# Supplementary material for: Quantitative Peptidomics of Purkinje Cell Degeneration Mice
Source: PLoS One. 2013 Apr 8;8(4):e60981. doi: 10.1371/journal.pone.0060981 (PMC3620535; doi:10.1371/journal.pone.0060981)
Supplement: Table S1 — Data for individual peptides found in WT, pcd , and other mutant mice discussed in the paper. Peptide sequences are indicated along with information on the protein precursor (name, subcellular location). The ratio of peptide levels in mutant versus WT tissue are indicated for each biological replicate. Different worksheets in the table correspond to the various mutant mouse studies. (XLSX) [file pone.0060981.s003.xlsx]

## Sheet: pcd mouse
Data from pcd mice versus wild-type mice
Adult brain region data for peptides derived from cytosolic/mitochondrial/nuclear proteins from Berezniuk et al, FASEB J , 24, 1813 (2010).
Adult brain data for peptides derived from secretory pathway proteins is new
Young (3 week old) amygdala and cerebellum data new
Adult spleen and heart data new
Whole brain data new
				Observed	Theoretical		Intracellular
Tissue	Project	Charge	#Tags	Mass	Mass	Precursor	Location	Peptide name or location within precursor	Peptide sequence		WT/WT	WT/WT	WT/WT		pcd/WT	pcd/WT	pcd/WT	Avg pcd/WT	Comments
Amygdala	pcd (3 week old mice)	2	1	1481.76	1481.73	Acidic leucine-rich nuclear phosphoprotein 32 family member A	Nuc	N-term	Ac-MEMDKRIYLEL	WT=	1.41176	0.588235		pcd=	1.64706	0.776471	0.988235	1.13725
Amygdala	pcd (3 week old mice)	3	1	931.595	931.605	Actin (beta or gamma)	Cyto	171-178 of gamma, 170-177 of beta	LPHAILRL	WT=	1.5814	0.418605		pcd=	0.976744	0.372093	0.232558	0.527132
Amygdala	pcd (3 week old mice)	3	1	1559.8	1559.83	Actin (beta or gamma)	Cyto	95-108	RVAPEEHPVLLTEA	WT=	1.36207	0.637931		pcd=	0.948276	0.689655	0.603448	0.747126
Amygdala	pcd (3 week old mice)	3	2	3329.7	3329.59	Actin (beta or gamma)	Cyto	220-250	ALDFEQEMATAASSSSLEKSYELPDGQVITI	WT=	1.33333	0.666667		pcd=	0.952381	0.571429	0.666667	0.730159
Amygdala	pcd (3 week old mice)	2	1	1391.79	1391.77	AF1q (ALL1-fused gene from chromosome 1q)	Cyto	C-term	PIASIHSVDLDLL	WT=	1.5625	0.4375		pcd=	1	0.6875	0.4375	0.708333
Amygdala	pcd (3 week old mice)	3	2	1412.81	1412.81	ATP synthase subunit d	Mito	N-term	Ac-AGRKLALKTIDW	WT=	0.608	1.392		pcd=	0.48	1.52	1.424	1.14133
Amygdala	pcd (3 week old mice)	3	2	1286.68	1286.69	ATP synthase subunit f	Mito	C-term	PKFEVIDKPQS	WT=	0.90411	1.09589		pcd=	0.493151	0.986301	0.986301	0.821918
Amygdala	pcd (3 week old mice)	3	3	1516.68	1516.74	ATP synthase subunit f	Mito	C-term	DDPKFEVIDKPQS	WT=	1.11765	0.882353		pcd=	0.564706	0.764706	0.482353	0.603922
Amygdala	pcd (3 week old mice)	2	3	1516.72	1516.74	ATP synthase subunit f	Mito	C-term	DDPKFEVIDKPQS	WT=	1.14634	0.853659		pcd=	0.573171	0.670732	0.414634	0.552846
Amygdala	pcd (3 week old mice)	4	4	1791.89	1791.9	ATP synthase subunit f	Mito	C-term	KFDDPKFEVIDKPQS	WT=	1.14516	0.854839		pcd=	0.774194	0.806452	0.5	0.693548
Amygdala	pcd (3 week old mice)	4	4	2137.06	2137.06	ATP synthase subunit f	Mito	C-term	PTFKFDDPKFEVIDKPQS	WT=	1.2	0.8		pcd=	0.68	0.973333	0.6	0.751111
Amygdala	pcd (3 week old mice)	5	5	3002.44	3002.44	ATP synthase subunit f	Mito	C-term	GKGEMDTFPTFKFDDPKFEVIDKPQS	WT=	0.859375	1.14062		pcd=	0.40625	0.9375	0.796875	0.713542
Amygdala	pcd (3 week old mice)	4	5	3002.45	3002.44	ATP synthase subunit f	Mito	C-term	GKGEMDTFPTFKFDDPKFEVIDKPQS	WT=	0.876923	1.12308		pcd=	0.507692	1	0.723077	0.74359
Amygdala	pcd (3 week old mice)	2	1	1581.8	1581.84	CART (Cocaine- and amphetamine-regulated transcript)	Ves	33-47	APGAMLQIEALQEVL	WT=	1.2623	0.737705		pcd=	0.852459	0.852459	0.622951	0.775956
Amygdala	pcd (3 week old mice)	3	2	1450.65	1450.75	Cerebellin 4	Ves	64-77	ANSKVAFSAVRSTN	WT=	1.14474	0.855263		pcd=	1	0.855263	1.18421	1.01316
Amygdala	pcd (3 week old mice)	3	1	2201.99	2202.12	Chromogranin A	Ves	392-410	(AYGFRDPGPQLRRGWRPSS)	WT=	0.5	1.5		pcd=	0.75	1	1.4	1.05
Amygdala	pcd (3 week old mice)	2	1	1256.65	1256.64	Chromogranin B	Ves	602-613	GVAELDQLLHY	WT=	1	po		pcd=	0.709677	po	po	0.71
Amygdala	pcd (3 week old mice)	3	1	1910.94	1910.93	Chromogranin B	Ves	438-454	LLDEGHYPVRESPIDTA	WT=	1.22414	0.775862		pcd=	1.24138	0.948276	0.741379	0.977011
Amygdala	pcd (3 week old mice)	4	1	2178.98	2179.07	Chromogranin B	Ves	phosphorylated 357-374	GLQYRGRGpSEEDRAPRPR	WT=	1.2	0.8		pcd=	1.2	1.2	0.68	1.02667
Amygdala	pcd (3 week old mice)	5	1	2178.99	2179.07	Chromogranin B	Ves	phosphorylated 357-374	GLQYRGRGpSEEDRAPRPR	WT=	1.05263	0.947368		pcd=	1.12281	0.877193	0.561404	0.853801
Amygdala	pcd (3 week old mice)	3	1	2719.27	2719.27	Clathrin light chain A	Cyto	164-187	AEEAFVNDIDESSPGTEWERVARL	WT=	1.50725	0.492754		pcd=	1.53623	0.289855	0.347826	0.724638
Amygdala	pcd (3 week old mice)	3	3	2567.37	2567.32	Cofilin, non-muscle isoform (Cofilin-1)	Cyto	53-75	KEILVGDVGQTVDDPYTTFVKML	WT=	1.57143	0.428571		pcd=	0.857143	0.571429	0.380952	0.603175
Amygdala	pcd (3 week old mice)	2	1	841.454	841.466	Cytochrome C oxidase subunit 5a	Mito	126-132	RPTLNEL	WT=	1.13821	0.861789		pcd=	0.764228	0.97561	0.650407	0.796748
Amygdala	pcd (3 week old mice)	2	2	980.555	980.554	Cytochrome C oxidase subunit 5a	Mito	79-87	VPEPKIIDA	WT=	0.961832	1.03817		pcd=	0.671756	1.22137	0.916031	0.936387
Amygdala	pcd (3 week old mice)	2	2	1208.64	1208.67	Cytochrome C oxidase subunit 5a	Mito	77-87	DLVPEPKIIDA	WT=	0.984375	1.01562		pcd=	0.609375	1.29688	0.765625	0.890625
Amygdala	pcd (3 week old mice)	2	2	1356.66	1356.71	Cytochrome C oxidase subunit 5a	Mito	C-term	GISTPEELGLDKV	WT=	0.910448	1.08955		pcd=	0.597015	1.34328	1.32836	1.08955
Amygdala	pcd (3 week old mice)	3	2	1391.83	1391.81	Cytochrome C oxidase subunit 5a	Mito		VPEPKIIDAALRA	WT=	0.816327	1.18367		pcd=	0.571429	1.26531	0.884354	0.907029
Amygdala	pcd (3 week old mice)	2	2	1527.83	1527.82	Cytochrome C oxidase subunit 5a	Mito		VGYDLVPEPKIIDA	WT=	1.25	0.75		pcd=	0.675	1.55	0.925	1.05
Amygdala	pcd (3 week old mice)	3	1	1601.89	1601.89	Cytochrome C oxidase subunit 5a	Mito	93-106	RLNDFASAVRILEV	WT=	0.928	1.072		pcd=	0.544	1.088	0.752	0.794667
Amygdala	pcd (3 week old mice)	3	2	1619.93	1619.92	Cytochrome C oxidase subunit 5a	Mito		DLVPEPKIIDAALRA	WT=	0.816327	1.18367		pcd=	0.612245	1.42857	0.734694	0.92517
Amygdala	pcd (3 week old mice)	3	2	2180.16	2180.17	Cytochrome C oxidase subunit 5a	Mito	C-term (126-145)	RPTLNELGISTPEELGLDKV	WT=	1.04762	0.952381		pcd=	0.653061	1.19728	0.748299	0.866213
Amygdala	pcd (3 week old mice)	2	2	2180.2	2180.17	Cytochrome C oxidase subunit 5a	Mito	C-term (126-145)	RPTLNELGISTPEELGLDKV	WT=	1.02256	0.977444		pcd=	0.586466	1.12782	0.827068	0.847118
Amygdala	pcd (3 week old mice)	3	2	2293.29	2293.25	Cytochrome C oxidase subunit 5a	Mito	C-term (125-145)	LRPTLNELGISTPEELGLDKV	WT=	1.09091	0.909091		pcd=	0.712121	1.22727	0.80303	0.914141
Amygdala	pcd (3 week old mice)	4	3	2328.23	2328.25	Cytochrome C oxidase subunit 5a	Mito		RKGMNTLVGYDLVPEPKIIDA	WT=	0.954545	1.04545		pcd=	0.727273	1.31818	1.13636	1.06061
Amygdala	pcd (3 week old mice)	3	2	2550.39	2550.35	Cytochrome C oxidase subunit 5a	Mito	C-term	QELRPTLNELGISTPEELGLDKV	WT=	1.08696	0.913043		pcd=	0.57971	1.04348	0.710145	0.777778
Amygdala	pcd (3 week old mice)	2	1	2330.12	2330.11	Cytochrome C oxidase subunit 5b	Mito	31-53	ASGGGVPTDEEQATGLEREIMIA	WT=	0.60241	1.39759		pcd=	0.361446	1.80723	1.61446	1.26104
Amygdala	pcd (3 week old mice)	2	1	1188.68	1188.66	Cytochrome C oxidase subunit 6a	Mito	46-57	FVALPGVGVSML	WT=	1.27273	0.727273		pcd=	0.727273	0.836364	0.545455	0.70303
Amygdala	pcd (3 week old mice)	2	1	1864.84	1864.83	Cytochrome C oxidase subunit 6a	Mito	96-111	FHNPHVNPLPTGYEDE	WT=	1.48148	0.518519		pcd=	0.703704	0.685185	0.462963	0.617284
Amygdala	pcd (3 week old mice)	3	1	1864.85	1864.83	Cytochrome C oxidase subunit 6a	Mito	96-111	FHNPHVNPLPTGYEDE	WT=	1.52381	0.47619		pcd=	0.819048	0.857143	0.47619	0.71746
Amygdala	pcd (3 week old mice)	4	1	3086.4	3086.39	Cytochrome C oxidase subunit 6a	Cyto	C-term	PFPWGDGNHTLFHNPHVNPLPTGYEDE	WT=	1.3	0.7		pcd=	0.9	1.2	0.62	0.906667
Amygdala	pcd (3 week old mice)	3	3	1363.7	1363.73	Cytochrome C oxidase subunit 6b	Mito	N-term	Ac-AEDIKTKIKNY	WT=	1.2782	0.721805		pcd=	1.00752	0.781955	0.81203	0.867168
Amygdala	pcd (3 week old mice)	3	2	1860.96	1860.93	Cytochrome C oxidase subunit 6b	Mito	C-term	VSAWDDRIAEGTFPGKI	WT=	1.42857	0.571429		pcd=	0.777778	0.873016	0.555556	0.73545
Amygdala	pcd (3 week old mice)	3	2	1417.71	1417.72	Cytochrome c oxidase subunit 6b	Mito	C-term	DDRIAEGTFPGKI	WT=	1.0828	0.917197		pcd=	0.675159	0.764331	0.66242	0.700637
Amygdala	pcd (3 week old mice)	4	4	1592.84	1592.88	Cytochrome C oxidase subunit 6b	Mito	N-term	Ac-AEDIKTKIKNYKT	WT=	1.14865	0.851351		pcd=	0.864865	0.864865	0.972973	0.900901
Amygdala	pcd (3 week old mice)	3	4	1592.86	1592.88	Cytochrome C oxidase subunit 6b	Mito	N-term	Ac-AEDIKTKIKNYKT	WT=	1.23741	0.76259		pcd=	0.978417	0.863309	0.906475	0.916067
Amygdala	pcd (3 week old mice)	3	2	1603.78	1603.8	Cytochrome c oxidase subunit 6b	Mito	C-term	WDDRIAEGTFPGKI	WT=	1.36	0.64		pcd=	0.84	0.68	0.52	0.68
Amygdala	pcd (3 week old mice)	3	2	1674.84	1674.84	Cytochrome C oxidase subunit 6b	Mito	C-term	AWDDRIAEGTFPGKI	WT=	1.28571	0.714286		pcd=	0.9	0.928571	0.757143	0.861905
Amygdala	pcd (3 week old mice)	4	2	2139.05	2139.11	Cytochrome C oxidase subunit 7b	Mito	N-term (after removal of Mitochrondrial targetting peptide)	SHQKRAPSFHDKYGNAILA	WT=	0.876712	1.12329		pcd=	1.0274	1.0274	0.917808	0.990868
Amygdala	pcd (3 week old mice)	3	2	2139.06	2139.11	Cytochrome C oxidase subunit 7b	Mito	N-term (after removal of Mitochrondrial targetting peptide)	SHQKRAPSFHDKYGNAILA	WT=	0.935484	1.06452		pcd=	1	1.12903	0.967742	1.03226
Amygdala	pcd (3 week old mice)	4	2	2139.07	2139.11	Cytochrome C oxidase subunit 7b	Mito	N-term (after removal of Mitochrondrial targetting peptide)	SHQKRAPSFHDKYGNAILA	WT=	0.827586	1.17241		pcd=	0.827586	1.03448	0.951724	0.937931
Amygdala	pcd (3 week old mice)	3	4	1547.86	1547.89	Diazepam binding inhibitor (Acyl-CoA-binding protein)	Cyto	C-term	VEKVDELKKKYGI	WT=	0.518519	1.48148		pcd=	1.18519	2.59259	3.33333	2.37037
Amygdala	pcd (3 week old mice)	4	5	1547.87	1547.89	Diazepam binding inhibitor (Acyl-CoA-binding protein)	Cyto	C-term	VEKVDELKKKYGI	WT=	1.15044	0.849558		pcd=	1.52212	1.41593	0.743363	1.22714
Amygdala	pcd (3 week old mice)	3	5	1547.91	1547.89	Diazepam binding inhibitor (Acyl-CoA-binding protein)	Cyto	C-term	VEKVDELKKKYGI	WT=	1.16535	0.834646		pcd=	1.33858	1.2126	0.551181	1.03412
Amygdala	pcd (3 week old mice)	2	1	1583.83	1583.82	Diazepam binding inhibitor (Acyl-CoA-binding protein)	Cyto	36-50	TVGDVNTDRPGLLDL	WT=	1.08108	0.918919		pcd=	0.540541	1.01351	0.608108	0.720721
Amygdala	pcd (3 week old mice)	3	2	1761.89	1761.89	Diazepam binding inhibitor (Acyl-CoA-binding protein)	Cyto	N-term	Ac-SQAEFDKAAEEVKRL	WT=	1.15068	0.849315		pcd=	0.671233	0.931507	0.890411	0.83105
Amygdala	pcd (3 week old mice)	4	3	1889.95	1889.98	Diazepam binding inhibitor (Acyl-CoA-binding protein)	Cyto	N-term	Ac-SQAEFDKAAEEVKRLK	WT=	0.954248	1.04575		pcd=	0.954248	1.11111	0.993464	1.01961
Amygdala	pcd (3 week old mice)	3	2	1911.01	1911.01	Diazepam binding inhibitor (Acyl-CoA-binding protein)	Cyto	33-50	KQATVGDVNTDRPGLLDL	WT=	1.02857	0.971429		pcd=	0.411429	1.07429	0.628571	0.704762
Amygdala	pcd (3 week old mice)	3	3	2439.28	2439.24	Diazepam binding inhibitor (Acyl-CoA-binding protein)	Cyto	58-77	AEEVKRLKTQPTDEEMLFIY	WT=	1.11628	0.883721		pcd=	0.775194	1.11628	0.651163	0.847545
Amygdala	pcd (3 week old mice)	4	3	2934.46	2934.43	Diazepam binding inhibitor (Acyl-CoA-binding protein)	Cyto	N-term	Ac-SQAEFDKAAEEVKRLKTQPTDEEML	WT=	0.898305	1.10169		pcd=	0.559322	1.33898	1.47458	1.12429
Amygdala	pcd (3 week old mice)	4	3	3357.69	3357.64	Diazepam binding inhibitor (Acyl-CoA-binding protein)	Cyto	N-term	Ac-SQAEFDKAAEEVKRLKTQPTDEEMLFIY	WT=	1.0625	0.9375		pcd=	0.78125	0.9375	1.0625	0.927083
Amygdala	pcd (3 week old mice)	3	3	3357.7	3357.64	Diazepam binding inhibitor (Acyl-CoA-binding protein)	Cyto	N-term	Ac-SQAEFDKAAEEVKRLKTQPTDEEMLFIY	WT=	1.08333	0.916667		pcd=	0.833333	1	0.833333	0.888889
Amygdala	pcd (3 week old mice)	4	3	3444.73	3444.68	Diazepam binding inhibitor (Acyl-CoA-binding protein)	Cyto	N-term	Ac-SQAEFDKAAEEVKRLKTQPTDEEMLFIYS	WT=	1.12	0.88		pcd=	0.64	0.88	1.088	0.869333
Amygdala	pcd (3 week old mice)	4	3	3728.84	3728.79	Diazepam binding inhibitor (Acyl-CoA-binding protein)	Cyto	N-term	Ac-SQAEFDKAAEEVKRLKTQPTDEEMLFIYSHF	WT=	1.17647	0.823529		pcd=	0.823529	1.05882	1.29412	1.05882
Amygdala	pcd (3 week old mice)	5	3	3728.84	3728.79	Diazepam binding inhibitor (Acyl-CoA-binding protein)	Cyto	N-term	Ac-SQAEFDKAAEEVKRLKTQPTDEEMLFIYSHF	WT=	1.14286	0.857143		pcd=	0.72381	1.14286	1.2381	1.03492
Amygdala	pcd (3 week old mice)	6	4	4056.01	4055.98	Diazepam binding inhibitor (Acyl-CoA-binding protein)	Cyto	N-term	Ac-SQAEFDKAAEEVKRLKTQPTDEEMLFIYSHFKQA	WT=	1.32857	0.671429		pcd=	0.857143	1.21429	1.25714	1.10952
Amygdala	pcd (3 week old mice)	5	4	4056.02	4055.98	Diazepam binding inhibitor (Acyl-CoA-binding protein)	Cyto	N-term	Ac-SQAEFDKAAEEVKRLKTQPTDEEMLFIYSHFKQA	WT=	1.33333	0.666667		pcd=	0.888889	1.11111	1.55556	1.18519
Amygdala	pcd (3 week old mice)	2	2	1301.71	1301.7	Elongation factor 1 beta 2	Cyto	N-term	GFGDLKTPAGLQV	WT=	1.75	0.25		pcd=	1.6	0.25	0.25	0.7
Amygdala	pcd (3 week old mice)	2	1	1600.88	1600.85	Enolase 2 (gamma enolase)	Cyto	N-term	Ac-SIEKIWAREILDS	WT=	1.18812	0.811881		pcd=	1.14851	1.38614	1.42574	1.32013
Amygdala	pcd (3 week old mice)	2	1	1638.96	1638.9	Enolase 2 (gamma enolase)	Cyto		AGNSDLILPVPAFNVI	WT=	1.02174	0.978261		pcd=	0.934783	1.73913	1.34783	1.34058
Amygdala	pcd (3 week old mice)	3	2	2575.36	2575.34	Enolase 2 (gamma enolase) - polymorphism	Cyto	138-163	AGNSDLILPVPAFNVIDGGSHAGNKL	WT=	1.10638	0.893617		pcd=	0.808511	1.44681	1.23404	1.16312	related to enolase 2 but 1Da heavier - D for N polymorphism - maps to middle of peptide on MSMS spectra
Amygdala	pcd (3 week old mice)	3	3	1528.69	1528.86	ES1 protein homolog	Mito	C-term	GIGAMVKNVLELTGK	WT=	1.17647	0.823529		pcd=	1.14286	1.09244	0.857143	1.03081
Amygdala	pcd (3 week old mice)	3	2	2185.11	2185.07	Eukaryotic translation initiation factor 4B	Cyto		GNLPYDVTEDSIKDFFRGL	WT=	1.33913	0.66087		pcd=	1.13043	0.573913	0.434783	0.713043
Amygdala	pcd (3 week old mice)	3	2	1775.96	1775.94	Eukaryotic translation initiation factor 4H	Cyto	55-70	QGDIDAIFKDLSIRSV	WT=	1.62791	0.372093		pcd=	0.837209	0.465116	0.465116	0.589147
Amygdala	pcd (3 week old mice)	2	1	1328.71	1328.69	Excitatory amino acid transporter 1 (Solute carrier family 1, member 3)	Memb	174-184	IRNMFPPNLVE	WT=	1.32743	0.672566		pcd=	0.831858	0.920354	0.707965	0.820059
Amygdala	pcd (3 week old mice)	3	2	1456.8	1456.8	Fatty acid-binding protein 5	Cyto	N-term	Ac-ASLKDLEGKWR	WT=	1.26866	0.731343		pcd=	0.820896	0.895522	1.07463	0.930348
Amygdala	pcd (3 week old mice)	2	2	1203.71	1203.67	FK506-binding protein 1A (FKBP12)	Cyto	C-term	VFDVELLKLE	WT=	1.21333	0.786667		pcd=	0.84	0.933333	0.786667	0.853333
Amygdala	pcd (3 week old mice)	2	1	1078.59	1078.59	Heat shock protein 1 (chaperonin 10)	Mito	N-term	(Ac-AGQAFRKFL)	WT=	1.47368	0.526316		pcd=	1.15789	0.378947	0.421053	0.652632
Amygdala	pcd (3 week old mice)	3	1	1806.02	1805.98	Heat shock protein 1 (chaperonin 10)	Mito	N-term	Ac-AGQAFRKFLPLFDRV	WT=	1.04762	0.952381		pcd=	0.698413	1.04762	1.01587	0.920635
Amygdala	pcd (3 week old mice)	3	3	1956.04	1956.05	Heat shock protein 1 (chaperonin 10)	Mito	45-65	TVVAVGSGGKGKSGEIEPVSV	WT=	1.33858	0.661417		pcd=	0.755906	0.787402	0.519685	0.687664
Amygdala	pcd (3 week old mice)	2	1	845.457	845.439	Hemoglobin alpha	Cyto		RVDPVNF	WT=	1.54762	0.452381		pcd=	1.28571	0.952381	0.595238	0.944444
Amygdala	pcd (3 week old mice)	3	2	1423.74	1423.79	Hemoglobin alpha	Cyto	alpha-Hemopressin-RV12	RVDPVNFKLLSH	WT=	1.08108	0.918919		pcd=	1.62162	1.40541	1.18919	1.40541
Amygdala	pcd (3 week old mice)	4	2	1423.77	1423.79	Hemoglobin alpha	Cyto	alpha-Hemopressin-RV12	RVDPVNFKLLSH	WT=	0.958904	1.0411		pcd=	0.465753	1.64384	2.0274	1.379
Amygdala	pcd (3 week old mice)	2	1	1948.02	1947.99	Hemoglobin alpha	Cyto	64-84	ADALASAAGHLDDLPGALSAL	WT=	0.870968	1.12903		pcd=	0.709677	2.19355	2.6129	1.83871
Amygdala	pcd (3 week old mice)	2	1	1884.93	1884.88	Histidine triad nucleotide-binding protein 1	Cyto	64-81	SVADDDDESLLGHLMIVG	WT=	1.19658	0.803419		pcd=	0.786325	0.717949	0.598291	0.700855
Amygdala	pcd (3 week old mice)	2	2	2283.27	2283.21	Histidine triad nucleotide-binding protein 1	Nuc	N-term	Ac-ADEIAKAQVAQPGGDTIFGKII	WT=	1.42857	0.571429		pcd=	1.14286	0.8	0.914286	0.952381
Amygdala	pcd (3 week old mice)	2	1	772.434	772.444	Macrophage migration inhibitory factor	Cyto		GLLSDRL	WT=	1.52381	0.47619		pcd=	0.952381	0.380952	0.228571	0.520635
Amygdala	pcd (3 week old mice)	2	1	1871.03	1870.98	Macrophage migration inhibitory factor	Cyto	11-27	PRASVPEGFLSELTQQL	WT=	1.75258	0.247423		pcd=	0.865979	0.43299	0.14433	0.4811
Amygdala	pcd (3 week old mice)	3	2	2105.1	2105.13	Macrophage migration inhibitory factor	Cyto	28-47	AQATGKPAQYIAVHVVPDQL	WT=	1.53333	0.466667		pcd=	1.15	0.466667	0.333333	0.65
Amygdala	pcd (3 week old mice)	2	2	2105.14	2105.13	Macrophage migration inhibitory factor	Cyto	28-47	AQATGKPAQYIAVHVVPDQL	WT=	1.53846	0.461538		pcd=	1.05769	0.538462	0.346154	0.647436
Amygdala	pcd (3 week old mice)	3	2	2484.34	2484.28	Macrophage migration inhibitory factor	Cyto	28-50	AQATGKPAQYIAVHVVPDQLMTF	WT=	1.48936	0.510638		pcd=	1.21277	0.531915	0.446809	0.730496
Amygdala	pcd (3 week old mice)	2	2	1287.71	1287.67	Microtubule-associated protein tau	Cyto	C-term	ADEVSASLAKQGL	WT=	1.6087	0.391304		pcd=	0.73913	0.73913	0.347826	0.608696
Amygdala	pcd (3 week old mice)	4	2	1832.93	1832.99	Myelin basic protein	Cyto	N-term	Ac-ASQKRPSQRSKYLATA	WT=	1.34454	0.655462		pcd=	0.87395	1.09244	1.46218	1.14286
Amygdala	pcd (3 week old mice)	3	2	1832.95	1832.99	Myelin basic protein	Cyto	N-term	Ac-ASQKRPSQRSKYLATA	WT=	1.4876	0.512397		pcd=	0.842975	0.909091	1.35537	1.03581
Amygdala	pcd (3 week old mice)	3	2	1919.97	1920.03	Myelin basic protein	Cyto	N-term	Ac-ASQKRPSQRSKYLATAS	WT=	1.31646	0.683544		pcd=	0.886076	1.01266	2.22785	1.37553
Amygdala	pcd (3 week old mice)	4	2	1919.98	1920.03	Myelin basic protein	Cyto	N-term	Ac-ASQKRPSQRSKYLATAS	WT=	1.2	0.8		pcd=	0.857143	0.971429	1.82857	1.21905
Amygdala	pcd (3 week old mice)	2	2	1432.66	1432.72	Na and Cl-dependent GABA transporter	Memb	C-term	GTISAITEKETHF	WT=	1.29771	0.70229		pcd=	0.839695	0.839695	0.793893	0.824427
Amygdala	pcd (3 week old mice)	3	2	1903.84	1903.89	Neurogranin	Cyto	C-term	KGPGPGGPGGAGGARGGAGGGPSGD	WT=	0.363636	1.63636		pcd=	0.181818	4.36364	2.18182	2.24242
Amygdala	pcd (3 week old mice)	2	1	911.457	911.453	Peptidylprolyl isomerase A	Cyto	92-100	HTGPGILSM	WT=	1.44444	0.555556		pcd=	1	0.666667	0.333333	0.666667
Amygdala	pcd (3 week old mice)	2	2	1039.55	1039.55	Peptidylprolyl isomerase A	Cyto	91-100	KHTGPGILSM	WT=	1.62791	0.372093		pcd=	1.51163	0.511628	0.348837	0.790698
Amygdala	pcd (3 week old mice)	3	2	1145.61	1145.62	Peptidylprolyl isomerase A	Cyto	30-39	PKTAENFRAL	WT=	1.79167	0.208333		pcd=	1	0.208333	0.208333	0.472222
Amygdala	pcd (3 week old mice)	2	3	1218.61	1218.62	Peptidylprolyl isomerase A	Cyto	26-36	ADKVPKTAENF	WT=	1.43077	0.569231		pcd=	1.21538	0.646154	0.384615	0.748718
Amygdala	pcd (3 week old mice)	3	3	1218.57	1218.62	Peptidylprolyl isomerase A	Cyto	26-36	ADKVPKTAENF	WT=	1.43089	0.569106		pcd=	1.15447	0.650407	0.373984	0.726287
Amygdala	pcd (3 week old mice)	3	3	1273.63	1273.67	Peptidylprolyl isomerase A	Cyto	130-141	GKVKEGMNIVEA	WT=	1.24242	0.757576		pcd=	0.969697	0.757576	0.681818	0.80303
Amygdala	pcd (3 week old mice)	2	3	1273.65	1273.67	Peptidylprolyl isomerase A	Cyto	130-141	GKVKEGMNIVEA	WT=	1.33333	0.666667		pcd=	0.814815	0.681481	0.503704	0.666667
Amygdala	pcd (3 week old mice)	3	3	1450.65	1450.67	Peptidylprolyl isomerase A	Cyto	40-53	STGEKGFGYKGSSF	WT=	1.49533	0.504673		pcd=	0.841121	0.373832	0.280374	0.498442
Amygdala	pcd (3 week old mice)	4	3	1457.74	1457.77	Peptidylprolyl isomerase A	Cyto	118-129	KTEWLDGKHVVF	WT=	1.17241	0.827586		pcd=	0.62069	0.496552	0.482759	0.533333
Amygdala	pcd (3 week old mice)	3	3	1457.75	1457.77	Peptidylprolyl isomerase A	Cyto	118-129	KTEWLDGKHVVF	WT=	1.40909	0.590909		pcd=	0.833333	0.484848	0.333333	0.550505
Amygdala	pcd (3 week old mice)	2	3	1457.76	1457.77	Peptidylprolyl isomerase A	Cyto	118-129	KTEWLDGKHVVF	WT=	1.5	0.5		pcd=	0.683333	0.55	0.35	0.527778
Amygdala	pcd (3 week old mice)	4	3	1528.76	1528.8	Peptidylprolyl isomerase A	Cyto	117-129	AKTEWLDGKHVVF	WT=	1.25	0.75		pcd=	0.714286	0.535714	0.321429	0.52381
Amygdala	pcd (3 week old mice)	2	1	1533.76	1533.73	Peptidylprolyl isomerase A	Cyto	9-22	DITADDEPLGRVSF	WT=	1.25	0.75		pcd=	1.05556	0.694444	0.555556	0.768519
Amygdala	pcd (3 week old mice)	4	3	1558.79	1558.85	Peptidylprolyl isomerase A	Cyto	26-39	ADKVPKTAENFRAL	WT=	1.53846	0.461538		pcd=	1.1453	0.393162	0.34188	0.626781
Amygdala	pcd (3 week old mice)	3	3	1558.81	1558.85	Peptidylprolyl isomerase A	Cyto	26-39	ADKVPKTAENFRAL	WT=	1.57895	0.421053		pcd=	1.12281	0.350877	0.245614	0.573099
Amygdala	pcd (3 week old mice)	2	3	1558.85	1558.85	Peptidylprolyl isomerase A	Cyto	26-39	ADKVPKTAENFRAL	WT=	1.59664	0.403361		pcd=	1.04202	0.369748	0.302521	0.571429
Amygdala	pcd (3 week old mice)	2	1	1593.8	1593.77	Peptidylprolyl isomerase A	Cyto	12-25	ADDEPLGRVSFELF	WT=	1.14545	0.854545		pcd=	1.27273	0.872727	0.781818	0.975758
Amygdala	pcd (3 week old mice)	3	3	1634.79	1634.79	Peptidylprolyl isomerase A	Cyto	38-53	ALSTGEKGFGYKGSSF	WT=	1.36364	0.636364		pcd=	0.977273	0.840909	0.590909	0.80303
Amygdala	pcd (3 week old mice)	2	1	1680.81	1680.8	Peptidylprolyl isomerase A	Cyto	8-22	FDITADDEPLGRVSF	WT=	1.48148	0.518519		pcd=	0.962963	0.462963	0.351852	0.592593
Amygdala	pcd (3 week old mice)	2	2	1899.96	1899.95	Peptidylprolyl isomerase A	Cyto	84-100	EDENFILKHTGPGILSM	WT=	1.41509	0.584906		pcd=	1.03774	0.641509	0.415094	0.698113
Amygdala	pcd (3 week old mice)	3	2	1899.97	1899.95	Peptidylprolyl isomerase A	Cyto	84-100	EDENFILKHTGPGILSM	WT=	1.40351	0.596491		pcd=	1.05263	0.666667	0.45614	0.725146
Amygdala	pcd (3 week old mice)	4	3	1948.02	1948.04	Peptidylprolyl isomerase A	Cyto	23-39	ELFADKVPKTAENFRAL	WT=	1.45161	0.548387		pcd=	1.03226	0.516129	0.370968	0.639785
Amygdala	pcd (3 week old mice)	3	1	2338.19	2338.15	Peptidylprolyl isomerase A	Cyto	N-term	VNPTVFFDITADDEPLGRVSF	WT=	1.60784	0.392157		pcd=	0.882353	0.686275	0.352941	0.640523
Amygdala	pcd (3 week old mice)	2	1	2338.24	2338.15	Peptidylprolyl isomerase A	Cyto	N-term	VNPTVFFDITADDEPLGRVSF	WT=	1.66667	0.333333		pcd=	1.14286	0.690476	0.261905	0.698413
Amygdala	pcd (3 week old mice)	2	1	1054.63	1054.6	Peroxiredoxin 5	Mito	C-term	SLAPNILSQL	WT=	1.28	0.72		pcd=	0.8	1.28	0.8	0.96
Amygdala	pcd (3 week old mice)	2	2	1540.87	1540.85	Peroxiredoxin 5	Mito	N-term of splice variant	APIKVGDAIPSVEVF	WT=	1.2517	0.748299		pcd=	0.993197	1.27891	1.07483	1.11565
Amygdala	pcd (3 week old mice)	2	2	905.491	905.486	Phosphatidylethanolamine-binding protein 1	Cyto	59-66	DPGKLYTL	WT=	1.39785	0.602151		pcd=	0.967742	0.774194	0.537634	0.759857
Amygdala	pcd (3 week old mice)	2	2	941.553	941.554	Phosphatidylethanolamine-binding protein 1	Cyto		GKVLTPTQV	WT=	1.30769	0.692308		pcd=	1.15385	0.784615	0.692308	0.876923
Amygdala	pcd (3 week old mice)	2	2	1089.54	1089.57	Phosphatidylethanolamine-binding protein 1	Cyto	93-103	KGNDISSGTVL	WT=	1.37615	0.623853		pcd=	1.10092	0.825688	0.642202	0.856269
Amygdala	pcd (3 week old mice)	2	2	1654.9	1654.91	Phosphatidylethanolamine-binding protein 1	Cyto		GVTVDELGKVLTPTQV	WT=	1.31298	0.687023		pcd=	0.961832	0.839695	0.839695	0.880407
Amygdala	pcd (3 week old mice)	2	2	1696.78	1696.8	Phosphatidylethanolamine-binding protein 1	Cyto		EWDDYVPKLYEQL	WT=	1.34307	0.656934		pcd=	0.80292	1.10949	0.80292	0.905109
Amygdala	pcd (3 week old mice)	2	2	1725.98	1725.95	Phosphatidylethanolamine-binding protein 1	Cyto	30-46	AGVTVDELGKVLTPTQV	WT=	1.46218	0.537815		pcd=	1.14286	0.588235	0.504202	0.745098
Amygdala	pcd (3 week old mice)	2	2	1847.98	1847.93	Phosphatidylethanolamine-binding protein 1	Cyto	50-66	PSSISWDGLDPGKLYTL	WT=	1.47899	0.521008		pcd=	1.09244	0.823529	0.655462	0.857143
Amygdala	pcd (3 week old mice)	2	2	1895.93	1895.89	Phosphatidylethanolamine-binding protein 1	Cyto		QAEWDDYVPKLYEQL	WT=	1.32727	0.672727		pcd=	1	1	0.672727	0.890909
Amygdala	pcd (3 week old mice)	3	3	1968.95	1968.95	Phosphatidylethanolamine-binding protein 1	Cyto	C-term	EWDDYVPKLYEQLSGK	WT=	1.32331	0.676692		pcd=	1.00752	1.2782	0.917293	1.06767
Amygdala	pcd (3 week old mice)	3	2	2004.06	2004.03	Phosphatidylethanolamine-binding protein 1	Cyto	48-65	RPSSISWDGLDPGKLYTL	WT=	1.70874	0.291262		pcd=	1.5534	0.582524	0.485437	0.873786
Amygdala	pcd (3 week old mice)	3	3	2040.04	2039.98	Phosphatidylethanolamine-binding protein 1	Cyto	C-term	AEWDDYVPKLYEQLSGK	WT=	1.45794	0.542056		pcd=	1.21495	0.971963	0.953271	1.04673
Amygdala	pcd (3 week old mice)	3	3	2168.1	2168.04	Phosphatidylethanolamine-binding protein 1	Cyto	C-term	QAEWDDYVPKLYEQLSGK	WT=	1.27007	0.729927		pcd=	0.992701	0.919708	0.80292	0.905109
Amygdala	pcd (3 week old mice)	3	2	2249.13	2249.11	Phosphatidylethanolamine-binding protein 1	Cyto	47-66	MNRPSSISWDGLDPGKLYTL	WT=	1.45902	0.540984		pcd=	0.983607	0.704918	0.590164	0.759563
Amygdala	pcd (3 week old mice)	3	1	2249.17	2249.11	Phosphatidylethanolamine-binding protein 1	Cyto	47-66	MNRPSSISWDGLDPGKLYTL	WT=	1.2	0.8		pcd=	1.2	1.22353	1.64706	1.35686
Amygdala	pcd (3 week old mice)	3	2	2259.22	2259.21	Phosphatidylethanolamine-binding protein 1	Cyto	26-46	RVDYAGVTVDELGKVLTPTQV	WT=	1.53982	0.460177		pcd=	1.16814	0.619469	0.477876	0.755162
Amygdala	pcd (3 week old mice)	4	2	2660.38	2660.4	Phosphatidylethanolamine-binding protein 1	Cyto		RVDYAGVTVDELGKVLTPTQVMNR	WT=	1.52727	0.472727		pcd=	1.63636	0.909091	0.363636	0.969697
Amygdala	pcd (3 week old mice)	2	2	1675.93	1675.9	prefoldin 1	Cyto	N-term	Ac-AASVDLELKKAFTEL	WT=	1.15493	0.84507		pcd=	0.915493	1.12676	1.30986	1.11737
Amygdala	pcd (3 week old mice)	2	2	2497.13	2497.1	Proenkephalin	Ves	238-261	FAESLPSDEEGENYSKEVPEIE	WT=	1.22449	0.77551		pcd=	0.918367	1.42857	0.653061	1
Amygdala	pcd (3 week old mice)	5	3	4535	4534.98	Proenkephalin	Ves	143-186	(DADEGDTLANSSDLLKELLGTGDNRAKDSHQQESTNNDEDMS)	WT=	1.375	0.625		pcd=	1.125	1.325	0.55	1
Amygdala	pcd (3 week old mice)	4	2	3432.71	3432.65	Proneuropeptide Y	Ves	C-term	SSPETLISDLLMKESTENAPRTRLEDPSMW	WT=	1.33333	0.666667		pcd=	0.955556	0.777778	0.422222	0.718519
Amygdala	pcd (3 week old mice)	2	1	1899.96	1899.93	Proopiomelanocortin	Ves		Ac-YGGFMTSEKSQTPLVTL	WT=	0.857143	1.14286		pcd=	1.91429	1.51429	2.05714	1.82857
Amygdala	pcd (3 week old mice)	2	1	1559.82	1559.81	ProSAAS	Ves	Little SAAS 1-16 +17 (ammonium adduct?)	SLSAASAPLVETSTPL +17	WT=	1.42857	0.571429		pcd=	0.982143	0.75	0.392857	0.708333
Amygdala	pcd (3 week old mice)	2	1	1812.02	1812.01	ProSAAS	Ves	Little SAAS	SLSAASAPLVETSTPLRL	WT=	1.14754	0.852459		pcd=	1.39344	0.819672	0.491803	0.901639
Amygdala	pcd (3 week old mice)	2	1	1812.02	1812.01	ProSAAS	Ves	Little SAAS	SLSAASAPLVETSTPLRL	WT=	1.14286	0.857143		pcd=	1.71429	0.914286	0.628571	1.08571
Amygdala	pcd (3 week old mice)	2	1	2061.1	2061.06	ProSAAS	Ves	PEN-20	SVDQDLGPEVPPENVLGALL	WT=	0.909091	1.09091		pcd=	1.27273	1.09091	0.636364	1
Amygdala	pcd (3 week old mice)	3	1	2316.29	2316.23	ProSAAS	Ves	PEN	SVDQDLGPEVPPENVLGALLRV	WT=	1.04132	0.958678		pcd=	1.07438	0.826446	0.826446	0.909091
Amygdala	pcd (3 week old mice)	2	1	2316.3	2316.23	ProSAAS	Ves	PEN	SVDQDLGPEVPPENVLGALLRV	WT=	1.06897	0.931034		pcd=	1.10345	0.896552	0.603448	0.867816
Amygdala	pcd (3 week old mice)	2	1	1524.78	1524.75	RNA binding motif protein 3	Cyto	N-term	Ac-SSEEGKLFVGGLNF	WT=	1.23636	0.763636		pcd=	1.2	0.818182	0.945455	0.987879
Amygdala	pcd (3 week old mice)	2	1	1382.78	1382.73	Secretogranin II	Ves	430-442	PDGLSVEDILNVL	WT=	1.25	0.75		pcd=	0.785714	0.535714	0.392857	0.571429
Amygdala	pcd (3 week old mice)	3	2	2018.07	2018.03	Secretogranin II	Ves	Secretoneurin fragment	ATLESVFQELGKLTGPSNQ	WT=	1.41791	0.58209		pcd=	1.02985	0.477612	0.447761	0.651741
Amygdala	pcd (3 week old mice)	5	3	4436.16	4436.13	Secretogranin II	Ves	527-566	VPSPVSSEDDLQEEEQLEQAIKEHLGQGSSQEMERLAKVS	WT=	0.963855	1.03614		pcd=	0.915663	1.08434	0.578313	0.859438	Apparent polymorphism - Q for P (nuc seq is GPGSS)
Amygdala	pcd (3 week old mice)	2	1	2216.1	2216.08	Splicing factor, arginine/serine-rich 2	Cyto	N-term	Ac-SYGRPPPDVEGMTSLKVDNL	WT=	1.18182	0.818182		pcd=	1.27273	1.12727	0.854545	1.08485
Amygdala	pcd (3 week old mice)	2	1	1257.74	1257.7	Synaptosomal-associated protein (Snap91)	Memb (cyto)	C-term	PLADLNIKDFL	WT=	1.13333	0.866667		pcd=	0.84	0.933333	0.733333	0.835556
Amygdala	pcd (3 week old mice)	2	2	1361.71	1361.7	Synaptosomal-associated protein (Snap91)	Memb (cyto)	749-762	KGLGSDLDSSLASL	WT=	1.54098	0.459016		pcd=	0.885246	0.360656	0.196721	0.480874
Amygdala	pcd (3 week old mice)	2	2	1448.73	1448.74	Synaptosomal-associated protein (Snap91)	Memb (cyto)	748-762	SKGLGSDLDSSLASL	WT=	1.48148	0.518519		pcd=	0.666667	0.555556	0.185185	0.469136
Amygdala	pcd (3 week old mice)	2	2	1519.78	1519.77	Synaptosomal-associated protein (Snap91)	Memb (cyto)	747-762	ASKGLGSDLDSSLASL	WT=	1.27536	0.724638		pcd=	0.869565	0.57971	0.478261	0.642512
Amygdala	pcd (3 week old mice)	4	5	3072.66	3072.65	Synaptosomal-associated protein (Snap91)	Memb (cyto)	C-term	SPSPTPATQSPKKPPAKDPLADLNIKDFL	WT=	1.26126	0.738739		pcd=	0.630631	0.684685	0.486486	0.600601
Amygdala	pcd (3 week old mice)	5	5	3072.67	3072.65	Synaptosomal-associated protein (Snap91)	Memb (cyto)	C-term	SPSPTPATQSPKKPPAKDPLADLNIKDFL	WT=	1.13636	0.863636		pcd=	0.757576	0.69697	0.454545	0.636364
Amygdala	pcd (3 week old mice)	2	1	1199.58	1199.54	Synuclein, beta	Cyto	N-term	Ac-MDVFMKGLSM	WT=	1.33333	0.666667		pcd=	1.11111	0.755556	0.577778	0.814815
Amygdala	pcd (3 week old mice)	2	2	1061.58	1061.58	Thioredoxin 1	Cyto	18-27	AGDKLVVVDF	WT=	1.66667	0.333333		pcd=	1.33333	0.333333	0.333333	0.666667
Amygdala	pcd (3 week old mice)	8	8	4933.49	4933.52	Thymosin beta-10	Cyto	Entire protein after removal of N-terminal Met	Ac-ADKPDMGEIASFDKAKLKKTETQEKNTLPTKETIEQEKRSEIS	WT=	0.986667	1.01333		pcd=	0.986667	1.09333	1.01333	1.03111	Monoisotopic mass
Amygdala	pcd (3 week old mice)	9	8	4933.49	4933.52	Thymosin beta-10	Cyto	Entire protein after removal of N-terminal Met	Ac-ADKPDMGEIASFDKAKLKKTETQEKNTLPTKETIEQEKRSEIS	WT=	0.962025	1.03797		pcd=	0.962025	1.01266	0.987342	0.987342	Monoisotopic mass
Amygdala	pcd (3 week old mice)	5	8	4933.49	4933.52	Thymosin beta-10	Cyto	Entire protein after removal of N-terminal Met	Ac-ADKPDMGEIASFDKAKLKKTETQEKNTLPTKETIEQEKRSEIS	WT=	1.01449	0.985507		pcd=	1.07246	1.21739	1.04348	1.11111	Monoisotopic mass
Amygdala	pcd (3 week old mice)	6	8	4933.5	4933.52	Thymosin beta-10	Cyto	Entire protein after removal of N-terminal Met	Ac-ADKPDMGEIASFDKAKLKKTETQEKNTLPTKETIEQEKRSEIS	WT=	0.987013	1.01299		pcd=	1.01299	1.06494	1.03896	1.03896	Monoisotopic mass
Amygdala	pcd (3 week old mice)	7	8	4933.5	4933.52	Thymosin beta-10	Cyto	Entire protein after removal of N-terminal Met	Ac-ADKPDMGEIASFDKAKLKKTETQEKNTLPTKETIEQEKRSEIS	WT=	1	1		pcd=	1	1.10526	1	1.03509	Monoisotopic mass
Amygdala	pcd (3 week old mice)	4	8	4933.62	4933.52	Thymosin beta-10	Cyto	Entire protein after removal of N-terminal Met	Ac-ADKPDMGEIASFDKAKLKKTETQEKNTLPTKETIEQEKRSEIS	WT=	0.923077	1.07692		pcd=	1.02564	1	1.07692	1.03419	Monoisotopic mass
Amygdala	pcd (3 week old mice)	5	8	4952.38	4952.49	Thymosin beta-10	Cyto		(Ac-ADKPDMoxGEIASFDKAKLKKTETQEKNTLPTKETIEQEKRSEIS)	WT=	0.962963	1.03704		pcd=	0.962963	1.18519	0.962963	1.03704	Avg Mass
Amygdala	pcd (3 week old mice)	6	8	4953.02	4952.49	Thymosin beta-10	Cyto	Met oxide, Entire protein after removal of N-terminal Met	(Ac-ADKPDMoxGEIASFDKAKLKKTETQEKNTLPTKETIEQEKRSEIS)	WT=	1.04192	0.958084		pcd=	0.958084	0.982036	0.958084	0.966068	Avg mass
Amygdala	pcd (3 week old mice)	7	9	4960.45	4960.49	Thymosin beta-4	Cyto	Entire protein after removal of N-terminal Met	Ac-SDKPDMAEIEKFDKSKLKKTETQEKNPLPSKETIEQEKQAGES	WT=	0.961039	1.03896		pcd=	1.03896	1.06494	1.06494	1.05628	monoisotopic mass
Amygdala	pcd (3 week old mice)	5	9	4960.45	4960.49	Thymosin beta-4	Cyto	Entire protein after removal of N-terminal Met	Ac-SDKPDMAEIEKFDKSKLKKTETQEKNPLPSKETIEQEKQAGES	WT=	0.958904	1.0411		pcd=	1.0411	1.09589	1.09589	1.07763	monoisotopic mass
Amygdala	pcd (3 week old mice)	8	9	4960.45	4960.49	Thymosin beta-4	Cyto	Entire protein after removal of N-terminal Met	Ac-SDKPDMAEIEKFDKSKLKKTETQEKNPLPSKETIEQEKQAGES	WT=	0.961039	1.03896		pcd=	1.03896	1.03896	1.09091	1.05628	monoisotopic mass
Amygdala	pcd (3 week old mice)	6	9	4960.47	4960.49	Thymosin beta-4	Cyto	Entire protein after removal of N-terminal Met	Ac-SDKPDMAEIEKFDKSKLKKTETQEKNPLPSKETIEQEKQAGES	WT=	0.961039	1.03896		pcd=	1.03896	1.06494	1.06494	1.05628	monoisotopic mass
Amygdala	pcd (3 week old mice)	9	9	4960.48	4960.49	Thymosin beta-4	Cyto	Entire protein after removal of N-terminal Met	Ac-SDKPDMAEIEKFDKSKLKKTETQEKNPLPSKETIEQEKQAGES	WT=	0.973684	1.02632		pcd=	1.02632	1.10526	1.10526	1.07895	monoisotopic mass
Amygdala	pcd (3 week old mice)	4	9	4960.5	4960.49	Thymosin beta-4	Cyto	Entire protein after removal of N-terminal Met	Ac-SDKPDMAEIEKFDKSKLKKTETQEKNPLPSKETIEQEKQAGES	WT=	0.986667	1.01333		pcd=	1.06667	1.12	1.01333	1.06667	monoisotopic mass
Amygdala	pcd (3 week old mice)	7	9	4976.41	4976.49	Thymosin beta-4	Cyto	Met-oxide (+16) of entire protein after removal of N-terminal Met	(Ac-SDKPDMoxAEIEKFDKSKLKKTETQEKNPLPSKETIEQEKQAGES)	WT=	0.985915	1.01408		pcd=	1.15493	1.12676	0.957746	1.07981	monoisotopic mass
Amygdala	pcd (3 week old mice)	6	9	4976.42	4976.49	Thymosin beta-4	Cyto	Met-oxide (+16) of entire protein after removal of N-terminal Met	(Ac-SDKPDMoxAEIEKFDKSKLKKTETQEKNPLPSKETIEQEKQAGES)	WT=	1	1		pcd=	1.33333	1.16667	1	1.16667	monoisotopic mass
Amygdala	pcd (3 week old mice)	8	9	4976.44	4976.49	Thymosin beta-4	Cyto	Met-oxide (+16) of entire protein after removal of N-terminal Met	(Ac-SDKPDMoxAEIEKFDKSKLKKTETQEKNPLPSKETIEQEKQAGES)	WT=	1	1		pcd=	1.43333	1.16667	1	1.2	monoisotopic mass
Amygdala	pcd (3 week old mice)	5	9	4976.46	4976.49	Thymosin beta-4	Cyto	Met-oxide (+16) of entire protein after removal of N-terminal Met	(Ac-SDKPDMoxAEIEKFDKSKLKKTETQEKNPLPSKETIEQEKQAGES)	WT=	0.985915	1.01408		pcd=	1.12676	1.07042	1.04225	1.07981	monoisotopic mass
Amygdala	pcd (3 week old mice)	3	3	2914.52	2914.51	Triosephosphate isomerase	Cyto	C-term	ASQPDVDGFLVGGASLKPEFVDIINAKQ	WT=	1.52083	0.479167		pcd=	1.29167	0.5	0.5	0.763889
Amygdala	pcd (3 week old mice)	2	1	1581.81	1581.78	Tubulin alpha	Cyto		GGGTGSGFTSLLMERL	WT=	1.22388	0.776119		pcd=	0.656716	0.895522	0.626866	0.726368
Amygdala	pcd (3 week old mice)	2	1	1393.72	1393.68	Tubulin beta	Cyto	Common to B2 and B5 - not in B3	GPFGQ(I/L)FRPDNF	WT=	1.67442	0.325581		pcd=	0.930233	0.55814	0.27907	0.589147
Amygdala	pcd (3 week old mice)	3	1	1636.84	1636.81	Tubulin beta	Cyto	Common to B2 and B5 - not in B3	RSGPFGQIFRPDNF	WT=	1.61905	0.380952		pcd=	0.8	0.628571	0.380952	0.603175
Amygdala	pcd (3 week old mice)	2	2	1918.93	1918.93	Tubulin beta	Cyto		SVMPSPKVSDTVVEPYNA	WT=	1.68627	0.313725		pcd=	0.823529	0.470588	0.27451	0.522876
Amygdala	pcd (3 week old mice)	3	2	2001.03	2001.01	Tubulin beta	Cyto	102-120	AKGHYTEGAELVDSVLDVV	WT=	1.62264	0.377358		pcd=	0.849057	0.54717	0.433962	0.610063
Amygdala	pcd (3 week old mice)	3	2	2344.28	2344.21	Tubulin beta	Cyto	55-76	AGNKYVPRAILVDLEPGTMDSV	WT=	1.6	0.4		pcd=	1.1	0.5	0.4	0.666667
Amygdala	pcd (3 week old mice)	4	2	2450.14	2450.14	Ubiquinol-cytochrome c reductase complex 11 kDa protein	Mito	N-term (after removal of mitochondrial targeting peptide)	GDPKEEEEEELVDPLTTVREH	WT=	0.857143	1.14286		pcd=	1.52381	1.27619	1.04762	1.28254
Amygdala	pcd (3 week old mice)	3	2	2450.18	2450.14	Ubiquinol-cytochrome c reductase complex 11 kDa protein	Mito	N-term (after removal of mitochondrial targeting peptide)	GDPKEEEEEELVDPLTTVREH	WT=	0.827586	1.17241		pcd=	1.03448	0.965517	0.827586	0.942529
Amygdala	pcd (3 week old mice)	3	1	1131.61	1131.62	Ubiquinol-cytochrome c reductase complex ubiquinone-binding protein QP-C	Mito	N-term (2-11)	GREFGNLARI	WT=	1.26087	0.73913		pcd=	1.43478	0.826087	0.652174	0.971014
Amygdala	pcd (3 week old mice)	2	1	1058.56	1058.59	Ubiquinol-cytochrome c reductase iron-sulfur subunit	Mito	69-78 (C-terminal of "transit peptide")	GLNVPASVRF	WT=	1.31579	0.684211		pcd=	1.31579	0.614035	0.403509	0.777778
Amygdala	pcd (3 week old mice)	2	1	1239.68	1239.69	Ubiquinol-cytochrome c reductase iron-sulfur subunit	Mito	56-68	SGQAAARPLVATV	WT=	1.41304	0.586957		pcd=	1.13043	0.978261	0.543478	0.884058
Amygdala	pcd (3 week old mice)	2	1	1272.68	1272.68	Ubiquinol-cytochrome c reductase iron-sulfur subunit	Mito	6-18	ARSGPFAPVLSAT	WT=	1.29032	0.709677		pcd=	0.903226	0.903226	0.483871	0.763441
Amygdala	pcd (3 week old mice)	4	1	1692.84	1692.91	Vacuolar proton pump subunit G 2	Lyso	C-term	EVRPQVHPNYRVTV	WT=	1.48077	0.519231		pcd=	1	0.826923	0.480769	0.769231
Amygdala	pcd (3 week old mice)	3	1	1692.89	1692.91	Vacuolar proton pump subunit G 2	Lyso	C-term	EVRPQVHPNYRVTV	WT=	1.64384	0.356164		pcd=	1.56164	0.876712	0.328767	0.922374
Amygdala	pcd (3 week old mice)	2	1	1692.93	1692.91	Vacuolar proton pump subunit G 2	Lyso	C-term	EVRPQVHPNYRVTV	WT=	1.58416	0.415842		pcd=	1.0297	0.990099	0.39604	0.805281
Amygdala	pcd (3 week old mice)	1	1	224.166						WT=	1.14286	0.857143		pcd=	0.471429	0.242857	0.357143	0.357143
Amygdala	pcd (3 week old mice)	2	1	628.387						WT=	0.980392	1.01961		pcd=	0.666667	1.21569	0.980392	0.954248
Amygdala	pcd (3 week old mice)	1	1	669.38						WT=	1.41176	0.588235		pcd=	0.980392	0.764706	0.490196	0.745098
Amygdala	pcd (3 week old mice)	2	1	769.467						WT=	0.588235	1.41176		pcd=	0.441176	2.20588	2	1.54902
Amygdala	pcd (3 week old mice)	2	1	879.506						WT=	1.48148	0.518519		pcd=	1.01852	0.685185	0.518519	0.740741
Amygdala	pcd (3 week old mice)	2	1	1032.55						WT=	1.4359	0.564103		pcd=	0.769231	0.461538	0.410256	0.547009
Amygdala	pcd (3 week old mice)	2	1	1039.53						WT=	1.02362	0.976378		pcd=	1.24409	0.96063	1.14961	1.11811
Amygdala	pcd (3 week old mice)	2	1	1145.6						WT=	1.2	0.8		pcd=	1.86667	1.06667	0.8	1.24444
Amygdala	pcd (3 week old mice)	3	2	1159.56						WT=	1.05263	0.947368		pcd=	0.631579	1.05263	1.26316	0.982456
Amygdala	pcd (3 week old mice)	2	2	1216.61						WT=	1.27835	0.721649		pcd=	1.27835	0.597938	0.536082	0.804124
Amygdala	pcd (3 week old mice)	2	1	1251.67						WT=	1.51351	0.486486		pcd=	0.918919	1.08108	0.432432	0.810811
Amygdala	pcd (3 week old mice)	2	2	1267.65						WT=	0.962963	1.03704		pcd=	0.696296	0.948148	0.814815	0.819753
Amygdala	pcd (3 week old mice)	2	1	1269.68						WT=	0.870968	1.12903		pcd=	<0.20	<0.20	<0.20	<0.20
Amygdala	pcd (3 week old mice)	3	2	1279.64						WT=	1.25	0.75		pcd=	0.764706	0.897059	0.617647	0.759804
Amygdala	pcd (3 week old mice)	2	2	1279.65						WT=	1.312	0.688		pcd=	0.88	0.864	0.576	0.773333
Amygdala	pcd (3 week old mice)	2	2	1286.67						WT=	0.885246	1.11475		pcd=	0.655738	1.04918	0.983607	0.896175
Amygdala	pcd (3 week old mice)	2	1	1334.65						WT=	1.13208	0.867925		pcd=	0.981132	0.981132	1.20755	1.0566
Amygdala	pcd (3 week old mice)	3	2	1341.66						WT=	1.2973	0.702703		pcd=	0.918919	0.675676	0.513514	0.702703
Amygdala	pcd (3 week old mice)	2	1	1421.77						WT=	0.985915	1.01408		pcd=	0.915493	0.56338	0.394366	0.624413
Amygdala	pcd (3 week old mice)	3	1	1426.79						WT=	0.656716	1.34328		pcd=	<0.20	0.223881	<0.20	<0.20
Amygdala	pcd (3 week old mice)	3	2	1431.75						WT=	1.44715	0.552846		pcd=	1.17073	0.813008	0.634146	0.872629
Amygdala	pcd (3 week old mice)	3	1	1433.81						WT=	1.12308	0.876923		pcd=	0.923077	1.01538	0.876923	0.938462
Amygdala	pcd (3 week old mice)	2	1	1445.81						WT=	0.873016	1.12698		pcd=	0.666667	1.26984	0.730159	0.888889
Amygdala	pcd (3 week old mice)	2	1	1452.75						WT=	1.184	0.816		pcd=	0.72	0.688	0.48	0.629333
Amygdala	pcd (3 week old mice)	3	1	1459.7						WT=	0.923077	1.07692		pcd=	0.369231	0.338462	0.246154	0.317949
Amygdala	pcd (3 week old mice)	2	1	1459.7						WT=	0.90566	1.09434		pcd=	0.339623	0.339623	0.226415	0.301887
Amygdala	pcd (3 week old mice)	4	1	1491.8						WT=	0.9375	1.0625		pcd=	0.625	2	1.9375	1.52083
Amygdala	pcd (3 week old mice)	2	1	1521.81						WT=	1.11111	0.888889		pcd=	2.44444	2.12698	1.61905	2.06349
Amygdala	pcd (3 week old mice)	3	1	1524.85						WT=	1.3617	0.638298		pcd=	1.02128	0.893617	0.893617	0.93617
Amygdala	pcd (3 week old mice)	4	2	1525.78						WT=	1.41593	0.584071		pcd=	0.814159	0.584071	0.460177	0.619469
Amygdala	pcd (3 week old mice)	2	1	1534.87						WT=	0.828025	1.17197		pcd=	<0.20	<0.20	<0.20	<0.20
Amygdala	pcd (3 week old mice)	3	2	1540.83						WT=	1.30645	0.693548		pcd=	1.16129	0.725806	0.725806	0.870968
Amygdala	pcd (3 week old mice)	3	2	1554.82						WT=	1.20863	0.791367		pcd=	0.719424	1.1223	0.906475	0.916067
Amygdala	pcd (3 week old mice)	2	1	1561.77						WT=	1.23077	0.769231		pcd=	2.21538	2.09231	1.63077	1.97949
Amygdala	pcd (3 week old mice)	3	2	1585.8						WT=	0.913043	1.08696		pcd=	0.913043	1.17391	1.54348	1.21014
Amygdala	pcd (3 week old mice)	3	3	1585.82						WT=	1.21739	0.782609		pcd=	0.782609	1.13043	0.608696	0.84058
Amygdala	pcd (3 week old mice)	3	1	1601.85						WT=	1.09091	0.909091		pcd=	2.72727	1.63636	2.32727	2.2303
Amygdala	pcd (3 week old mice)	4	3	1615.92						WT=	0.557377	1.44262		pcd=	1.31148	2.36066	2.98361	2.21858
Amygdala	pcd (3 week old mice)	3	3	1654.92						WT=	1.09091	0.909091		pcd=	0.690909	0.909091	0.727273	0.775758
Amygdala	pcd (3 week old mice)	3	3	1656.82						WT=	0.9375	1.0625		pcd=	0.625	0.975	0.7625	0.7875
Amygdala	pcd (3 week old mice)	2	1	1658.88						WT=	1.02041	0.979592		pcd=	1.02041	1.34694	1.53061	1.29932
Amygdala	pcd (3 week old mice)	4	3	1660.88						WT=	1.25517	0.744828		pcd=	0.8	0.924138	0.827586	0.850575
Amygdala	pcd (3 week old mice)	3	2	1684.82						WT=	1.44	0.56		pcd=	0.68	0.8	0.6	0.693333
Amygdala	pcd (3 week old mice)	2	1	1690.79						WT=	1.06173	0.938272		pcd=	0.864198	1.40741	1.77778	1.34979
Amygdala	pcd (3 week old mice)	4	1	1694.87						WT=	1.64706	0.352941		pcd=	1.17647	0.352941	0.117647	0.54902
Amygdala	pcd (3 week old mice)	3	1	1694.96						WT=	1.01408	0.985915		pcd=	0.84507	0.985915	0.788732	0.873239
Amygdala	pcd (3 week old mice)	2	1	1717.74						WT=	1.21008	0.789916		pcd=	0.840336	1.29412	0.705882	0.946779
Amygdala	pcd (3 week old mice)	3	2	1728.9						WT=	1.61905	0.380952		pcd=	1.04762	0.685714	0.380952	0.704762
Amygdala	pcd (3 week old mice)	4	2	1728.9						WT=	1.19403	0.80597		pcd=	0.925373	0.835821	0.791045	0.850746
Amygdala	pcd (3 week old mice)	3	2	1740.88						WT=	1.07383	0.926174		pcd=	0.738255	0.993289	0.724832	0.818792
Amygdala	pcd (3 week old mice)	2	1	1758.96						WT=	1.21739	0.782609		pcd=	1.25217	0.695652	1.04348	0.997101
Amygdala	pcd (3 week old mice)	2	1	1767.9						WT=	1.39535	0.604651		pcd=	1.27907	0.883721	0.488372	0.883721
Amygdala	pcd (3 week old mice)	2	1	1782.92						WT=	1.41176	0.588235		pcd=	0.980392	0.843137	0.784314	0.869281
Amygdala	pcd (3 week old mice)	3	2	1785.91						WT=	1.09677	0.903226		pcd=	1.13548	0.903226	0.903226	0.980645
Amygdala	pcd (3 week old mice)	3	2	1803.94						WT=	1.32143	0.678571		pcd=	0.892857	0.892857	0.964286	0.916667
Amygdala	pcd (3 week old mice)	4	2	1823.84						WT=	1.01351	0.986486		pcd=	0.567568	0.945946	0.743243	0.752252
Amygdala	pcd (3 week old mice)	3	3	1836.9						WT=	1.16667	0.833333		pcd=	0.833333	0.766667	0.666667	0.755556
Amygdala	pcd (3 week old mice)	4	3	1836.92						WT=	1.07692	0.923077		pcd=	0.8	0.984615	0.815385	0.866667
Amygdala	pcd (3 week old mice)	3	3	1851						WT=	0.864865	1.13514		pcd=	0.472973	1.01351	0.986486	0.824324
Amygdala	pcd (3 week old mice)	3	1	1862.95						WT=	0.9	1.1		pcd=	0.82	1.1	1.4	1.10667
Amygdala	pcd (3 week old mice)	3	1	1886.98						WT=	1.17647	0.823529		pcd=	0.980392	1.03922	0.980392	1
Amygdala	pcd (3 week old mice)	3	1	1891.89						WT=	1.02609	0.973913		pcd=	0.852174	0.8	0.921739	0.857971
Amygdala	pcd (3 week old mice)	4	1	1891.92						WT=	1	1		pcd=	1.6	2	1.33333	1.64444
Amygdala	pcd (3 week old mice)	2	1	1896.01						WT=	1.1215	0.878505		pcd=	0.953271	0.841121	0.878505	0.890966
Amygdala	pcd (3 week old mice)	3	1	1898.96						WT=	1	1		pcd=	0.888889	1.55556	1.62222	1.35556
Amygdala	pcd (3 week old mice)	4	1	1900.97						WT=	1.33333	0.666667		pcd=	1.02222	0.888889	1.11111	1.00741
Amygdala	pcd (3 week old mice)	2	1	1918.95						WT=	1.37931	0.62069		pcd=	1.42529	0.804598	1.03448	1.08812
Amygdala	pcd (3 week old mice)	3	3	1921						WT=	1.424	0.576		pcd=	1.104	0.832	0.576	0.837333
Amygdala	pcd (3 week old mice)	3	3	1922.05						WT=	0.72	1.28		pcd=	0.48	1.408	1.36	1.08267
Amygdala	pcd (3 week old mice)	3	2	1930.04						WT=	1.38053	0.619469		pcd=	1.04425	0.619469	0.619469	0.761062
Amygdala	pcd (3 week old mice)	4	2	1936.96						WT=	0.826087	1.17391		pcd=	0.724638	1.02899	0.869565	0.874396
Amygdala	pcd (3 week old mice)	5	3	1952.99						WT=	0.820513	1.17949		pcd=	0.871795	0.974359	1.38462	1.07692
Amygdala	pcd (3 week old mice)	4	3	1953.01						WT=	1	1		pcd=	0.888889	1.22222	1.26667	1.12593
Amygdala	pcd (3 week old mice)	3	3	1953.02						WT=	1.11111	0.888889		pcd=	1.11111	0.962963	1.2963	1.12346
Amygdala	pcd (3 week old mice)	2	2	1956.02						WT=	0.90625	1.09375		pcd=	0.9375	1.375	1.375	1.22917
Amygdala	pcd (3 week old mice)	3	2	1956.05						WT=	0.904762	1.09524		pcd=	0.904762	1.38095	1.66667	1.31746
Amygdala	pcd (3 week old mice)	2	1	1967.03						WT=	1.22137	0.778626		pcd=	0.717557	0.687023	0.412214	0.605598
Amygdala	pcd (3 week old mice)	2	2	2002.98						WT=	1.23288	0.767123		pcd=	0.90411	0.821918	0.767123	0.83105
Amygdala	pcd (3 week old mice)	4	1	2012.09						WT=	1	1		pcd=	0.85	1.35	0.85	1.01667
Amygdala	pcd (3 week old mice)	2	2	2017.81						WT=	1.38889	0.611111		pcd=	0.925926	0.611111	0.574074	0.703704
Amygdala	pcd (3 week old mice)	3	2	2019.96						WT=	1.33333	0.666667		pcd=	0.766667	0.683333	0.416667	0.622222
Amygdala	pcd (3 week old mice)	3	1	2020						WT=	0.96	1.04		pcd=	1.2	1.84	0.96	1.33333
Amygdala	pcd (3 week old mice)	2	1	2020.02						WT=	1.06667	0.933333		pcd=	1.46667	1.73333	1.6	1.6
Amygdala	pcd (3 week old mice)	5	2	2021.03						WT=	1.11111	0.888889		pcd=	1.11111	0.888889	1.11111	1.03704
Amygdala	pcd (3 week old mice)	4	4	2036.9						WT=	1.16505	0.834951		pcd=	1.12621	0.912621	1.16505	1.06796
Amygdala	pcd (3 week old mice)	4	2	2036.96						WT=	1.41667	0.583333		pcd=	0.716667	0.633333	0.5	0.616667
Amygdala	pcd (3 week old mice)	3	2	2098.08						WT=	1	1		pcd=	0.533333	0.8	0.493333	0.608889
Amygdala	pcd (3 week old mice)	2	1	2118.1						WT=	1.52941	0.470588		pcd=	1.64706	1.22353	1.52941	1.46667
Amygdala	pcd (3 week old mice)	3	1	2131.16						WT=	1	1		pcd=	7.7	7.9	3.1	>5
Amygdala	pcd (3 week old mice)	2	1	2137.15						WT=	1.21739	0.782609		pcd=	1.21739	1.21739	1.21739	1.21739
Amygdala	pcd (3 week old mice)	3	1	2137.16						WT=	1.05556	0.944444		pcd=	0.944444	1.38889	1.27778	1.2037
Amygdala	pcd (3 week old mice)	2	2	2139.07						WT=	0.992908	1.00709		pcd=	1.06383	1.16312	1.20567	1.14421
Amygdala	pcd (3 week old mice)	3	2	2150.15						WT=	1.09677	0.903226		pcd=	0.967742	1.12903	1.70968	1.26882
Amygdala	pcd (3 week old mice)	2	2	2151.06						WT=	1.01639	0.983607		pcd=	1.47541	1.63934	2.45902	1.85792
Amygdala	pcd (3 week old mice)	2	1	2177.23						WT=	1.6087	0.391304		pcd=	1.45652	0.543478	0.326087	0.775362
Amygdala	pcd (3 week old mice)	2	1	2180.2						WT=	0.576923	1.42308		pcd=	0.769231	2.03846	3.07692	1.96154
Amygdala	pcd (3 week old mice)	3	2	2183.08						WT=	1.05882	0.941176		pcd=	0.764706	1.03529	0.776471	0.858824
Amygdala	pcd (3 week old mice)	3	3	2186.21						WT=	1.0625	0.9375		pcd=	0.9375	1.28125	1.09375	1.10417
Amygdala	pcd (3 week old mice)	4	3	2226.22						WT=	0.983051	1.01695		pcd=	0.847458	2.30508	2.61017	1.9209
Amygdala	pcd (3 week old mice)	3	3	2233.18						WT=	0.992593	1.00741		pcd=	0.740741	1.28889	1.18519	1.0716
Amygdala	pcd (3 week old mice)	4	3	2233.2						WT=	0.903704	1.0963		pcd=	0.518519	1.18519	1.11111	0.938272
Amygdala	pcd (3 week old mice)	5	3	2233.21						WT=	0.872727	1.12727		pcd=	0.436364	1.09091	1.23636	0.921212
Amygdala	pcd (3 week old mice)	5	4	2234.17						WT=	0.821429	1.17857		pcd=	0.357143	0.892857	0.714286	0.654762
Amygdala	pcd (3 week old mice)	4	1	2267.03						WT=	1.33333	0.666667		pcd=	1.31111	1.22222	1.31111	1.28148
Amygdala	pcd (3 week old mice)	3	1	2267.03						WT=	1.33333	0.666667		pcd=	1.51111	0.977778	1.33333	1.27407
Amygdala	pcd (3 week old mice)	2	1	2267.04						WT=	1.16667	0.833333		pcd=	1.25	0.833333	1	1.02778
Amygdala	pcd (3 week old mice)	4	1	2267.05						WT=	1.2	0.8		pcd=	1	1	1.2	1.06667
Amygdala	pcd (3 week old mice)	3	1	2267.08						WT=	1.3	0.7		pcd=	1.26	1	1.44	1.23333
Amygdala	pcd (3 week old mice)	2	1	2282.16						WT=	0.695652	1.30435		pcd=	0.652174	1.23913	1.26087	1.05072
Amygdala	pcd (3 week old mice)	3	2	2284.06						WT=	1.52381	0.47619		pcd=	1.18095	0.666667	0.380952	0.742857
Amygdala	pcd (3 week old mice)	3	1	2285.19						WT=	0.931298	1.0687		pcd=	0.687023	1.0687	0.458015	0.737913
Amygdala	pcd (3 week old mice)	4	2	2309.31						WT=	1.01538	0.984615		pcd=	0.676923	0.830769	0.923077	0.810256
Amygdala	pcd (3 week old mice)	5	2	2309.33						WT=	0.869565	1.13043		pcd=	0.652174	1.30435	1.08696	1.01449
Amygdala	pcd (3 week old mice)	3	2	2331.03						WT=	1.36	0.64		pcd=	1.04	0.7	0.66	0.8
Amygdala	pcd (3 week old mice)	4	3	2348.25						WT=	1.16667	0.833333		pcd=	0.909091	0.909091	1.21212	1.0101
Amygdala	pcd (3 week old mice)	4	1	2354.16						WT=	1.36842	0.631579		pcd=	1.05263	1.36842	1.36842	1.26316
Amygdala	pcd (3 week old mice)	2	1	2354.17						WT=	0.947368	1.05263		pcd=	0.842105	1.26316	1.05263	1.05263
Amygdala	pcd (3 week old mice)	3	1	2354.18						WT=	1.11712	0.882883		pcd=	0.882883	1.11712	1.17117	1.05706
Amygdala	pcd (3 week old mice)	3	4	2355.24						WT=	1.06667	0.933333		pcd=	0.64	0.933333	0.693333	0.755556
Amygdala	pcd (3 week old mice)	4	4	2355.27						WT=	0.980392	1.01961		pcd=	0.54902	1.12418	0.771242	0.814815
Amygdala	pcd (3 week old mice)	2	2	2364.17						WT=	1.23077	0.769231		pcd=	0.940171	0.854701	0.598291	0.797721
Amygdala	pcd (3 week old mice)	4	2	2444.52						WT=	0.90411	1.09589		pcd=	1.58904	1.36986	2.05479	1.67123
Amygdala	pcd (3 week old mice)	4	2	2475.17						WT=	1.45455	0.545455		pcd=	1.09091	1.22727	1.59091	1.30303
Amygdala	pcd (3 week old mice)	2	1	2480.22						WT=	1.2	0.8		pcd=	1.42	0.9	0.9	1.07333
Amygdala	pcd (3 week old mice)	4	4	2485.23						WT=	1.36585	0.634146		pcd=	0.926829	0.878049	0.406504	0.737127
Amygdala	pcd (3 week old mice)	3	1	2493.29						WT=	0.971429	1.02857		pcd=	0.971429	1.02857	1.14286	1.04762
Amygdala	pcd (3 week old mice)	3	2	2525.22						WT=	1.09091	0.909091		pcd=	0.787879	0.848485	0.618182	0.751515
Amygdala	pcd (3 week old mice)	2	1	2533.39						WT=	0.571429	1.42857		pcd=	0.571429	1.2987	2.02597	1.2987
Amygdala	pcd (3 week old mice)	4	4	2566.69						WT=	1.17647	0.823529		pcd=	0.980392	0.823529	0.588235	0.797386
Amygdala	pcd (3 week old mice)	4	2	2567.28						WT=	1.11392	0.886076		pcd=	1.01266	1.06329	1.51899	1.19831
Amygdala	pcd (3 week old mice)	2	1	2571.21						WT=	0.72	1.28		pcd=	0.6	1.08	1.08	0.92
Amygdala	pcd (3 week old mice)	4	3	2579.28						WT=	1	1		pcd=	0.75	1.25	1.25	1.08333
Amygdala	pcd (3 week old mice)	4	2	2627.39						WT=	1.2	0.8		pcd=	1.008	0.848	0.576	0.810667
Amygdala	pcd (3 week old mice)	4	3	2656.39						WT=	1.36364	0.636364		pcd=	1.22727	0.681818	0.681818	0.863636
Amygdala	pcd (3 week old mice)	4	3	2769.55						WT=	1.26957	0.730435		pcd=	0.93913	0.834783	0.713043	0.828986
Amygdala	pcd (3 week old mice)	2	1	2784.45						WT=	1.28	0.72		pcd=	0.8	0.928	0.448	0.725333
Amygdala	pcd (3 week old mice)	3	1	2785.49						WT=	0.77551	1.22449		pcd=	2.44898	2.97959	0.571429	2
Amygdala	pcd (3 week old mice)	2	1	2805.32						WT=	1.33333	0.666667		pcd=	2.08	1.01333	0.586667	1.22667
Amygdala	pcd (3 week old mice)	5	3	2810.43						WT=	1.36364	0.636364		pcd=	0.818182	0.909091	0.6	0.775758
Amygdala	pcd (3 week old mice)	6	4	2811.43						WT=	1.40351	0.596491		pcd=	1.05263	0.701754	0.526316	0.760234
Amygdala	pcd (3 week old mice)	2	1	2824.36						WT=	0.979592	1.02041		pcd=	0.857143	0.979592	1.06122	0.965986
Amygdala	pcd (3 week old mice)	4	2	2841.51						WT=	1.42342	0.576577		pcd=	0.900901	0.630631	0.576577	0.702703
Amygdala	pcd (3 week old mice)	3	1	2934.38						WT=	1.6	0.4		pcd=	0.933333	0.8	0.853333	0.862222
Amygdala	pcd (3 week old mice)	3	3	2934.48						WT=	0.987654	1.01235		pcd=	0.691358	1.60494	1.53086	1.27572
Amygdala	pcd (3 week old mice)	3	2	3042.64						WT=	1.33333	0.666667		pcd=	0.761905	1.08571	0.971429	0.939683
Amygdala	pcd (3 week old mice)	3	4	3072.62						WT=	0.735632	1.26437		pcd=	0.988506	1.26437	1.49425	1.24904
Amygdala	pcd (3 week old mice)	4	1	3076.56						WT=	1.10092	0.899083		pcd=	1.10092	1.24771	1.15596	1.1682
Amygdala	pcd (3 week old mice)	4	3	3081.52						WT=	0.842105	1.15789		pcd=	1.31579	1.57895	1.63158	1.50877
Amygdala	pcd (3 week old mice)	4	1	3094.57						WT=	1.07143	0.928571		pcd=	1.51786	1.07143	0.571429	1.05357
Amygdala	pcd (3 week old mice)	4	4	3095.53						WT=	1.25	0.75		pcd=	0.833333	1.04167	0.791667	0.888889
Amygdala	pcd (3 week old mice)	4	3	3112.55						WT=	1.12088	0.879121		pcd=	0.923077	1.0989	0.945055	0.989011
Amygdala	pcd (3 week old mice)	4	1	3127.41						WT=	1.21739	0.782609		pcd=	1.04348	1.04348	0.869565	0.985507
Amygdala	pcd (3 week old mice)	3	1	3127.46						WT=	1.22449	0.77551		pcd=	1.16327	0.918367	1.02041	1.03401
Amygdala	pcd (3 week old mice)	5	3	3134.61						WT=	1.51515	0.484848		pcd=	1.11111	0.505051	0.606061	0.740741
Amygdala	pcd (3 week old mice)	3	2	3181.66						WT=	0.965517	1.03448		pcd=	1.03448	2.06897	1.7931	1.63218
Amygdala	pcd (3 week old mice)	4	4	3187.73						WT=	1.08696	0.913043		pcd=	0.869565	1.13043	0.978261	0.992754
Amygdala	pcd (3 week old mice)	4	3	3194.6						WT=	1.07692	0.923077		pcd=	0.753846	1.01538	1.07692	0.948718
Amygdala	pcd (3 week old mice)	3	2	3248.64						WT=	1.26316	0.736842		pcd=	1.05263	0.757895	0.673684	0.82807
Amygdala	pcd (3 week old mice)	4	2	3248.66						WT=	0.967742	1.03226		pcd=	1.6129	1.03226	0.677419	1.10753
Amygdala	pcd (3 week old mice)	3	1	3338.57						WT=	1.2987	0.701299		pcd=	1.68831	1.03896	0.649351	1.12554
Amygdala	pcd (3 week old mice)	4	1	3433.71						WT=	1.00952	0.990476		pcd=	0.952381	1.10476	1.14286	1.06667
Amygdala	pcd (3 week old mice)	3	1	3650.9						WT=	0.928571	1.07143		pcd=	0.982143	1.07143	1.07143	1.04167
Amygdala	pcd (3 week old mice)	5	2	4148.95						WT=	1.22642	0.773585		pcd=	1.41509	1.03774	1.22642	1.22642
Amygdala	pcd (3 week old mice)	6	2	4148.98						WT=	1.17647	0.823529		pcd=	1.35294	1.17647	1.17647	1.23529
Amygdala	pcd (3 week old mice)	4	2	4148.99						WT=	1.33333	0.666667		pcd=	1.83333	0.833333	0.933333	1.2
Amygdala	pcd (3 week old mice)	5	3	4516.15						WT=	1.13402	0.865979		pcd=	0.989691	0.824742	0.57732	0.797251
Amygdala	pcd (3 week old mice)	4	3	4516.15						WT=	1.10638	0.893617		pcd=	1.10638	0.851064	0.531915	0.829787
Amygdala	pcd (3 week old mice)	4	2	4534.98						WT=	0.888889	1.11111		pcd=	2.08889	2.22222	1.55556	1.95556
Amygdala	pcd (3 week old mice)	4	3	4596.14						WT=	1.20513	0.794872		pcd=	1.53846	1.02564	0.820513	1.12821
Amygdala	pcd (3 week old mice)	6	5	5021.67						WT=	1.14286	0.857143		pcd=	1.37143	1.14286	0.857143	1.12381
Amygdala	pcd (3 week old mice)	9	6	7534.04						WT=	1.03704	0.962963		pcd=	1.18519	1.00741	0.711111	0.967901
Amygdala	pcd (3 week old mice)	8	6	7534.27						WT=	1.07692	0.923077		pcd=	1.30769	1.07692	0.646154	1.01026
Amygdala	pcd (3 week old mice)	12	7	8564.75						WT=	1.11111	0.888889		pcd=	1.18519	1.33333	1.14074	1.21975
Amygdala	pcd (3 week old mice)	13	7	8564.84						WT=	1.02362	0.976378		pcd=	0.976378	1.25984	1.33858	1.1916	Avg mass
Amygdala	pcd mice (adult)	4	3	2234.18	2234.15	40S ribosomal protein S21	Cyto	C-term	(GESDDSILRLAKADGIVSKNF)	WT=	nd	nd	nd	pcd=	>5	>5		>5
Amygdala	pcd mice (adult)	2	1	1481.72	1481.73	Acidic leucine-rich nuclear phosphoprotein 32 family member A	Nuc	N-term	Ac-MEMDKRIYLEL	WT=	nd	nd	nd	pcd=	>5	>5		>5
Amygdala	pcd mice (adult)	3	1	931.552	931.605	Actin (beta or gamma)	Cyto	171-178 of gamma, 170-177 of beta	LPHAILRL	WT=	nd	nd	nd	pcd=	>5	>5		>5
Amygdala	pcd mice (adult)	3	1	931.596	931.605	Actin (beta or gamma)	Cyto	171-178 of gamma, 170-177 of beta	LPHAILRL	WT=	nd	nd	nd	pcd=	>5	>5		>5
Amygdala	pcd mice (adult)	3	1	1002.59	1002.64	Actin (beta or gamma)	Cyto	170-178 of gamma, 169-177 of beta	ALPHAILRL	WT=	1.5	0.75	0.75	pcd=	3.75	3		3.375
Amygdala	pcd mice (adult)	3	1	1559.88	1559.83	Actin (beta or gamma)	Cyto	95-108	RVAPEEHPVLLTEA	WT=	nd	nd	nd	pcd=	>5	>5		>5
Amygdala	pcd mice (adult)	3	1	1633.86	1633.87	Actin, gamma	Cyto	286-299	DVDIRKDLYANTVL	WT=	nd	nd	nd	pcd=	>5	>5		>5
Amygdala	pcd mice (adult)	3	2	1746	1745.98	ATP synthase subunit d	Mito	N-term	Ac-AGRKLALKTIDWVSF	WT=	nd	nd	nd	pcd=	>5	>5		>5
Amygdala	pcd mice (adult)	3	2	1503.65	1503.71	ATP synthase subunit f	Mito	83-95	GKGEMDTFPTFKF	WT=	nd	nd	nd	pcd=	>5	>5		>5
Amygdala	pcd mice (adult)	3	2	1516.65	1516.74	ATP synthase subunit f	Mito	C-term	DDPKFEVIDKPQS	WT=	nd	nd	nd	pcd=	>5	>5		>5
Amygdala	pcd mice (adult)	3	3	1516.69	1516.74	ATP synthase subunit f	Mito	C-term	DDPKFEVIDKPQS	WT=	nd	nd	nd	pcd=	>5	>5		>5
Amygdala	pcd mice (adult)	3	3	1516.71	1516.74	ATP synthase subunit f	Mito	C-term	DDPKFEVIDKPQS	WT=	nd	nd	nd	pcd=	>5	>5		>5
Amygdala	pcd mice (adult)	2	2	1516.72	1516.74	ATP synthase subunit f	Mito	C-term	DDPKFEVIDKPQS	WT=	nd	nd	nd	pcd=	>5	>5		>5
Amygdala	pcd mice (adult)	2	2	1516.73	1516.74	ATP synthase subunit f	Mito	C-term	DDPKFEVIDKPQS	WT=	nd	nd	nd	pcd=	>5	>5		>5
Amygdala	pcd mice (adult)	4	3	1791.84	1791.9	ATP synthase subunit f	Mito	C-term	KFDDPKFEVIDKPQS	WT=	nd	nd	nd	pcd=	>5	>5		>5
Amygdala	pcd mice (adult)	4	4	2137.01	2137.06	ATP synthase subunit f	Mito	C-term	PTFKFDDPKFEVIDKPQS	WT=	nd	nd	nd	pcd=	>5	>5		>5
Amygdala	pcd mice (adult)	4	3	2137.04	2137.06	ATP synthase subunit f	Mito	C-term	PTFKFDDPKFEVIDKPQS	WT=	nd	nd	nd	pcd=	>5	>5		>5
Amygdala	pcd mice (adult)	3	2	1951.13	1951.12	CART (Cocaine- and amphetamine-regulated transcript)	Ves	33-50	APGAMLQIEALQEVLKKL	WT=	0.833333	1.33333	0.833333	pcd=	1	1.16667		1.08333
Amygdala	pcd mice (adult)	3	1	1631.85	1631.84	Cerebellin 1 precursor protein	Ves	Cerebellin	SGSAKVAFSAIRSTNH	WT=	0.574468	1.85106	0.574468	pcd=	0.574468	0.574468		0.574468
Amygdala	pcd mice (adult)	3	1	1265.68	1265.67	Cerebellin 4	Ves	66-77	SKVAFSAVRSTN	WT=	0.986842	0.947368	1.06579	pcd=	0.631579	0.907895		0.769737
Amygdala	pcd mice (adult)	2	1	1265.69	1265.67	Cerebellin 4	Ves	66-77	SKVAFSAVRSTN	WT=	1.06452	0.870968	1.06452	pcd=	0.870968	1.06452		0.967742
Amygdala	pcd mice (adult)	3	1	2202.09	2202.12	Chromogranin A	Ves	392-410	(AYGFRDPGPQLRRGWRPSS)	WT=	0.789474	0.631579	1.57895	pcd=	2.05263	1.57895		1.81579
Amygdala	pcd mice (adult)	3	1	2202.11	2202.12	Chromogranin A	Ves	392-410	(AYGFRDPGPQLRRGWRPSS)	WT=	0.857143	1.33333	0.809524	pcd=	0.52381	1.2381		0.880952
Amygdala	pcd mice (adult)	2	1	1116.59	1116.59	Chromogranin B	Ves	588-597	SFARAPQLDL	WT=	1.15385	1.15385	0.692308	pcd=	0.692308	0.692308		0.692308
Amygdala	pcd mice (adult)	2	1	1321.65	1321.59	Chromogranin B	Ves	457-466	YPQSKWQEQE	WT=	1.08	0.96	0.96	pcd=	0.84	0.96		0.9
Amygdala	pcd mice (adult)	4	2	1911.98	1911.99	Chromogranin B	Ves	313-330	PSPKESKEADVATVRLGE	WT=	0.872727	1.09091	1.03636	pcd=	0.654545	0.981818		0.818182
Amygdala	pcd mice (adult)	6	1	2099.01	2099.07	Chromogranin B	Ves	357-374	GLQYRGRGSEEDRAPRPR	WT=	1.21622	1.13514	0.648649	pcd=	1.13514	0.972973		1.05405
Amygdala	pcd mice (adult)	5	1	2179.01	2179.07	Chromogranin B	Ves	phosphorylated 357-374	GLQYRGRGpSEEDRAPRPR	WT=	1.2973	0.891892	0.810811	pcd=	0.405405	0.405405		0.405405
Amygdala	pcd mice (adult)	4	1	2179.04	2179.07	Chromogranin B	Ves	phosphorylated 357-374	GLQYRGRGpSEEDRAPRPR	WT=	1.06875	1.0875	0.84375	pcd=	0.2625	0.5625		0.4125
Amygdala	pcd mice (adult)	5	1	2179.09	2179.07	Chromogranin B	Ves	phosphorylated 357-374	GLQYRGRGpSEEDRAPRPR	WT=	1.16	0.8	1.04	pcd=	1.04	0.92		0.98
Amygdala	pcd mice (adult)	5	1	2179.18	2179.07	Chromogranin B	Ves	phosphorylated 357-374	GLQYRGRGpSEEDRAPRPR	WT=	0.94382	1.11236	0.94382	pcd=	0.808989	0.876404		0.842697
Amygdala	pcd mice (adult)	3	2	2400.1	2400.15	Chromogranin B	Ves	516-535	LGALFNPYFDPLQWKNSDFE	WT=	0.677419	0.967742	1.35484	pcd=	0.677419	0.677419		0.677419
Amygdala	pcd mice (adult)	2	1	2400.16	2400.15	Chromogranin B	Ves	516-535	LGALFNPYFDPLQWKNSDFE	WT=	0.521739	0.652174	1.82609	pcd=	0.652174	0.782609		0.717391
Amygdala	pcd mice (adult)	6	4	2604.29	2604.35	Chromogranin B	Ves	64-86	SGKEVKGEEKGENQNSKFEVRLL	WT=	0.931034	1.13793	0.931034	pcd=	0.724138	1.08621		0.905172
Amygdala	pcd mice (adult)	3	1	991.581	991.589	Clathrin light chain A	Cyto	C-term (210-218)	SLKQAPLVH	WT=	nd	nd	nd	pcd=	>5	>5		>5
Amygdala	pcd mice (adult)	3	1	1403.81	1403.86	Clathrin light chain A	Cyto	C-term (206-218)	SVLISLKQAPLVH	WT=	nd	nd	nd	pcd=	>5	>5		>5
Amygdala	pcd mice (adult)	3	1	2719.33	2719.27	Clathrin light chain A	Cyto	164-187	AEEAFVNDIDESSPGTEWERVARL	WT=	nd	nd	nd	pcd=	>5	>5		>5
Amygdala	pcd mice (adult)	2	1	980.534	980.554	Cytochrome C oxidase subunit 5a	Mito	79-87	VPEPKIIDA	WT=	nd	nd	nd	pcd=	>5	>5		>5
Amygdala	pcd mice (adult)	2	1	1332.7	1332.7	Cytochrome C oxidase subunit 5a	Mito	96-107	NDFASAVRILEV	WT=	nd	nd	nd	pcd=	>5	>5		>5
Amygdala	pcd mice (adult)	2	2	1356.67	1356.71	Cytochrome C oxidase subunit 5a	Mito	C-term	GISTPEELGLDKV	WT=	nd	nd	nd	pcd=	>5	>5		>5
Amygdala	pcd mice (adult)	2	2	1356.66	1356.71	Cytochrome C oxidase subunit 5a	Mito	C-term	GISTPEELGLDKV	WT=	nd	nd	nd	pcd=	>5	>5		>5
Amygdala	pcd mice (adult)	2	2	1356.68	1356.71	Cytochrome C oxidase subunit 5a	Mito	C-term	GISTPEELGLDKV	WT=	nd	nd	nd	pcd=	>5	>5		>5
Amygdala	pcd mice (adult)	3	2	2180.15	2180.17	Cytochrome C oxidase subunit 5a	Mito	C-term (126-145)	RPTLNELGISTPEELGLDKV	WT=	nd	nd	nd	pcd=	>5	>5		>5
Amygdala	pcd mice (adult)	3	1	2180.16	2180.17	Cytochrome C oxidase subunit 5a	Mito	C-term (126-145)	RPTLNELGISTPEELGLDKV	WT=	nd	nd	nd	pcd=	>5	>5		>5
Amygdala	pcd mice (adult)	3	2	2293.25	2293.25	Cytochrome C oxidase subunit 5a	Mito	C-term (125-145)	LRPTLNELGISTPEELGLDKV	WT=	nd	nd	nd	pcd=	>5	>5		>5
Amygdala	pcd mice (adult)	3	1	2293.29	2293.25	Cytochrome C oxidase subunit 5a	Mito	C-term (125-145)	LRPTLNELGISTPEELGLDKV	WT=	nd	nd	nd	pcd=	>5	>5		>5
Amygdala	pcd mice (adult)	2	1	1188.69	1188.66	Cytochrome C oxidase subunit 6a	Mito	46-57	FVALPGVGVSML	WT=	nd	nd	nd	pcd=	>5	>5		>5
Amygdala	pcd mice (adult)	3	3	1363.64	1363.73	Cytochrome C oxidase subunit 6b	Mito	N-term	Ac-AEDIKTKIKNY	WT=	nd	nd	nd	pcd=	>5	>5		>5
Amygdala	pcd mice (adult)	3	3	1363.64	1363.73	Cytochrome C oxidase subunit 6b	Mito	N-term	Ac-AEDIKTKIKNY	WT=	nd	nd	nd	pcd=	>5	>5		>5
Amygdala	pcd mice (adult)	3	3	1363.68	1363.73	Cytochrome C oxidase subunit 6b	Mito	N-term	Ac-AEDIKTKIKNY	WT=	nd	nd	nd	pcd=	>5	>5		>5
Amygdala	pcd mice (adult)	3	2	1749.84	1749.84	Cytochrome C oxidase subunit 6b	Mito	13-17	KTAPFDSRFPNQNQT	WT=	nd	nd	nd	pcd=	>5	>5		>5
Amygdala	pcd mice (adult)	3	1	1860.94	1860.93	Cytochrome C oxidase subunit 6b	Mito	C-term	VSAWDDRIAEGTFPGKI	WT=	nd	nd	nd	pcd=	>5	>5		>5
Amygdala	pcd mice (adult)	3	2	1417.64	1417.72	Cytochrome c oxidase subunit 6b	Mito	C-term	DDRIAEGTFPGKI	WT=	nd	nd	nd	pcd=	>5	>5		>5
Amygdala	pcd mice (adult)	3	1	1417.65	1417.72	Cytochrome c oxidase subunit 6b	Mito	C-term	DDRIAEGTFPGKI	WT=	nd	nd	nd	pcd=	>5	>5		>5
Amygdala	pcd mice (adult)	3	2	1417.7	1417.72	Cytochrome c oxidase subunit 6b	Mito	C-term	DDRIAEGTFPGKI	WT=	nd	nd	nd	pcd=	>5	>5		>5
Amygdala	pcd mice (adult)	4	4	1592.76	1592.88	Cytochrome C oxidase subunit 6b	Mito	N-term	Ac-AEDIKTKIKNYKT	WT=	nd	nd	nd	pcd=	>5	>5		>5
Amygdala	pcd mice (adult)	4	4	1592.76	1592.88	Cytochrome C oxidase subunit 6b	Mito	N-term	Ac-AEDIKTKIKNYKT	WT=	nd	nd	nd	pcd=	>5	>5		>5
Amygdala	pcd mice (adult)	4	4	1663.87	1663.91	Cytochrome c oxidase subunit 6b	Mito	N-term	(Ac-AEDIKTKIKNYKTA)	WT=	nd	nd	nd	pcd=	>5	>5		>5
Amygdala	pcd mice (adult)	3	1	1674.79	1674.84	Cytochrome C oxidase subunit 6b	Mito	C-term	AWDDRIAEGTFPGKI	WT=	nd	nd	nd	pcd=	>5	>5		>5
Amygdala	pcd mice (adult)	3	2	1674.84	1674.84	Cytochrome C oxidase subunit 6b	Mito	C-term	AWDDRIAEGTFPGKI	WT=	nd	nd	nd	pcd=	>5	>5		>5
Amygdala	pcd mice (adult)	3	2	1674.85	1674.84	Cytochrome C oxidase subunit 6b	Mito	C-term	AWDDRIAEGTFPGKI	WT=	nd	nd	nd	pcd=	>5	>5		>5
Amygdala	pcd mice (adult)	4	2	2139.06	2139.11	Cytochrome C oxidase subunit 7b	Mito	N-term (after removal of Mitochrondrial targetting peptide)	SHQKRAPSFHDKYGNAILA	WT=	1.28571	1.28571	0.428571	pcd=	1.28571	6.42857		3.85714
Amygdala	pcd mice (adult)	5	2	2139.12	2139.11	Cytochrome C oxidase subunit 7b	Mito	N-term (after removal of Mitochrondrial targetting peptide)	SHQKRAPSFHDKYGNAILA	WT=	1.89474	0.473684	0.631579	pcd=	0.789474	2.21053		1.5
Amygdala	pcd mice (adult)	4	4	1547.82	1547.89	Diazepam binding inhibitor (Acyl-CoA-binding protein)	Cyto	C-term	VEKVDELKKKYGI	WT=	nd	nd	nd	pcd=	>5	>5		>5
Amygdala	pcd mice (adult)	2	1	1583.83	1583.82	Diazepam binding inhibitor (Acyl-CoA-binding protein)	Cyto	36-50	TVGDVNTDRPGLLDL	WT=	nd	nd	nd	pcd=	>5	>5		>5
Amygdala	pcd mice (adult)	4	3	1889.93	1889.98	Diazepam binding inhibitor (Acyl-CoA-binding protein)	Cyto	N-term	Ac-SQAEFDKAAEEVKRLK	WT=	nd	nd	nd	pcd=	>5	>5		>5
Amygdala	pcd mice (adult)	3	1	1910.96	1911.01	Diazepam binding inhibitor (Acyl-CoA-binding protein)	Cyto	33-50	KQATVGDVNTDRPGLLDL	WT=	nd	nd	nd	pcd=	>5	>5		>5
Amygdala	pcd mice (adult)	3	2	1910.97	1911.01	Diazepam binding inhibitor (Acyl-CoA-binding protein)	Cyto	33-50	KQATVGDVNTDRPGLLDL	WT=	nd	nd	nd	pcd=	>5	>5		>5
Amygdala	pcd mice (adult)	4	2	2439.2	2439.24	Diazepam binding inhibitor (Acyl-CoA-binding protein)	Cyto	58-77	AEEVKRLKTQPTDEEMLFIY	WT=	nd	nd	nd	pcd=	>5	>5		>5
Amygdala	pcd mice (adult)	4	3	2934.26	2934.43	Diazepam binding inhibitor (Acyl-CoA-binding protein)	Cyto	N-term	Ac-SQAEFDKAAEEVKRLKTQPTDEEML	WT=	nd	nd	nd	pcd=	>5	>5		>5
Amygdala	pcd mice (adult)	4	3	3194.63	3194.58	Diazepam binding inhibitor (Acyl-CoA-binding protein)	Cyto	N-term	Ac-SQAEFDKAAEEVKRLKTQPTDEEMLFI	WT=	nd	nd	nd	pcd=	>5	>5		>5
Amygdala	pcd mice (adult)	4	3	3357.58	3357.64	Diazepam binding inhibitor (Acyl-CoA-binding protein)	Cyto	N-term	Ac-SQAEFDKAAEEVKRLKTQPTDEEMLFIY	WT=	nd	nd	nd	pcd=	>5	>5		>5
Amygdala	pcd mice (adult)	4	3	3357.63	3357.64	Diazepam binding inhibitor (Acyl-CoA-binding protein)	Cyto	N-term	Ac-SQAEFDKAAEEVKRLKTQPTDEEMLFIY	WT=	nd	nd	nd	pcd=	>5	>5		>5
Amygdala	pcd mice (adult)	4	3	3444.78	3444.68	Diazepam binding inhibitor (Acyl-CoA-binding protein)	Cyto	N-term	Ac-SQAEFDKAAEEVKRLKTQPTDEEMLFIYS	WT=	nd	nd	nd	pcd=	>5	>5		>5
Amygdala	pcd mice (adult)	5	3	3728.74	3728.79	Diazepam binding inhibitor (Acyl-CoA-binding protein)	Cyto	N-term	Ac-SQAEFDKAAEEVKRLKTQPTDEEMLFIYSHF	WT=	nd	nd	nd	pcd=	>5	>5		>5
Amygdala	pcd mice (adult)	5	3	3728.8	3728.79	Diazepam binding inhibitor (Acyl-CoA-binding protein)	Cyto	N-term	Ac-SQAEFDKAAEEVKRLKTQPTDEEMLFIYSHF	WT=	nd	nd	nd	pcd=	>5	>5		>5
Amygdala	pcd mice (adult)	4	3	3728.81	3728.79	Diazepam binding inhibitor (Acyl-CoA-binding protein)	Cyto	N-term	Ac-SQAEFDKAAEEVKRLKTQPTDEEMLFIYSHF	WT=	nd	nd	nd	pcd=	>5	>5		>5
Amygdala	pcd mice (adult)	3	1	1600.84	1600.85	Enolase 2 (gamma enolase)	Cyto	N-term	Ac-SIEKIWAREILDS	WT=	nd	nd	nd	pcd=	>5	>5		>5
Amygdala	pcd mice (adult)	2	1	1600.87	1600.85	Enolase 2 (gamma enolase)	Cyto	N-term	Ac-SIEKIWAREILDS	WT=	nd	nd	nd	pcd=	>5	>5		>5
Amygdala	pcd mice (adult)	3	2	2185.03	2185.07	Eukaryotic translation initiation factor 4B	Cyto	101-119	GNLPYDVTEDSIKDFFRGL	WT=	nd	nd	nd	pcd=	>5	>5		>5
Amygdala	pcd mice (adult)	3	2	2185.03	2185.07	Eukaryotic translation initiation factor 4B	Cyto	101-119	GNLPYDVTEDSIKDFFRGL	WT=	nd	nd	nd	pcd=	>5	>5		>5
Amygdala	pcd mice (adult)	3	2	1456.79	1456.8	Fatty acid-binding protein 5	Cyto	N-term	Ac-ASLKDLEGKWRL	WT=	nd	nd	nd	pcd=	>5	>5		>5
Amygdala	pcd mice (adult)	4	2	2229.18	2229.15	FK506-binding protein 1A (FKBP12)	Cyto	N-term	GVQVETISPGDGRTFPKRGQT	WT=	nd	nd	nd	pcd=	>5	>5		>5
Amygdala	pcd mice (adult)	2	1	1078.58	1078.59	Heat shock protein 1 (chaperonin 10)	Mito	N-term	Ac-AGQAFRKFL	WT=	nd	nd	nd	pcd=	>5	>5		>5
Amygdala	pcd mice (adult)	2	1	1288.74	1288.73	Heat shock protein 1 (chaperonin 10)	Mito	N-term	Ac-AGQAFRKFLPL	WT=	nd	nd	nd	pcd=	>5	>5		>5
Amygdala	pcd mice (adult)	3	1	1706.91	1706.93	Heat shock protein 1 (chaperonin 10)	Mito	N-term	(Ac-AGQAFRKFLPLFDR)	WT=	nd	nd	nd	pcd=	>5	>5		>5
Amygdala	pcd mice (adult)	3	1	1805.99	1805.98	Heat shock protein 1 (chaperonin 10)	Mito	N-term	Ac-AGQAFRKFLPLFDRV	WT=	nd	nd	nd	pcd=	>5	>5		>5
Amygdala	pcd mice (adult)	3	1	1805.99	1805.98	Heat shock protein 1 (chaperonin 10)	Mito	N-term	Ac-AGQAFRKFLPLFDRV	WT=	nd	nd	nd	pcd=	>5	>5		>5
Amygdala	pcd mice (adult)	3	1	1806	1805.98	Heat shock protein 1 (chaperonin 10)	Mito	N-term	Ac-AGQAFRKFLPLFDRV	WT=	nd	nd	nd	pcd=	>5	>5		>5
Amygdala	pcd mice (adult)	3	3	1956.07	1956.05	Heat shock protein 1 (chaperonin 10)	Mito	45-65	TVVAVGSGGKGKSGEIEPVSV	WT=	nd	nd	nd	pcd=	>5	>5		>5
Amygdala	pcd mice (adult)	3	1	2018.2	2018.15	Heat shock protein 1 (chaperonin 10)	Mito	N-term	(Ac-AGQAFRKFLPLFDRVLV)	WT=	nd	nd	nd	pcd=	>5	>5		>5
Amygdala	pcd mice (adult)	3	1	2147.25	2147.19	Heat shock protein 1 (chaperonin 10)	Mito	N-term	(Ac-AGQAFRKFLPLFDRVLVE)	WT=	nd	nd	nd	pcd=	>5	>5		>5
Amygdala	pcd mice (adult)	3	1	2147.26	2147.19	Heat shock protein 1 (chaperonin 10)	Mito	N-term	(Ac-AGQAFRKFLPLFDRVLVE)	WT=	nd	nd	nd	pcd=	>5	>5		>5
Amygdala	pcd mice (adult)	4	1	2303.32	2303.29	Heat shock protein 1 (chaperonin 10)	Mito	N-term	Ac-AGQAFRKFLPLFDRVLVER	WT=	nd	nd	nd	pcd=	>5	>5		>5
Amygdala	pcd mice (adult)	4	1	2303.33	2303.29	Heat shock protein 1 (chaperonin 10)	Mito	N-term	Ac-AGQAFRKFLPLFDRVLVER	WT=	nd	nd	nd	pcd=	>5	>5		>5
Amygdala	pcd mice (adult)	4	1	2390.29	2390.32	Heat shock protein 1 (chaperonin 10)	Mito	N-term	Ac-AGQAFRKFLPLFDRVLVERS	WT=	nd	nd	nd	pcd=	>5	>5		>5
Amygdala	pcd mice (adult)	4	1	2390.36	2390.32	Heat shock protein 1 (chaperonin 10)	Mito	N-term	Ac-AGQAFRKFLPLFDRVLVERS	WT=	nd	1	nd	pcd=	10.5	9.75		>5
Amygdala	pcd mice (adult)	4	1	2390.38	2390.32	Heat shock protein 1 (chaperonin 10)	Mito	N-term	Ac-AGQAFRKFLPLFDRVLVERS	WT=	nd	nd	nd	pcd=	>5	>5		>5
Amygdala	pcd mice (adult)	3	2	1310.71	1310.72	Hemoglobin alpha	Cyto	C-term	ASVSTVLTSKYR	WT=	nd	nd	nd	pcd=	>5	>5		>5
Amygdala	pcd mice (adult)	3	2	2105.02	2105.13	Macrophage migration inhibitory factor	Cyto	28-47	AQATGKPAQYIAVHVVPDQL	WT=	nd	nd	nd	pcd=	>5	>5		>5
Amygdala	pcd mice (adult)	3	1	2105.11	2105.13	Macrophage migration inhibitory factor	Cyto	28-47	AQATGKPAQYIAVHVVPDQL	WT=	nd	nd	nd	pcd=	>5	>5		>5
Amygdala	pcd mice (adult)	3	2	2105.11	2105.13	Macrophage migration inhibitory factor	Cyto	28-47	AQATGKPAQYIAVHVVPDQL	WT=	nd	nd	nd	pcd=	>5	>5		>5
Amygdala	pcd mice (adult)	3	2	2105.12	2105.13	Macrophage migration inhibitory factor	Cyto	28-47	AQATGKPAQYIAVHVVPDQL	WT=	nd	nd	nd	pcd=	>5	>5		>5
Amygdala	pcd mice (adult)	2	1	2105.17	2105.13	Macrophage migration inhibitory factor	Cyto	28-47	AQATGKPAQYIAVHVVPDQL	WT=	nd	nd	nd	pcd=	>5	>5		>5
Amygdala	pcd mice (adult)	3	1	2185.06	2185.14	Macrophage migration inhibitory factor	Cyto	8-27	TNVPRASVPEGFLSELTQQL	WT=	nd	nd	nd	pcd=	>5	>5		>5
Amygdala	pcd mice (adult)	3	1	2416.29	2416.25	Macrophage migration inhibitory factor	Cyto	N-term (2-23)	PMFIVNTNVPRASVPEGFLSEL	WT=	nd	nd	nd	pcd=	>5	>5		>5
Amygdala	pcd mice (adult)	3	1	2484.31	2484.28	Macrophage migration inhibitory factor	Cyto	28-50	AQATGKPAQYIAVHVVPDQLMTF	WT=	nd	nd	nd	pcd=	>5	>5		>5
Amygdala	pcd mice (adult)	3	1	2886.5	2886.49	Macrophage migration inhibitory factor	Cyto	N-term (2-27)	PMFIVNTNVPRASVPEGFLSELTQQL	WT=	nd	nd	nd	pcd=	>5	>5		>5
Amygdala	pcd mice (adult)	3	1	2886.5	2886.49	Macrophage migration inhibitory factor	Cyto	N-term (2-27)	PMFIVNTNVPRASVPEGFLSELTQQL	WT=	nd	nd	nd	pcd=	>5	>5		>5
Amygdala	pcd mice (adult)	4	1	2886.56	2886.49	Macrophage migration inhibitory factor	Cyto	N-term (2-27)	PMFIVNTNVPRASVPEGFLSELTQQL	WT=	nd	nd	nd	pcd=	>5	>5		>5
Amygdala	pcd mice (adult)	3	1	2886.56	2886.49	Macrophage migration inhibitory factor	Cyto	N-term (2-27)	PMFIVNTNVPRASVPEGFLSELTQQL	WT=	nd	nd	nd	pcd=	>5	>5		>5
Amygdala	pcd mice (adult)	4	2	1589.82	1589.86	Myelin basic protein	Cyto	N-term	Ac-ASQKRPSQRSKYL	WT=	nd	nd	nd	pcd=	>5	>5		>5
Amygdala	pcd mice (adult)	3	2	1589.87	1589.86	Myelin basic protein	Cyto	N-term	Ac-ASQKRPSQRSKYL	WT=	nd	nd	nd	pcd=	>5	>5		>5
Amygdala	pcd mice (adult)	4	2	1660.87	1660.91	Myelin basic protein	Cyto	N-term	Ac-ASQKRPSQRSKYLA	WT=	nd	nd	nd	pcd=	>5	>5		>5
Amygdala	pcd mice (adult)	4	2	1660.89	1660.91	Myelin basic protein	Cyto	N-term	Ac-ASQKRPSQRSKYLA	WT=	0.972973	1.05405	0.972973	pcd=	2.18919	2.51351		2.35135
Amygdala	pcd mice (adult)	3	2	1660.91	1660.91	Myelin basic protein	Cyto	N-term	Ac-ASQKRPSQRSKYLA	WT=	nd	nd	nd	pcd=	>5	>5		>5
Amygdala	pcd mice (adult)	4	2	1761.88	1761.96	Myelin basic protein	Cyto	N-term	Ac-ASQKRPSQRSKYLAT	WT=	nd	nd	nd	pcd=	4	3.75		>5
Amygdala	pcd mice (adult)	3	2	1761.94	1761.96	Myelin basic protein	Cyto	N-term	Ac-ASQKRPSQRSKYLAT	WT=	nd	nd	nd	pcd=	>5	>5		>5
Amygdala	pcd mice (adult)	4	2	1762.01	1761.96	Myelin basic protein	Cyto	N-term	Ac-ASQKRPSQRSKYLAT	WT=	nd	nd	nd	pcd=	>5	>5		>5
Amygdala	pcd mice (adult)	4	2	1832.95	1832.99	Myelin basic protein	Cyto	N-term	Ac-ASQKRPSQRSKYLATA	WT=	0.576923	0.576923	1.84615	pcd=	3.57692	2.76923		3.17308
Amygdala	pcd mice (adult)	4	2	1832.98	1832.99	Myelin basic protein	Cyto	N-term	Ac-ASQKRPSQRSKYLATA	WT=	1.14286	0.857143	1	pcd=	2	2.14286		2.07143
Amygdala	pcd mice (adult)	4	2	1833	1832.99	Myelin basic protein	Cyto	N-term	Ac-ASQKRPSQRSKYLATA	WT=	1	0.777778	1.22222	pcd=	4.55556	3.77778		4.16667
Amygdala	pcd mice (adult)	4	2	2021.08	2021.08	Myelin basic protein	Cyto	N-term	(Ac-ASQKRPSQRSKYLATAST)	WT=	1.28571	0.857143	0.857143	pcd=	5.14286	3.85714		4.5
Amygdala	pcd mice (adult)	4	2	2267.22	2267.14	Myelin basic protein	Cyto	N-term	Ac-ASQKRPSQRSKYLATASTMD	WT=	1.15385	1.03846	0.807692	pcd=	1.26923	0.807692		1.03846
Amygdala	pcd mice (adult)	3	1	1903.93	1903.89	Neurogranin	Cyto	C-term	KGPGPGGPGGAGGARGGAGGGPSGD	WT=	0.628571	1.37143		pcd=	0.514286	1.02857		0.76087
Amygdala	pcd mice (adult)	3	2	1903.94	1903.89	Neurogranin	Cyto	C-term	KGPGPGGPGGAGGARGGAGGGPSGD	WT=	nd	nd	nd	pcd=	>5	>5		>5
Amygdala	pcd mice (adult)	3	1	1903.96	1903.89	Neurogranin	Cyto	C-term	KGPGPGGPGGAGGARGGAGGGPSGD	WT=	0.452055	1.76712	0.780822	pcd=	0.452055	1.06849		0.760274
Amygdala	pcd mice (adult)	2	1	1420.72	1420.73	PC4 and SFRS1-interacting protein (Lens epithelium-derived growth factor)	Nuc	N-term	Ac-TRDFKPGDLIFA	WT=	nd	nd	nd	pcd=	>5	>5		>5
Amygdala	pcd mice (adult)	2	1	1420.73	1420.73	PC4 and SFRS1-interacting protein (Lens epithelium-derived growth factor)	Nuc	N-term	Ac-TRDFKPGDLIFA	WT=	nd	nd	nd	pcd=	>5	>5		>5
Amygdala	pcd mice (adult)	2	1	1420.75	1420.73	PC4 and SFRS1-interacting protein (Lens epithelium-derived growth factor)	Nuc	N-term	Ac-TRDFKPGDLIFA	WT=	nd	nd	nd	pcd=	>5	>5		>5
Amygdala	pcd mice (adult)	3	2	1129.55	1129.54	Peptidylprolyl isomerase A	Cyto	40-50	STGEKGFGYKG	WT=	nd	nd	nd	pcd=	>5	>5		>5
Amygdala	pcd mice (adult)	3	1	1143.57	1143.56	Peptidylprolyl isomerase A	Cyto	84-92	EDENFILKH	WT=	nd	nd	nd	pcd=	>5	>5		>5
Amygdala	pcd mice (adult)	3	1	1145.58	1145.62	Peptidylprolyl isomerase A	Cyto	30-39	PKTAENFRAL	WT=	nd	nd	nd	pcd=	>5	>5		>5
Amygdala	pcd mice (adult)	3	1	1145.63	1145.62	Peptidylprolyl isomerase A	Cyto	30-39	PKTAENFRAL	WT=	nd	nd	nd	pcd=	>5	>5		>5
Amygdala	pcd mice (adult)	3	3	1218.56	1218.62	Peptidylprolyl isomerase A	Cyto	26-36	ADKVPKTAENF	WT=	nd	nd	nd	pcd=	>5	>5		>5
Amygdala	pcd mice (adult)	3	3	1218.6	1218.62	Peptidylprolyl isomerase A	Cyto	26-36	ADKVPKTAENF	WT=	nd	nd	nd	pcd=	>5	>5		>5
Amygdala	pcd mice (adult)	3	2	1218.57	1218.62	Peptidylprolyl isomerase A	Cyto	26-36	ADKVPKTAENF	WT=	nd	nd	nd	pcd=	>5	>5		>5
Amygdala	pcd mice (adult)	3	3	1218.62	1218.62	Peptidylprolyl isomerase A	Cyto	26-36	ADKVPKTAENF	WT=	nd	nd	nd	pcd=	>5	>5		>5
Amygdala	pcd mice (adult)	3	3	1273.61	1273.67	Peptidylprolyl isomerase A	Cyto	130-141	GKVKEGMNIVEA	WT=	nd	nd	nd	pcd=	>5	>5		>5
Amygdala	pcd mice (adult)	3	2	1273.62	1273.67	Peptidylprolyl isomerase A	Cyto	130-141	GKVKEGMNIVEA	WT=	nd	nd	nd	pcd=	>5	>5		>5
Amygdala	pcd mice (adult)	3	2	1329.69	1329.67	Peptidylprolyl isomerase A	Cyto	119-129	TEWLDGKHVVF	WT=	nd	nd	nd	pcd=	>5	>5		>5
Amygdala	pcd mice (adult)	4	2	1374.69	1374.73	Peptidylprolyl isomerase A	Cyto	26-37	ADKVPKTAENFR	WT=	nd	nd	nd	pcd=	>5	>5		>5
Amygdala	pcd mice (adult)	4	2	1445.79	1445.76	Peptidylprolyl isomerase A	Cyto	26-38	(ADKVPKTAENFRA)	WT=	nd	nd	nd	pcd=	>5	>5		>5
Amygdala	pcd mice (adult)	3	2	1450.65	1450.67	Peptidylprolyl isomerase A	Cyto	40-53	STGEKGFGYKGSSF	WT=	nd	nd	nd	pcd=	>5	>5		>5
Amygdala	pcd mice (adult)	3	3	1450.63	1450.67	Peptidylprolyl isomerase A	Cyto	40-53	STGEKGFGYKGSSF	WT=	nd	nd	nd	pcd=	>5	>5		>5
Amygdala	pcd mice (adult)	3	3	1450.66	1450.67	Peptidylprolyl isomerase A	Cyto	40-53	STGEKGFGYKGSSF	WT=	nd	nd	nd	pcd=	>5	>5		>5
Amygdala	pcd mice (adult)	4	3	1457.68	1457.77	Peptidylprolyl isomerase A	Cyto	118-129	KTEWLDGKHVVF	WT=	nd	nd	nd	pcd=	>5	>5		>5
Amygdala	pcd mice (adult)	4	3	1457.71	1457.77	Peptidylprolyl isomerase A	Cyto	118-129	KTEWLDGKHVVF	WT=	nd	nd	nd	pcd=	>5	>5		>5
Amygdala	pcd mice (adult)	3	2	1457.72	1457.77	Peptidylprolyl isomerase A	Cyto	118-129	KTEWLDGKHVVF	WT=	nd	nd	nd	pcd=	>5	>5		>5
Amygdala	pcd mice (adult)	3	3	1457.72	1457.77	Peptidylprolyl isomerase A	Cyto	118-129	KTEWLDGKHVVF	WT=	nd	nd	nd	pcd=	>5	>5		>5
Amygdala	pcd mice (adult)	4	2	1457.74	1457.77	Peptidylprolyl isomerase A	Cyto	118-129	KTEWLDGKHVVF	WT=	nd	nd	nd	pcd=	>5	>5		>5
Amygdala	pcd mice (adult)	4	3	1457.76	1457.77	Peptidylprolyl isomerase A	Cyto	118-129	KTEWLDGKHVVF	WT=	nd	nd	nd	pcd=	>5	>5		>5
Amygdala	pcd mice (adult)	4	2	1528.76	1528.8	Peptidylprolyl isomerase A	Cyto	117-129	AKTEWLDGKHVVF	WT=	nd	nd	nd	pcd=	>5	>5		>5
Amygdala	pcd mice (adult)	3	2	1558.77	1558.85	Peptidylprolyl isomerase A	Cyto	26-39	ADKVPKTAENFRAL	WT=	nd	nd	nd	pcd=	>5	>5		>5
Amygdala	pcd mice (adult)	3	3	1558.79	1558.85	Peptidylprolyl isomerase A	Cyto	26-39	ADKVPKTAENFRAL	WT=	nd	nd	nd	pcd=	>5	>5		>5
Amygdala	pcd mice (adult)	4	3	1558.8	1558.85	Peptidylprolyl isomerase A	Cyto	26-39	ADKVPKTAENFRAL	WT=	nd	nd	nd	pcd=	>5	>5		>5
Amygdala	pcd mice (adult)	4	3	1558.81	1558.85	Peptidylprolyl isomerase A	Cyto	26-39	ADKVPKTAENFRAL	WT=	nd	nd	nd	pcd=	>5	>5		>5
Amygdala	pcd mice (adult)	4	2	1558.83	1558.85	Peptidylprolyl isomerase A	Cyto	26-39	ADKVPKTAENFRAL	WT=	nd	nd	nd	pcd=	>5	>5		>5
Amygdala	pcd mice (adult)	4	3	1558.83	1558.85	Peptidylprolyl isomerase A	Cyto	26-39	ADKVPKTAENFRAL	WT=	nd	nd	nd	pcd=	>5	>5		>5
Amygdala	pcd mice (adult)	2	1	1680.84	1680.8	Peptidylprolyl isomerase A	Cyto	8-22	FDITADDEPLGRVSF	WT=	nd	nd	nd	pcd=	>5	>5		>5
Amygdala	pcd mice (adult)	4	3	1836.89	1836.92	Peptidylprolyl isomerase A	Cyto	130-145	GKVKEGMNIVEAMERF	WT=	nd	nd	nd	pcd=	>5	>5		>5
Amygdala	pcd mice (adult)	3	2	1899.88	1899.95	Peptidylprolyl isomerase A	Cyto	84-100	EDENFILKHTGPGILSM	WT=	nd	nd	nd	pcd=	>5	>5		>5
Amygdala	pcd mice (adult)	3	2	1899.9	1899.95	Peptidylprolyl isomerase A	Cyto	84-100	EDENFILKHTGPGILSM	WT=	nd	nd	nd	pcd=	>5	>5		>5
Amygdala	pcd mice (adult)	2	1	1899.91	1899.95	Peptidylprolyl isomerase A	Cyto	84-100	EDENFILKHTGPGILSM	WT=	nd	nd	nd	pcd=	>5	>5		>5
Amygdala	pcd mice (adult)	3	1	1899.93	1899.95	Peptidylprolyl isomerase A	Cyto	84-100	EDENFILKHTGPGILSM	WT=	1.33333	0.666667	nd	pcd=	10	8.66667		>5
Amygdala	pcd mice (adult)	3	2	1899.93	1899.95	Peptidylprolyl isomerase A	Cyto	84-100	EDENFILKHTGPGILSM	WT=	nd	nd	nd	pcd=	>5	>5		>5
Amygdala	pcd mice (adult)	4	3	1947.97	1948.04	Peptidylprolyl isomerase A	Cyto	23-39	ELFADKVPKTAENFRAL	WT=	nd	nd	nd	pcd=	>5	>5		>5
Amygdala	pcd mice (adult)	4	2	1948.03	1948.04	Peptidylprolyl isomerase A	Cyto	23-39	ELFADKVPKTAENFRAL	WT=	nd	nd	nd	pcd=	>5	>5		>5
Amygdala	pcd mice (adult)	3	1	2338.15	2338.15	Peptidylprolyl isomerase A	Cyto	N-term	VNPTVFFDITADDEPLGRVSF	WT=	nd	nd	nd	pcd=	>5	>5		>5
Amygdala	pcd mice (adult)	2	1	2338.16	2338.15	Peptidylprolyl isomerase A	Cyto	N-term	VNPTVFFDITADDEPLGRVSF	WT=	nd	nd	nd	pcd=	>5	>5		>5
Amygdala	pcd mice (adult)	2	1	2338.16	2338.15	Peptidylprolyl isomerase A	Cyto	N-term	VNPTVFFDITADDEPLGRVSF	WT=	nd	nd	nd	pcd=	>5	>5		>5
Amygdala	pcd mice (adult)	2	1	2338.2	2338.15	Peptidylprolyl isomerase A	Cyto	N-term	VNPTVFFDITADDEPLGRVSF	WT=	nd	nd	nd	pcd=	>5	>5		>5
Amygdala	pcd mice (adult)	3	1	2338.21	2338.15	Peptidylprolyl isomerase A	Cyto	N-term	VNPTVFFDITADDEPLGRVSF	WT=	nd	nd	nd	pcd=	>5	>5		>5
Amygdala	pcd mice (adult)	2	1	1540.87	1540.85	Peroxiredoxin 5	Mito	N-term of splice variant	APIKVGDAIPSVEVF	WT=	nd	nd	nd	pcd=	>5	>5		>5
Amygdala	pcd mice (adult)	2	1	905.475	905.486	Phosphatidylethanolamine-binding protein 1	Cyto	59-66	DPGKLYTL	WT=	nd	nd	nd	pcd=	>5	>5		>5
Amygdala	pcd mice (adult)	2	1	1089.54	1089.57	Phosphatidylethanolamine-binding protein 1	Cyto	93-103	KGNDISSGTVL	WT=	nd	nd	nd	pcd=	>5	>5		>5
Amygdala	pcd mice (adult)	2	2	1089.57	1089.57	Phosphatidylethanolamine-binding protein 1	Cyto	93-103	KGNDISSGTVL	WT=	nd	nd	nd	pcd=	>5	>5		>5
Amygdala	pcd mice (adult)	2	1	1725.97	1725.95	Phosphatidylethanolamine-binding protein 1	Cyto	30-46	AGVTVDELGKVLTPTQV	WT=	nd	nd	nd	pcd=	>5	>5		>5
Amygdala	pcd mice (adult)	3	3	1839.83	1839.9	Phosphatidylethanolamine-binding protein 1	Cyto	C-term	WDDYVPKLYEQLSGK	WT=	nd	nd	nd	pcd=	>5	>5		>5
Amygdala	pcd mice (adult)	2	1	1847.96	1847.93	Phosphatidylethanolamine-binding protein 1	Cyto	50-66	PSSISWDGLDPGKLYTL	WT=	nd	nd	nd	pcd=	>5	>5		>5
Amygdala	pcd mice (adult)	3	3	1968.84	1968.95	Phosphatidylethanolamine-binding protein 1	Cyto	C-term	EWDDYVPKLYEQLSGK	WT=	nd	nd	nd	pcd=	>5	>5		>5
Amygdala	pcd mice (adult)	3	3	1968.92	1968.95	Phosphatidylethanolamine-binding protein 1	Cyto	C-term	EWDDYVPKLYEQLSGK	WT=	1.36364	1.09091	0.545455	pcd=	6.54545	1.63636		4.09091
Amygdala	pcd mice (adult)	3	2	1968.96	1968.95	Phosphatidylethanolamine-binding protein 1	Cyto	C-term	EWDDYVPKLYEQLSGK	WT=	1	1	1	pcd=	2.66667	5.66667		4.16667
Amygdala	pcd mice (adult)	3	1	2004.05	2004.03	Phosphatidylethanolamine-binding protein 1	Cyto	48-65	RPSSISWDGLDPGKLYTL	WT=	nd	nd	nd	pcd=	>5	>5		>5
Amygdala	pcd mice (adult)	3	1	2118.1	2118.07	Phosphatidylethanolamine-binding protein 1	Cyto	48-66	NRPSSISWDGLDPGKLYTL	WT=	nd	nd	nd	pcd=	>5	>5		>5
Amygdala	pcd mice (adult)	3	2	2168	2168.04	Phosphatidylethanolamine-binding protein 1	Cyto	C-term	QAEWDDYVPKLYEQLSGK	WT=	nd	nd	nd	pcd=	>5	>5		>5
Amygdala	pcd mice (adult)	3	1	2249.15	2249.11	Phosphatidylethanolamine-binding protein 1	Cyto	47-66	MNRPSSISWDGLDPGKLYTL	WT=	nd	nd	nd	pcd=	>5	>5		>5
Amygdala	pcd mice (adult)	3	1	2259.22	2259.21	Phosphatidylethanolamine-binding protein 1	Cyto	26-46	RVDYAGVTVDELGKVLTPTQV	WT=	nd	nd	nd	pcd=	>5	>5		>5
Amygdala	pcd mice (adult)	3	2	2459.11	2459.11	Phosphatidylethanolamine-binding protein 1	Cyto	C-term + 25 Da on N-term	Cyano-CYQAEWDDYVPKLYEQLSGK	WT=	0.759494	1.55696	0.683544	pcd=	0.455696	0.493671		0.474684
Amygdala	pcd mice (adult)	4	2	3957.07	3957.06	Phosphatidylethanolamine-binding protein 1	Cyto	30-65	AGVTVDELGKVLTPTQVMNRPSSISWDGLDPGKLYTL	WT=	nd	nd	nd	pcd=	>5	>5		>5
Amygdala	pcd mice (adult)	4	2	3957.07	3957.06	Phosphatidylethanolamine-binding protein 1	Cyto	30-65	AGVTVDELGKVLTPTQVMNRPSSISWDGLDPGKLYTL	WT=	nd	nd	nd	pcd=	>5	>5		>5
Amygdala	pcd mice (adult)	2	2	1675.92	1675.9	prefoldin 1	Cyto	N-term	Ac-AASVDLELKKAFTEL	WT=	nd	nd	nd	pcd=	>5	>5		>5
Amygdala	pcd mice (adult)	5	2	2635.34	2635.39	Procholecystokinin	Ves	71-94	KAPSGRMSVLKNLQSLDPSHRISD	WT=	1.1	1.1	0.8	pcd=	0.5	0.4		0.45
Amygdala	pcd mice (adult)	3	2	1027.54	1027.55	Prodynorphin	Ves	Dynorphin A10-17	PKLKWDNQ	WT=	0.986301	1.10959	0.90411	pcd=	0.410959	0.164384		0.287671
Amygdala	pcd mice (adult)	3	2	1227.72	1227.68	Prodynorphin	Ves	Alpha-neoendorphin	YGGFLRKYPK	WT=	0.857143	1.28571	0.857143	pcd=	0.728571	0.514286		0.621429
Amygdala	pcd mice (adult)	2	1	876.389	876.395	Proenkephalin	Ves	Heptapeptide	YGGFMRF	WT=	1.125	1.125	0.75	pcd=	nd	nd		<0.20
Amygdala	pcd mice (adult)	2	1	876.389	876.395	Proenkephalin	Ves	Heptapeptide	YGGFMRF	WT=	0.779221	1.12987	1.09091	pcd=	nd	nd		<0.20
Amygdala	pcd mice (adult)	2	1	876.404	876.395	Proenkephalin	Ves	Heptapeptide	YGGFMRF	WT=	1.10526	1.2	0.694737	pcd=	nd	nd		<0.20
Amygdala	pcd mice (adult)	2	1	929.445	929.451	Proenkephalin	Ves	Octapeptide	YGGFMRSL	WT=	1.01205	1.12048	0.86747	pcd=	nd	nd		<0.20
Amygdala	pcd mice (adult)	2	1	2497.07	2497.1	Proenkephalin	Ves	238-261	FAESLPSDEEGENYSKEVPEIE	WT=	nd	nd	nd	pcd=	>5	>5		>5
Amygdala	pcd mice (adult)	3	1	1057.62	1057.62	Prohormone convertase 2	Ves	C-term	SLQSILRKN	WT=	1.05	1.125	0.825	pcd=	0.7125	0.45		0.58125
Amygdala	pcd mice (adult)	3	1	2610.31	2610.31	Prohormone convertase 2	Ves	C-term	pyroE-ELEEELDEAVERSLQSILRKN	WT=	0.792453	1.01887	1.18868	pcd=	1.01887	0.679245		0.849057
Amygdala	pcd mice (adult)	4	2	3432.6	3432.65	Proneuropeptide Y	Ves	C-term	SSPETLISDLLMKESTENAPRTRLEDPSMW	WT=	0.889328	1.04348	1.06719	pcd=	0.592885	0.592885		0.592885
Amygdala	pcd mice (adult)	4	2	3432.61	3432.65	Proneuropeptide Y	Ves	C-term	SSPETLISDLLMKESTENAPRTRLEDPSMW	WT=	1.32955	1.02273	0.647727	pcd=	1.32955	1.22727		1.27841
Amygdala	pcd mice (adult)	3	1	3432.67	3432.65	Proneuropeptide Y	Ves	C-term	SSPETLISDLLMKESTENAPRTRLEDPSMW	WT=	0.975904	0.975904	1.04819	pcd=	0.903614	0.939759		0.921687
Amygdala	pcd mice (adult)	4	1	3432.7	3432.65	Proneuropeptide Y	Ves	C-term	SSPETLISDLLMKESTENAPRTRLEDPSMW	WT=	0.9375	1.0625	1	pcd=	1	1.125		1.0625
Amygdala	pcd mice (adult)	4	2	3432.73	3432.65	Proneuropeptide Y	Ves	C-term	SSPETLISDLLMKESTENAPRTRLEDPSMW	WT=	1.36364	0.954545	0.681818	pcd=	1.77273	1.5		1.63636
Amygdala	pcd mice (adult)	4	1	3448.7	3448.65	Proneuropeptide Y	Ves	C-term	SSPETLISDLL-Mox-KESTENAPRTRLEDPSMW	WT=	0.734694	0.918367	1.34694	pcd=	1.04082	0.979592		1.0102
Amygdala	pcd mice (adult)	2	1	745.479	745.474	Proneurotensin	Ves	Neuromedin N	KIPYIL	WT=	0.705882	1.23529	1.05882	pcd=	nd	nd		<0.20
Amygdala	pcd mice (adult)	2	2	745.527	745.474	Proneurotensin	Ves	Neuromedin N	KIPYIL	WT=	0.6	0.9	1.5	pcd=	nd	nd		<0.20
Amygdala	pcd mice (adult)	3	1	1671.89	1671.91	Proneurotensin	Ves	Neurotensin	pELYENKPRRPYIL	WT=	0.875	0.875	1.25	pcd=	0.5	0.125		0.3125
Amygdala	pcd mice (adult)	2	1	951.521	951.527	Propeptidyl-amidating-monooxygenase	Ves	Cleaved pro peptide	FRSPLSVF	WT=	1.10457	0.949926	0.945508	pcd=	0.486009	0.353461		0.419735
Amygdala	pcd mice (adult)	3	1	1754.96	1754.98	ProSAAS	Ves	Big LEN	LENPSPQAPARRLLPP	WT=	1.22727	0.818182	0.954545	pcd=	0.818182	0.818182		0.818182
Amygdala	pcd mice (adult)	3	1	1754.99	1754.98	ProSAAS	Ves	Big LEN	LENPSPQAPARRLLPP	WT=	1	1	1	pcd=	1	1		1
Amygdala	pcd mice (adult)	3	1	1812.01	1812.01	ProSAAS	Ves	Little SAAS	SLSAASAPLVETSTPLRL	WT=	1.13208	0.962264	0.90566	pcd=	1.01887	0.566038		0.792453
Amygdala	pcd mice (adult)	2	1	1812.02	1812.01	ProSAAS	Ves	Little SAAS	SLSAASAPLVETSTPLRL	WT=	1.2809	1.07865	0.640449	pcd=	0.775281	0.94382		0.859551
Amygdala	pcd mice (adult)	3	1	2061.07	2061.06	ProSAAS	Ves	PEN-20	SVDQDLGPEVPPENVLGALL	WT=	1.54286	0.771429	0.685714	pcd=	0.514286	1.37143		0.942857
Amygdala	pcd mice (adult)	3	1	2316.25	2316.23	ProSAAS	Ves	PEN	SVDQDLGPEVPPENVLGALLRV	WT=	1	0.875	1.125	pcd=	0.375	0.875		0.625
Amygdala	pcd mice (adult)	3	1	2316.27	2316.23	ProSAAS	Ves	PEN	SVDQDLGPEVPPENVLGALLRV	WT=	1.2	1.1	0.7	pcd=	1.2	0.9		1.05
Amygdala	pcd mice (adult)	4	1	2476.39	2476.36	ProSAAS	Ves	Big SAAS 1-24	ARPVKEPRSLSAASAPLVETSTPL	WT=	0.807692	1.38462	0.807692	pcd=	0.692308	0.923077		0.807692
Amygdala	pcd mice (adult)	3	1	2476.4	2476.36	ProSAAS	Ves	Big SAAS 1-24	ARPVKEPRSLSAASAPLVETSTPL	WT=	0.847826	1.43478	0.717391	pcd=	0.782609	0.978261		0.880435
Amygdala	pcd mice (adult)	5	1	2745.57	2745.55	ProSAAS	Ves	Big SAAS	ARPVKEPRSLSAASAPLVETSTPLRL	WT=	1.15789	0.842105	1	pcd=	0.526316	0.631579		0.578947
Amygdala	pcd mice (adult)	4	1	2745.59	2745.55	ProSAAS	Ves	Big SAAS	ARPVKEPRSLSAASAPLVETSTPLRL	WT=	0.888889	1	1.11111	pcd=	0.555556	0.666667		0.611111
Amygdala	pcd mice (adult)	5	1	2954.53	2954.58	ProSAAS	Ves	GAV	AVPRGEAAGAVQELARALAHLLEAERQE	WT=	1.15909	0.954545	0.886364	pcd=	0.886364	0.613636		0.75
Amygdala	pcd mice (adult)	5	1	2954.56	2954.58	ProSAAS	Ves	GAV	AVPRGEAAGAVQELARALAHLLEAERQE	WT=	0.666667	1	1.33333	pcd=	0.833333	1.05556		0.944444
Amygdala	pcd mice (adult)	5	1	2954.64	2954.58	ProSAAS	Ves	GAV	AVPRGEAAGAVQELARALAHLLEAERQE	WT=	1.125	1.125	0.75	pcd=	0.975	0.975		0.975
Amygdala	pcd mice (adult)	4	1	2954.69	2954.58	ProSAAS	Ves	GAV	AVPRGEAAGAVQELARALAHLLEAERQE	WT=	1.05882	0.882353	1.05882	pcd=	1.14706	0.882353		1.01471
Amygdala	pcd mice (adult)	3	2	1132.55	1132.55	Protachykinin A	Ves	Neurokinin A	HKTDSFVGLM-amide	WT=	1.38462	0.461538	1.15385	pcd=	0.230769	0.230769		0.230769
Amygdala	pcd mice (adult)	2	1	1132.58	1132.55	Protachykinin A	Ves	Neurokinin A	HKTDSFVGLM-amide	WT=	1.125	0.9375	0.9375	pcd=	nd	nd		<0.20
Amygdala	pcd mice (adult)	3	1	1346.71	1346.74	Protachykinin A	Ves	Substance P	RPKPQQFFGLM-amide	WT=	0.877551	1.14286	0.979592	pcd=	1.18367	0.591837		0.887755
Amygdala	pcd mice (adult)	2	1	1346.72	1346.74	Protachykinin A	Ves	Substance P	RPKPQQFFGLM-amide	WT=	1.06667	1	0.933333	pcd=	0.8	0.666667		0.733333
Amygdala	pcd mice (adult)	3	2	1346.74	1346.74	Protachykinin A	Ves	Substance P	RPKPQQFFGLM-amide	WT=	1.16471	0.952941	0.882353	pcd=	0.635294	0.776471		0.705882
Amygdala	pcd mice (adult)	4	2	2319.13	2319.17	Protachykinin A, isoform CRA_a	Ves	Neuropeptide gamma	(DAGHGQISHKRHKTDSFVGLM-amide)	WT=	0.882353	1.23529	0.882353	pcd=	nd	nd		<0.20
Amygdala	pcd mice (adult)	2	1	1209.55	1209.52	Protachykinin B	Ves	Neurokinin B	DMHDFFVGLM-amide	WT=	0.75	1.375	0.875	pcd=	0.5	1.125		0.8125
Amygdala	pcd mice (adult)	3	1	2787.45	2787.48	Prothyrotropin Releasing Hormone	Ves	25-50	LLEAAQEEGAVTPDLPGLEKVQVRPE	WT=	1.43478	0.913043	0.652174	pcd=	1.30435	1.04348		1.17391
Amygdala	pcd mice (adult)	11	8	6719.42	6718.27	Purkinje cell protein 4	Cyto	Entire protein after removal of N-term Met and acetylation	Ac-SERQSAGATNGKDKTSGDNDGQKKVQEEFDIDMDAPETERAAVAIQSQFRKFQKKKAGSQS	WT=	0.976744	0.976744	1.04651	pcd=	0.55814	0.488372		0.523256	Avg Mass
Amygdala	pcd mice (adult)	3	1	2357.2	2357.18	Ribosomal protein S12	Cyto	N-term	Ac-AEEGIAAGGVMDVNTALQEVLKT	WT=	nd	nd	nd	pcd=	>5	>5		>5
Amygdala	pcd mice (adult)	2	1	1524.74	1524.75	RNA binding motif protein 3	Cyto	N-term	Ac-SSEEGKLFVGGLNF	WT=	nd	nd	nd	pcd=	>5	>5		>5
Amygdala	pcd mice (adult)	3	1	2824.38	2824.28	RNA binding motif protein 3	Cyto	N-term	Ac-SSEEGKLFVGGLNFNTDEQALEDHF	WT=	nd	nd	nd	pcd=	>5	>5		>5
Amygdala	pcd mice (adult)	3	2	1925.02	1924.96	Secretogranin II	Ves	300-316	ESKDQLSEDASKVITYL	WT=	1.875	0.5625	0.5625	pcd=	0.28125	0.46875		0.375
Amygdala	pcd mice (adult)	3	2	2018.01	2018.03	Secretogranin II	Ves	Secretoneurin fragment	ATLESVFQELGKLTGPSNQ	WT=	1	1	1	pcd=	3.75	2.25		3
Amygdala	pcd mice (adult)	3	1	3649.82	3649.8	Secretogranin II	Ves	Secretoneurin (184-216)	TNEIVEEQYTPQSLATLESVFQELGKLTGPSNQ	WT=	0.947368	0.842105	1.21053	pcd=	0.736842	1.15789		0.947368
Amygdala	pcd mice (adult)	6	3	4898.49	4898.44	Secretogranin II	Ves	569-610	IPVGSLKNEDTPNRQYLDEDMLLKVLEYLNQEQAEQGREHLA	WT=	1.24138	0.724138	1.03448	pcd=	1.03448	0.413793		0.724138	Avg Mass
Amygdala	pcd mice (adult)	4	2	1582.79	1582.77	Secretogranin III	Ves	23-36	FPKPEGSQDKSLHN	WT=	0.807692	1.26923	0.923077	pcd=	0.865385	1.55769		1.21154
Amygdala	pcd mice (adult)	3	2	1582.8	1582.77	Secretogranin III	Ves	23-36	FPKPEGSQDKSLHN	WT=	0.913043	1.30435	0.782609	pcd=	0.913043	0.652174		0.782609
Amygdala	pcd mice (adult)	2	1	1831.98	1831.96	SH3 domain-binding glutamic acid-rich-like protein 3	Cyto	C-term	VEAVEQDTLQEFLKLA	WT=	nd	nd	nd	pcd=	>5	>5		>5
Amygdala	pcd mice (adult)	2	1	2216.19	2216.08	Splicing factor, arginine/serine-rich 2	Cyto	N-term	Ac-SYGRPPPDVEGMTSLKVDNL	WT=	nd	nd	nd	pcd=	>5	>5		>5
Amygdala	pcd mice (adult)	2	1	1448.72	1448.74	Synaptosomal-associated protein (Snap91)	Memb (cyto)	748-762	SKGLGSDLDSSLASL	WT=	nd	nd	nd	pcd=	>5	>5		>5
Amygdala	pcd mice (adult)	2	1	1519.75	1519.77	Synaptosomal-associated protein (Snap91)	Memb (cyto)	747-762	ASKGLGSDLDSSLASL	WT=	nd	nd	nd	pcd=	>5	>5		>5
Amygdala	pcd mice (adult)	5	4	3072.49	3072.65	Synaptosomal-associated protein (Snap91)	Memb (cyto)	C-term	SPSPTPATQSPKKPPAKDPLADLNIKDFL	WT=	nd	nd	nd	pcd=	>5	>5		>5
Amygdala	pcd mice (adult)	5	5	3072.56	3072.65	Synaptosomal-associated protein (Snap91)	Memb (cyto)	C-term	SPSPTPATQSPKKPPAKDPLADLNIKDFL	WT=	nd	nd	nd	pcd=	>5	>5		>5
Amygdala	pcd mice (adult)	4	5	3072.64	3072.65	Synaptosomal-associated protein (Snap91)	Memb (cyto)	C-term	SPSPTPATQSPKKPPAKDPLADLNIKDFL	WT=	nd	nd	nd	pcd=	>5	>5		>5
Amygdala	pcd mice (adult)	4	4	3072.64	3072.65	Synaptosomal-associated protein (Snap91)	Memb (cyto)	C-term	SPSPTPATQSPKKPPAKDPLADLNIKDFL	WT=	nd	nd	nd	pcd=	>5	>5		>5
Amygdala	pcd mice (adult)	2	1	981.474	981.466	Synuclein, alpha or beta	Cyto	N-term	Ac-MDVFMKGL	WT=	0.8	0.6	1.6	pcd=	2.2	2.2		2.2
Amygdala	pcd mice (adult)	2	1	1199.55	1199.54	Synuclein, beta	Cyto	N-term	Ac-MDVFMKGLSM	WT=	nd	nd	nd	pcd=	>5	>5		>5
Amygdala	pcd mice (adult)	4	3	2789.47	2789.52	Thioredoxin 1	Cyto	N-term	VKLIESKEAFQEALAAAGDKLVVVDF	WT=	0.793388	1.01653	1.19008	pcd=	3.09917	0.991736		2.04545
Amygdala	pcd mice (adult)	3	2	1987.94	1988.04	Thymosin beta-10	Cyto	C-term	TLPTKETIEQEKRSEIS	WT=	1.05882	1.05882	0.882353	pcd=	0.882353	0.882353		0.882353
Amygdala	pcd mice (adult)	4	2	1988.05	1988.04	Thymosin beta-10	Cyto	C-term	TLPTKETIEQEKRSEIS	WT=	1.08	1.08	0.84	pcd=	0.72	1.2		0.96
Amygdala	pcd mice (adult)	8	8	4935.35	4936.49	Thymosin beta-10	Cyto	Entire protein after removal of N-terminal Met	Ac-ADKPDMGEIASFDKAKLKKTETQEKNTLPTKETIEQEKRSEIS	WT=	1.04762	1.09524	0.857143	pcd=	0.809524	0.714286		0.761905	Avg Mass
Amygdala	pcd mice (adult)	9	8	4936.32	4936.49	Thymosin beta-10	Cyto	Entire protein after removal of N-terminal Met	Ac-ADKPDMGEIASFDKAKLKKTETQEKNTLPTKETIEQEKRSEIS	WT=	0.987805	0.987805	1.02439	pcd=	0.731707	0.731707		0.731707	Avg Mass
Amygdala	pcd mice (adult)	7	8	4936.37	4936.49	Thymosin beta-10	Cyto	Entire protein after removal of N-terminal Met	Ac-ADKPDMGEIASFDKAKLKKTETQEKNTLPTKETIEQEKRSEIS	WT=	1	1	1	pcd=	0.857143	0.857143		0.857143	Avg Mass
Amygdala	pcd mice (adult)	6	8	4936.47	4936.49	Thymosin beta-10	Cyto	Entire protein after removal of N-terminal Met	Ac-ADKPDMGEIASFDKAKLKKTETQEKNTLPTKETIEQEKRSEIS	WT=	0.975	1.2	0.825	pcd=	0.675	0.75		0.7125	Avg Mass
Amygdala	pcd mice (adult)	8	9	4961.21	4960.49	Thymosin beta-4	Cyto	Entire protein after removal of N-terminal Met	Ac-SDKPDMAEIEKFDKSKLKKTETQEKNPLPSKETIEQEKQAGES	WT=	1.05	0.95	1	pcd=	0.85	1		0.925	monoisotopic mass
Amygdala	pcd mice (adult)	7	9	4961.26	4960.49	Thymosin beta-4	Cyto	Entire protein after removal of N-terminal Met	Ac-SDKPDMAEIEKFDKSKLKKTETQEKNPLPSKETIEQEKQAGES	WT=	1.01695	0.966102	1.01695	pcd=	0.813559	1.01695		0.915254	monoisotopic mass
Amygdala	pcd mice (adult)	9	9	4961.27	4960.49	Thymosin beta-4	Cyto	Entire protein after removal of N-terminal Met	Ac-SDKPDMAEIEKFDKSKLKKTETQEKNPLPSKETIEQEKQAGES	WT=	1.09615	0.923077	0.980769	pcd=	1.03846	0.980769		1.00962	monoisotopic mass
Amygdala	pcd mice (adult)	6	9	4961.29	4960.49	Thymosin beta-4	Cyto	Entire protein after removal of N-terminal Met	Ac-SDKPDMAEIEKFDKSKLKKTETQEKNPLPSKETIEQEKQAGES	WT=	1.05263	0.894737	1.05263	pcd=	0.842105	0.947368		0.894737	monoisotopic mass
Amygdala	pcd mice (adult)	7	9	4961.34	4960.49	Thymosin beta-4	Cyto	Entire protein after removal of N-terminal Met	Ac-SDKPDMAEIEKFDKSKLKKTETQEKNPLPSKETIEQEKQAGES	WT=	1.10204	0.979592	0.918367	pcd=	0.857143	0.979592		0.918367	monoisotopic mass
Amygdala	pcd mice (adult)	6	9	4961.37	4960.49	Thymosin beta-4	Cyto	Entire protein after removal of N-terminal Met	Ac-SDKPDMAEIEKFDKSKLKKTETQEKNPLPSKETIEQEKQAGES	WT=	1.03846	0.980769	0.980769	pcd=	0.865385	1.09615		0.980769	monoisotopic mass
Amygdala	pcd mice (adult)	8	9	4961.41	4960.49	Thymosin beta-4	Cyto	Entire protein after removal of N-terminal Met	Ac-SDKPDMAEIEKFDKSKLKKTETQEKNPLPSKETIEQEKQAGES	WT=	1.01887	1.01887	0.962264	pcd=	0.849057	1.07547		0.962264	monoisotopic mass
Amygdala	pcd mice (adult)	5	9	4961.44	4960.49	Thymosin beta-4	Cyto	Entire protein after removal of N-terminal Met	Ac-SDKPDMAEIEKFDKSKLKKTETQEKNPLPSKETIEQEKQAGES	WT=	1.17073	0.95122	0.878049	pcd=	0.878049	0.95122		0.914634	monoisotopic mass
Amygdala	pcd mice (adult)	8	9	4962.39	4963.54	Thymosin beta-4	Cyto	Entire protein after removal of N-terminal Met	Ac-SDKPDMAEIEKFDKSKLKKTETQEKNPLPSKETIEQEKQAGES	WT=	1.01695	0.966102	1.01695	pcd=	0.915254	0.966102		0.940678
Amygdala	pcd mice (adult)	9	9	4962.68	4963.54	Thymosin beta-4	Cyto	Entire protein after removal of N-terminal Met	Ac-SDKPDMAEIEKFDKSKLKKTETQEKNPLPSKETIEQEKQAGES	WT=	1.05738	0.909836	1.03279	pcd=	0.959016	1.0082		0.983607	Avg Mass
Amygdala	pcd mice (adult)	7	9	4963.21	4963.54	Thymosin beta-4	Cyto	Entire protein after removal of N-terminal Met	Ac-SDKPDMAEIEKFDKSKLKKTETQEKNPLPSKETIEQEKQAGES	WT=	0.983193	1.05882	0.957983	pcd=	1.05882	0.983193		1.02101
Amygdala	pcd mice (adult)	9	9	4963.22	4963.54	Thymosin beta-4	Cyto	Entire protein after removal of N-terminal Met	Ac-SDKPDMAEIEKFDKSKLKKTETQEKNPLPSKETIEQEKQAGES	WT=	1.14286	1	0.857143	pcd=	1.07143	1		1.03571	Avg Mass
Amygdala	pcd mice (adult)	5	9	4963.39	4963.54	Thymosin beta-4	Cyto	Entire protein after removal of N-terminal Met	Ac-SDKPDMAEIEKFDKSKLKKTETQEKNPLPSKETIEQEKQAGES	WT=	1.05405	1.05405	0.891892	pcd=	1.2973	1.05405		1.17568	Avg Mass
Amygdala	pcd mice (adult)	5	9	4963.5	4963.54	Thymosin beta-4	Cyto	Entire protein after removal of N-terminal Met	Ac-SDKPDMAEIEKFDKSKLKKTETQEKNPLPSKETIEQEKQAGES	WT=	1.01695	0.966102	1.01695	pcd=	0.813559	0.966102		0.889831	Avg Mass
Amygdala	pcd mice (adult)	8	9	4963.51	4963.54	Thymosin beta-4	Cyto	Entire protein after removal of N-terminal Met	Ac-SDKPDMAEIEKFDKSKLKKTETQEKNPLPSKETIEQEKQAGES	WT=	1.09091	1.01299	0.896104	pcd=	0.896104	1.12987		1.01299	Avg Mass
Amygdala	pcd mice (adult)	7	9	4963.57	4963.54	Thymosin beta-4	Cyto	Entire protein after removal of N-terminal Met	Ac-SDKPDMAEIEKFDKSKLKKTETQEKNPLPSKETIEQEKQAGES	WT=	1.09091	1	0.909091	pcd=	1	0.909091		0.954545	Avg Mass
Amygdala	pcd mice (adult)	6	9	4963.57	4963.54	Thymosin beta-4	Cyto	Entire protein after removal of N-terminal Met	Ac-SDKPDMAEIEKFDKSKLKKTETQEKNPLPSKETIEQEKQAGES	WT=	1.12987	0.974026	0.896104	pcd=	0.818182	0.896104		0.857143	Avg Mass
Amygdala	pcd mice (adult)	8	9	4979.24	4979.54	Thymosin beta-4	Cyto	Met-oxide (+16) of entire protein after removal of N-terminal Met	(Ac-SDKPDMoxAEIEKFDKSKLKKTETQEKNPLPSKETIEQEKQAGES)	WT=	1.00909	0.927273	1.06364	pcd=	0.872727	0.981818		0.927273
Amygdala	pcd mice (adult)	6	9	4979.51	4979.54	Thymosin beta-4	Cyto	Met-oxide (+16) of entire protein after removal of N-terminal Met	(Ac-SDKPDMoxAEIEKFDKSKLKKTETQEKNPLPSKETIEQEKQAGES)	WT=	1	1	1	pcd=	0.833333	0.833333		0.833333
Amygdala	pcd mice (adult)	7	9	4979.62	4979.54	Thymosin beta-4	Cyto	Met-oxide (+16) of entire protein after removal of N-terminal Met	(Ac-SDKPDMoxAEIEKFDKSKLKKTETQEKNPLPSKETIEQEKQAGES)	WT=	1.05882	1.05882	0.882353	pcd=	0.941176	0.705882		0.823529
Amygdala	pcd mice (adult)	2	1	1393.74	1393.68	Tubulin beta	Cyto	Common to B2 and B5 - not in B3	GPFGQ(I/L)FRPDNF	WT=	nd	nd	nd	pcd=	>5	>5		>5
Amygdala	pcd mice (adult)	2	1	1480.74	1480.71	Tubulin beta	Cyto	Common to B2, B4, and B5 with Ile, B6 has Leu -can't tell apart (not conserved in B3 or B1)	SGPFGQ(I/L)FRPDNF	WT=	nd	nd	nd	pcd=	>5	>5		>5
Amygdala	pcd mice (adult)	3	1	1636.78	1636.81	Tubulin beta	Cyto	Common to B2 and B5 - not in B3	RSGPFGQIFRPDNF	WT=	nd	nd	nd	pcd=	>5	>5		>5
Amygdala	pcd mice (adult)	3	1	1636.88	1636.81	Tubulin beta	Cyto	Common to B2 and B5 - not in B3	RSGPFGQIFRPDNF	WT=	nd	nd	nd	pcd=	>5	>5		>5
Amygdala	pcd mice (adult)	2	1	1886.91	1886.96	Tubulin beta	Cyto	Common to B3 and B5 - not in Beta 2	SVVPSPKVSDTVVEPYNA	WT=	nd	nd	nd	pcd=	>5	>5		>5
Amygdala	pcd mice (adult)	3	1	2344.25	2344.21	Tubulin beta	Cyto	55-76	AGNKYVPRAILVDLEPGTMDSV	WT=	nd	nd	nd	pcd=	>5	>5		>5
Amygdala	pcd mice (adult)	2	1	1058.57	1058.59	Ubiquinol-cytochrome c reductase iron-sulfur subunit	Mito	C-term of "transit peptide" (69-78)	GLNVPASVRF	WT=	nd	nd	nd	pcd=	>5	>5		>5
Amygdala	pcd mice (adult)	2	1	1058.6	1058.59	Ubiquinol-cytochrome c reductase iron-sulfur subunit	Mito	C-term of "transit peptide" (69-78)	GLNVPASVRF	WT=	nd	nd	nd	pcd=	>5	>5		>5
Amygdala	pcd mice (adult)	2	1	1239.71	1239.69	Ubiquinol-cytochrome c reductase iron-sulfur subunit	Mito	56-68	SGQAAARPLVATV	WT=	nd	nd	nd	pcd=	>5	>5		>5
Amygdala	pcd mice (adult)	4	1	1692.88	1692.91	Vacuolar proton pump subunit G 2	Lyso	C-term	EVRPQVHPNYRVTV	WT=	nd	nd	nd	pcd=	>5	>5		>5
Amygdala	pcd mice (adult)	4	1	1692.95	1692.91	Vacuolar proton pump subunit G 2	Lyso	C-term	EVRPQVHPNYRVTV	WT=	nd	nd	nd	pcd=	>5	>5		>5
Amygdala	pcd mice (adult)	3	1	2557.37	2557.32	VGF	Ves	NERP-1 (285-310)	LEGSFLGGSEAGERLLQQGLAQVEA-amide	WT=	0.923077	1.03846	1.03846	pcd=	0.576923	1.15385		0.865385
Amygdala	pcd mice (adult)	4	2	2475.26						WT=	nd	nd	nd	pcd=	>5	>5		>5
Brain (without cerebellum or olfactory bulb)	pcd mice (adult)	3	1	1559.82	1559.83	Actin (beta or gamma)	Cyto	95-108	RVAPEEHPVLLTEA	WT=	nd	nd		pcd=	>5	>5		>5
Brain (without cerebellum or olfactory bulb)	pcd mice (adult)	3	3	1516.72	1516.74	ATP synthase subunit f	Mito	C-term	DDPKFEVIDKPQS	WT=	nd	nd		pcd=	>5	>5		>5
Brain (without cerebellum or olfactory bulb)	pcd mice (adult)	4	4	1791.88	1791.9	ATP synthase subunit f	Mito	C-term	KFDDPKFEVIDKPQS	WT=	nd	nd		pcd=	>5	>5		>5
Brain (without cerebellum or olfactory bulb)	pcd mice (adult)	3	2	1494.79	1494.78	Cerebellin 1 precursor protein	Ves	Cerebellin 1-15	SGSAKVAFSAIRSTN	WT=	0.933333	1.06667		pcd=	1.13333	0.8		0.966667
Brain (without cerebellum or olfactory bulb)	pcd mice (adult)	3	2	1265.69	1265.67	Cerebellin 4	Ves	66-77	SKVAFSAVRSTN	WT=	1.16129	0.83871		pcd=	0.709677	0.580645		0.645161
Brain (without cerebellum or olfactory bulb)	pcd mice (adult)	3	1	2202.08	2202.12	Chromogranin A	Ves	392-410	(AYGFRDPGPQLRRGWRPSS)	WT=	0.6	1.4		pcd=	1	4.2		2.6
Brain (without cerebellum or olfactory bulb)	pcd mice (adult)	2	1	1041.52	1041.52	Chromogranin B	Ves	438-446	LLDEGHYPV	WT=	1.2	0.8		pcd=	0.24	0.32		0.28
Brain (without cerebellum or olfactory bulb)	pcd mice (adult)	3	1	1268.7	1268.62	Chromogranin B	Ves	364-374	(GSEEDRAPRPR)	WT=	1.28	0.72		pcd=	nd	nd		<0.20
Brain (without cerebellum or olfactory bulb)	pcd mice (adult)	3	1	1910.94	1910.93	Chromogranin B	Ves	438-454	LLDEGHYPVRESPIDTA	WT=	1.04294	0.957055		pcd=	0.883436	1.0184		0.95092
Brain (without cerebellum or olfactory bulb)	pcd mice (adult)	3	2	991.583	991.589	Clathrin light chain A	Cyto	C-term (210-218)	SLKQAPLVH	WT=	nd	nd		pcd=	>5	>5		>5
Brain (without cerebellum or olfactory bulb)	pcd mice (adult)	2	2	1356.68	1356.71	Cytochrome C oxidase subunit 5a	Mito	C-term	GISTPEELGLDKV	WT=	nd	nd		pcd=	>5	>5		>5
Brain (without cerebellum or olfactory bulb)	pcd mice (adult)	3	2	2180.13	2180.17	Cytochrome C oxidase subunit 5a	Mito	C-term	RPTLNELGISTPEELGLDKV	WT=	nd	nd		pcd=	>5	>5		>5
Brain (without cerebellum or olfactory bulb)	pcd mice (adult)	3	2	2293.22	2293.25	Cytochrome C oxidase subunit 5a	Mito	C-term (125-145)	LRPTLNELGISTPEELGLDKV	WT=	nd	nd		pcd=	>5	>5		>5
Brain (without cerebellum or olfactory bulb)	pcd mice (adult)	3	1	1864.89	1864.83	Cytochrome C oxidase subunit 6a	Mito	96-111	FHNPHVNPLPTGYEDE	WT=	nd	nd		pcd=	>5	>5		>5
Brain (without cerebellum or olfactory bulb)	pcd mice (adult)	3	2	1749.89	1749.84	Cytochrome c oxidase subunit 6b	Mito	13-27	KTAPFDSRFPNQNQT	WT=	nd	nd		pcd=	>5	>5		>5
Brain (without cerebellum or olfactory bulb)	pcd mice (adult)	4	5	1547.81	1547.89	Diazepam binding inhibitor (Acyl-CoA-binding protein)	Cyto	C-term	VEKVDELKKKYGI	WT=	nd	nd		pcd=	>5	>5		>5
Brain (without cerebellum or olfactory bulb)	pcd mice (adult)	5	5	1547.85	1547.89	Diazepam binding inhibitor (Acyl-CoA-binding protein)	Cyto	C-term	VEKVDELKKKYGI	WT=	nd	nd		pcd=	>5	>5		>5
Brain (without cerebellum or olfactory bulb)	pcd mice (adult)	3	5	1547.85	1547.89	Diazepam binding inhibitor (Acyl-CoA-binding protein)	Cyto	C-term	VEKVDELKKKYGI	WT=	nd	nd		pcd=	>5	>5		>5
Brain (without cerebellum or olfactory bulb)	pcd mice (adult)	3	2	2507.2	2507.13	Dynein light chain 2	Cyto	N-term	Ac-SDRKAVIKNADMSEDMQQDAVD	WT=	nd	nd		pcd=	>5	>5		>5
Brain (without cerebellum or olfactory bulb)	pcd mice (adult)	2	2	1414.79	1414.78	Elongation factor 1 beta 2	Cyto	N-term	GFGDLKTPAGLQVL	WT=	0.769231	1.23077		pcd=	3.23077	2.46154		2.84615
Brain (without cerebellum or olfactory bulb)	pcd mice (adult)	3	3	1956.04	1956.05	Heat shock protein 1 (chaperonin 10)	Mito	45-65	TVVAVGSGGKGKSGEIEPVSV	WT=	nd	nd		pcd=	>5	>5		>5
Brain (without cerebellum or olfactory bulb)	pcd mice (adult)	4	2	1423.79	1423.79	Hemoglobin alpha	Cyto	alpha-Hemopressin-RV12	RVDPVNFKLLSH	WT=	nd	nd		pcd=	>5	>5		>5
Brain (without cerebellum or olfactory bulb)	pcd mice (adult)	2	1	1871	1870.98	Macrophage migration inhibitory factor	Cyto	11-27	PRASVPEGFLSELTQQL	WT=	nd	nd		pcd=	>5	>5		>5
Brain (without cerebellum or olfactory bulb)	pcd mice (adult)	3	2	2105.12	2105.13	Macrophage migration inhibitory factor	Cyto	28-47	AQATGKPAQYIAVHVVPDQL	WT=	nd	nd		pcd=	>5	>5		>5
Brain (without cerebellum or olfactory bulb)	pcd mice (adult)	4	2	2507.22	2507.23	Meylin basic protein	Cyto	67-88	GSLPQKSQHGRTQDENPVVHFF	WT=	nd	nd		pcd=	>5	>5		>5
Brain (without cerebellum or olfactory bulb)	pcd mice (adult)	5	2	2507.27	2507.23	Meylin basic protein	Cyto	67-88	GSLPQKSQHGRTQDENPVVHFF	WT=	nd	nd		pcd=	>5	>5		>5
Brain (without cerebellum or olfactory bulb)	pcd mice (adult)	4	2	1660.9	1660.91	Myelin basic protein	Cyto	N-term	Ac-ASQKRPSQRSKYLA	WT=	1	1		pcd=	0.818182	0.409091		0.613636
Brain (without cerebellum or olfactory bulb)	pcd mice (adult)	3	2	1660.91	1660.91	Myelin basic protein	Cyto	N-term	Ac-ASQKRPSQRSKYLA	WT=	1.07692	0.923077		pcd=	0.769231	0.358974		0.564103
Brain (without cerebellum or olfactory bulb)	pcd mice (adult)	4	1	1761.92	1761.96	Myelin basic protein	Cyto	N-term	Ac-ASQKRPSQRSKYLAT	WT=	nd	nd		pcd=	>5	>5		>5
Brain (without cerebellum or olfactory bulb)	pcd mice (adult)	4	2	1761.94	1761.96	Myelin basic protein	Cyto	N-term	Ac-ASQKRPSQRSKYLAT	WT=	0.821429	1.17857		pcd=	3.75	2.32143		3.03571
Brain (without cerebellum or olfactory bulb)	pcd mice (adult)	3	2	1761.99	1761.96	Myelin basic protein	Cyto	N-term	Ac-ASQKRPSQRSKYLAT	WT=	0.909091	1.09091		pcd=	3.63636	1.81818		2.72727
Brain (without cerebellum or olfactory bulb)	pcd mice (adult)	4	2	1832.97	1832.99	Myelin basic protein	Cyto	N-term	Ac-ASQKRPSQRSKYLATA	WT=	0.971963	1.02804		pcd=	2.05607	1.19626		1.62617
Brain (without cerebellum or olfactory bulb)	pcd mice (adult)	3	2	1833.01	1832.99	Myelin basic protein	Cyto	N-term	Ac-ASQKRPSQRSKYLATA	WT=	0.979592	1.02041		pcd=	2.14286	1.18367		1.66327
Brain (without cerebellum or olfactory bulb)	pcd mice (adult)	4	2	1919.98	1920.03	Myelin basic protein	Cyto	N-term	Ac-ASQKRPSQRSKYLATAS	WT=	nd	nd		pcd=	>5	>5		>5
Brain (without cerebellum or olfactory bulb)	pcd mice (adult)	3	2	1920.09	1920.03	Myelin basic protein	Cyto	N-term	Ac-ASQKRPSQRSKYLATAS	WT=	nd	nd		pcd=	>5	>5		>5
Brain (without cerebellum or olfactory bulb)	pcd mice (adult)	4	2	2021.09	2021.08	Myelin basic protein	Cyto	N-term	(Ac-ASQKRPSQRSKYLATAST)	WT=	0.909091	1.09091		pcd=	>5	3.63636		4.84848
Brain (without cerebellum or olfactory bulb)	pcd mice (adult)	5	1	1761.84	1761.84	Myelin basic protein - isoform 4 or 6	Cyto	C-term	SWGGRDSRSGSPMARR	WT=	nd	nd		pcd=	>5	>5		>5
Brain (without cerebellum or olfactory bulb)	pcd mice (adult)	3	1	1761.86	1761.84	Myelin basic protein - isoform 4 or 6	Cyto	C-term	SWGGRDSRSGSPMARR	WT=	nd	nd		pcd=	>5	>5		>5
Brain (without cerebellum or olfactory bulb)	pcd mice (adult)	3	2	1039.53	1039.55	Peptidylprolyl isomerase A	Cyto	91-100	KHTGPGILSM	WT=	0.8	1.2		pcd=	>5	>5		>5
Brain (without cerebellum or olfactory bulb)	pcd mice (adult)	3	2	1039.54	1039.55	Peptidylprolyl isomerase A	Cyto	91-100	KHTGPGILSM	WT=	0.857143	1.14286		pcd=	>5	>5		>5
Brain (without cerebellum or olfactory bulb)	pcd mice (adult)	2	2	1039.55	1039.55	Peptidylprolyl isomerase A	Cyto	91-100	KHTGPGILSM	WT=	nd	nd		pcd=	>5	>5		>5
Brain (without cerebellum or olfactory bulb)	pcd mice (adult)	3	2	1039.56	1039.55	Peptidylprolyl isomerase A	Cyto	91-100	KHTGPGILSM	WT=	0.666667	1.33333		pcd=	>5	>5		>5
Brain (without cerebellum or olfactory bulb)	pcd mice (adult)	3	2	1145.63	1145.62	Peptidylprolyl isomerase A	Cyto	30-39	PKTAENFRAL	WT=	nd	nd		pcd=	>5	>5		>5
Brain (without cerebellum or olfactory bulb)	pcd mice (adult)	3	3	1218.56	1218.62	Peptidylprolyl isomerase A	Cyto	26-36	ADKVPKTAENF	WT=	nd	nd		pcd=	>5	>5		>5
Brain (without cerebellum or olfactory bulb)	pcd mice (adult)	3	3	1273.65	1273.67	Peptidylprolyl isomerase A	Cyto	130-141	GKVKEGMNIVEA	WT=	nd	nd		pcd=	>5	>5		>5
Brain (without cerebellum or olfactory bulb)	pcd mice (adult)	3	3	1450.64	1450.67	Peptidylprolyl isomerase A	Cyto	40-53	STGEKGFGYKGSSF	WT=	nd	nd		pcd=	>5	>5		>5
Brain (without cerebellum or olfactory bulb)	pcd mice (adult)	3	3	1457.71	1457.77	Peptidylprolyl isomerase A	Cyto	118-129	KTEWLDGKHVVF	WT=	nd	nd		pcd=	>5	>5		>5
Brain (without cerebellum or olfactory bulb)	pcd mice (adult)	4	3	1457.76	1457.77	Peptidylprolyl isomerase A	Cyto	118-129	KTEWLDGKHVVF	WT=	nd	nd		pcd=	>5	>5		>5
Brain (without cerebellum or olfactory bulb)	pcd mice (adult)	3	3	1558.81	1558.85	Peptidylprolyl isomerase A	Cyto	26-39	ADKVPKTAENFRAL	WT=	nd	nd		pcd=	>5	>5		>5
Brain (without cerebellum or olfactory bulb)	pcd mice (adult)	4	3	1558.81	1558.85	Peptidylprolyl isomerase A	Cyto	26-39	ADKVPKTAENFRAL	WT=	nd	nd		pcd=	>5	>5		>5
Brain (without cerebellum or olfactory bulb)	pcd mice (adult)	3	2	1899.97	1899.95	Peptidylprolyl isomerase A	Cyto	84-100	EDENFILKHTGPGILSM	WT=	0.941176	1.05882		pcd=	>5	>5		>5
Brain (without cerebellum or olfactory bulb)	pcd mice (adult)	2	1	2338.2	2338.15	Peptidylprolyl isomerase A	Cyto	N-term	VNPTVFFDITADDEPLGRVSF	WT=	po	1		pcd=	>5	4.66667		>5
Brain (without cerebellum or olfactory bulb)	pcd mice (adult)	2	2	1089.56	1089.57	Phosphatidylethanolamine-binding protein 1	Cyto	93-103	KGNDISSGTVL	WT=	nd	nd		pcd=	>5	>5		>5
Brain (without cerebellum or olfactory bulb)	pcd mice (adult)	2	2	1725.93	1725.95	Phosphatidylethanolamine-binding protein 1	Cyto	30-46	AGVTVDELGKVLTPTQV	WT=	nd	nd		pcd=	>5	>5		>5
Brain (without cerebellum or olfactory bulb)	pcd mice (adult)	3	3	1968.96	1968.95	Phosphatidylethanolamine-binding protein 1	Cyto	C-term	EWDDYVPKLYEQLSGK	WT=	0.8	1.2		pcd=	>5	>5		>5
Brain (without cerebellum or olfactory bulb)	pcd mice (adult)	3	3	2168.06	2168.04	Phosphatidylethanolamine-binding protein 1	Cyto	C-term	QAEWDDYVPKLYEQLSGK	WT=	1.11111	0.888889		pcd=	>5	>5		>5
Brain (without cerebellum or olfactory bulb)	pcd mice (adult)	3	1	2833.5	2833.42	Phosphoprotein enriched in astrocytes 15	Cyto	N-term	Ac-AEYGTLLQDLTNNITLEDLEQLKSA	WT=	0.666667	1.33333		pcd=	0.666667	1.08333		0.875
Brain (without cerebellum or olfactory bulb)	pcd mice (adult)	4	1	1807.03	1807.04	Procholecystokinin	Ves	46-62	AVLRTDGEPRARLGALL	WT=	1.1875	0.8125		pcd=	0.5625	1.375		0.96875
Brain (without cerebellum or olfactory bulb)	pcd mice (adult)	4	1	1878.05	1878.08	Procholecystokinin	Ves	46-63	AVLRTDGEPRARLGALLA	WT=	1.11765	0.882353		pcd=	0.117647	0.411765		0.264706
Brain (without cerebellum or olfactory bulb)	pcd mice (adult)	3	1	1878.05	1878.08	Procholecystokinin	Ves	46-63	AVLRTDGEPRARLGALLA	WT=	1.30769	0.692308		pcd=	0.153846	0.615385		0.384615
Brain (without cerebellum or olfactory bulb)	pcd mice (adult)	5	2	2507.3	2507.29	Procholecystokinin	Ves	72-94	APSGRMSVLKNLQSLDPSHRISD	WT=	1.05882	0.941176		pcd=	0.823529	0.823529		0.823529
Brain (without cerebellum or olfactory bulb)	pcd mice (adult)	4	2	2507.36	2507.29	Procholecystokinin	Ves	72-94	APSGRMSVLKNLQSLDPSHRISD	WT=	1.11111	0.888889		pcd=	1.18519	0.740741		0.962963
Brain (without cerebellum or olfactory bulb)	pcd mice (adult)	5	3	4535.02	4534.98	Proenkephalin	Ves	143-184	(DADEGDTLANSSDLLKELLGTGDNRAKDSHQQESTNNDEDMS)	WT=	1.15152	0.848485		pcd=	0.545455	0.363636		0.454545
Brain (without cerebellum or olfactory bulb)	pcd mice (adult)	3	2	1057.61	1057.62	Prohormone convertase 2	Ves	C-term	SLQSILRKN	WT=	0.962963	1.03704		pcd=	1.03704	0.444444		0.740741
Brain (without cerebellum or olfactory bulb)	pcd mice (adult)	3	1	2610.37	2610.31	Prohormone convertase 2	Ves	C-term	pyroE-ELEEELDEAVERSLQSILRKN	WT=	1.14286	0.857143		pcd=	0.4	0.514286		0.457143
Brain (without cerebellum or olfactory bulb)	pcd mice (adult)	2	2	1446.69	1446.68	Promelanin concentrating hormone	Ves	Neuropeptide EI	EIGDEENSAKFPI-amide	WT=	1.06122	0.938776		pcd=	0.244898	0.326531		0.285714
Brain (without cerebellum or olfactory bulb)	pcd mice (adult)	2	2	745.47	745.474	Proneurotensin	Ves	Neuromedin N	KIPYIL	WT=	1.16667	0.833333		pcd=	nd	nd		<0.20
Brain (without cerebellum or olfactory bulb)	pcd mice (adult)	3	1	1754.99	1754.98	ProSAAS	Ves	Big LEN	LENPSPQAPARRLLPP	WT=	1.07692	0.923077		pcd=	1.23077	0.923077		1.07692
Brain (without cerebellum or olfactory bulb)	pcd mice (adult)	2	1	2061.08	2061.06	ProSAAS	Ves	PEN-20	SVDQDLGPEVPPENVLGALL	WT=	0.888889	1.11111		pcd=	0.722222	1.16667		0.944444
Brain (without cerebellum or olfactory bulb)	pcd mice (adult)	2	1	2316.26	2316.23	ProSAAS	Ves	PEN	SVDQDLGPEVPPENVLGALLRV	WT=	1.09524	0.904762		pcd=	0.714286	0.809524		0.761905
Brain (without cerebellum or olfactory bulb)	pcd mice (adult)	5	1	2954.68	2954.58	ProSAAS	Ves	GAV	AVPRGEAAGAVQELARALAHLLEAERQE	WT=	0.971429	1.02857		pcd=	0.571429	0.685714		0.628571
Brain (without cerebellum or olfactory bulb)	pcd mice (adult)	2	2	1132.58	1132.55	Protachykinin A	Ves	Neurokinin A	HKTDSFVGLM-amide	WT=	1	1		pcd=	0.307692	0.615385		0.461538
Brain (without cerebellum or olfactory bulb)	pcd mice (adult)	3	2	1346.73	1346.74	Protachykinin A	Ves	Substance P	RPKPQQFFGLM-amide	WT=	0.8	1.2		pcd=	1.16667	1.17778		1.17222
Brain (without cerebellum or olfactory bulb)	pcd mice (adult)	3	3	1077.54	1077.59	Ribosomal protein S21	Cyto	C-term	KADGIVSKNF	WT=	nd	nd		pcd=	>5	>5		>5
Brain (without cerebellum or olfactory bulb)	pcd mice (adult)	3	3	1924.98	1924.96	Secretogranin II	Ves	300-316	ESKDQLSEDASKVITYL	WT=	1.10345	0.896552		pcd=	1.37931	1.17241		1.27586
Brain (without cerebellum or olfactory bulb)	pcd mice (adult)	4	2	3649.89	3649.8	Secretogranin II	Ves	Secretoneurin (184-216)	TNEIVEEQYTPQSLATLESVFQELGKLTGPSNQ	WT=	1.08108	0.918919		pcd=	0.972973	0.810811		0.891892
Brain (without cerebellum or olfactory bulb)	pcd mice (adult)	3	2	3649.89	3649.8	Secretogranin II	Ves	Secretoneurin (184-216)	TNEIVEEQYTPQSLATLESVFQELGKLTGPSNQ	WT=	1.15	0.85		pcd=	1	0.8		0.9
Brain (without cerebellum or olfactory bulb)	pcd mice (adult)	7	8	4936.33	4936.49	Thymosin beta-10	Cyto	Entire protein after removal of N-terminal Met	Ac-ADKPDMGEIASFDKAKLKKTETQEKNTLPTKETIEQEKRSEIS	WT=	0.91954	1.08046		pcd=	1.10345	0.896552		1	Avg Mass
Brain (without cerebellum or olfactory bulb)	pcd mice (adult)	9	8	4936.34	4936.49	Thymosin beta-10	Cyto	Entire protein after removal of N-terminal Met	Ac-ADKPDMGEIASFDKAKLKKTETQEKNTLPTKETIEQEKRSEIS	WT=	0.962025	1.03797		pcd=	1.06329	0.987342		1.02532	Avg Mass
Brain (without cerebellum or olfactory bulb)	pcd mice (adult)	8	8	4936.37	4936.49	Thymosin beta-10	Cyto	Entire protein after removal of N-terminal Met	Ac-ADKPDMGEIASFDKAKLKKTETQEKNTLPTKETIEQEKRSEIS	WT=	0.95	1.05		pcd=	1.125	0.925		1.025	Avg Mass
Brain (without cerebellum or olfactory bulb)	pcd mice (adult)	6	8	4936.43	4936.49	Thymosin beta-10	Cyto	Entire protein after removal of N-terminal Met	Ac-ADKPDMGEIASFDKAKLKKTETQEKNTLPTKETIEQEKRSEIS	WT=	0.857143	1.14286		pcd=	1.16667	0.904762		1.03571	Avg Mass
Brain (without cerebellum or olfactory bulb)	pcd mice (adult)	3	3	1869.92	1869.93	Thymosin beta-4	Cyto	C-term	PLPSKETIEQEKQAGES	WT=	1.07692	0.923077		pcd=	0.923077	0.846154		0.884615
Brain (without cerebellum or olfactory bulb)	pcd mice (adult)	7	9	4962.33	4963.54	Thymosin beta-4	Cyto	Entire protein after removal of N-terminal Met	Ac-SDKPDMAEIEKFDKSKLKKTETQEKNPLPSKETIEQEKQAGES	WT=	0.864865	1.13514		pcd=	1.13514	1.02703		1.08108	Avg Mass
Brain (without cerebellum or olfactory bulb)	pcd mice (adult)	8	9	4962.64	4963.54	Thymosin beta-4	Cyto	Entire protein after removal of N-terminal Met	Ac-SDKPDMAEIEKFDKSKLKKTETQEKNPLPSKETIEQEKQAGES	WT=	0.810811	1.18919		pcd=	0.918919	0.810811		0.864865	Avg Mass
Brain (without cerebellum or olfactory bulb)	pcd mice (adult)	6	9	4962.74	4963.54	Thymosin beta-4	Cyto	Entire protein after removal of N-terminal Met	Ac-SDKPDMAEIEKFDKSKLKKTETQEKNPLPSKETIEQEKQAGES	WT=	0.829787	1.17021		pcd=	0.957447	0.904255		0.930851	Avg Mass
Brain (without cerebellum or olfactory bulb)	pcd mice (adult)	9	9	4963.19	4963.54	Thymosin beta-4	Cyto	Entire protein after removal of N-terminal Met	Ac-SDKPDMAEIEKFDKSKLKKTETQEKNPLPSKETIEQEKQAGES	WT=	0.810811	1.18919		pcd=	0.918919	0.864865		0.891892	Avg Mass
Brain (without cerebellum or olfactory bulb)	pcd mice (adult)	9	9	4978.58	4979.54	Thymosin beta-4	Cyto	Met-oxide (+16) of entire protein after removal of N-terminal Met	(Ac-SDKPDMoxAEIEKFDKSKLKKTETQEKNPLPSKETIEQEKQAGES)	WT=	1.25926	0.740741		pcd=	0.740741	0.518519		0.62963	Avg Mass
Brain (without cerebellum or olfactory bulb)	pcd mice (adult)	8	9	4978.74	4979.54	Thymosin beta-4	Cyto	Met-oxide (+16) of entire protein after removal of N-terminal Met	(Ac-SDKPDMoxAEIEKFDKSKLKKTETQEKNPLPSKETIEQEKQAGES)	WT=	0.947368	1.05263		pcd=	1.26316	0.842105		1.05263	Avg Mass
Brain (without cerebellum or olfactory bulb)	pcd mice (adult)	7	9	4978.82	4979.54	Thymosin beta-4	Cyto	Met-oxide (+16) of entire protein after removal of N-terminal Met	(Ac-SDKPDMoxAEIEKFDKSKLKKTETQEKNPLPSKETIEQEKQAGES)	WT=	0.894737	1.10526		pcd=	1.05263	0.894737		0.973684	Avg Mass
Brain (without cerebellum or olfactory bulb)	pcd mice (adult)	9	9	4979.26	4979.54	Thymosin beta-4	Cyto	Met-oxide (+16) of entire protein after removal of N-terminal Met	(Ac-SDKPDMoxAEIEKFDKSKLKKTETQEKNPLPSKETIEQEKQAGES)	WT=	0.857143	1.14286		pcd=	1.02857	0.914286		0.971429
Brain (without cerebellum or olfactory bulb)	pcd mice (adult)	8	9	4979.34	4979.54	Thymosin beta-4	Cyto	Met-oxide (+16) of entire protein after removal of N-terminal Met	(Ac-SDKPDMoxAEIEKFDKSKLKKTETQEKNPLPSKETIEQEKQAGES)	WT=	0.8	1.2		pcd=	1.33333	0.933333		1.13333	Avg Mass
Brain (without cerebellum or olfactory bulb)	pcd mice (adult)	6	9	4979.38	4979.54	Thymosin beta-4	Cyto	Met-oxide (+16) of entire protein after removal of N-terminal Met	(Ac-SDKPDMoxAEIEKFDKSKLKKTETQEKNPLPSKETIEQEKQAGES)	WT=	0.894737	1.10526		pcd=	1.05263	0.894737		0.973684	Avg Mass
Brain (without cerebellum or olfactory bulb)	pcd mice (adult)	3	1	964.557	964.545	Tubulin beta	Cyto	N-term isoforms 2-6	REIVH(I/L)QA	WT=	nd	nd		pcd=	>5	>5		>5
Brain (without cerebellum or olfactory bulb)	pcd mice (adult)	3	1	1095.62	1095.61	Tubulin beta	Cyto	N-term isoforms 2-6	MREIVH(I/L)QA	WT=	0.636364	1.36364		pcd=	1.45455	1.36364		1.40909
Brain (without cerebellum or olfactory bulb)	pcd mice (adult)	3	2	1228.75	1228.73	Tubulin beta	Cyto	56-66	GNKYVPRAILV	WT=	0.8	1.2		pcd=	>5	3.2		5
Brain (without cerebellum or olfactory bulb)	pcd mice (adult)	3	2	1299.77	1299.77	Tubulin beta	Cyto	55-66	AGNKYVPRAILV	WT=	nd	nd		pcd=	>5	>5		>5
Brain (without cerebellum or olfactory bulb)	pcd mice (adult)	2	1	1239.72	1239.69	Ubiquinol-cytochrome c reductase iron-sulfur subunit	Mito	56-68	SGQAAARPLVATV	WT=	nd	nd		pcd=	>5	>5		>5
Brain (without cerebellum or olfactory bulb)	pcd mice (adult)	2	1	1724.93	1724.95	Ubiquinol-cytochrome c reductase iron-sulfur subunit	Mito	52-68	RESLSGQAAARPLVATV	WT=	nd	nd		pcd=	>5	>5		>5
Brain (without cerebellum or olfactory bulb)	pcd mice (adult)	3	1	1724.95	1724.95	Ubiquinol-cytochrome c reductase iron-sulfur subunit	Mito	52-68	RESLSGQAAARPLVATV	WT=	nd	nd		pcd=	>5	>5		>5
Brain (without cerebellum or olfactory bulb)	pcd mice (adult)	4	1	1692.85	1692.91	Vacuolar proton pump subunit G 2	Lyso	C-term	EVRPQVHPNYRVTV	WT=	nd	nd		pcd=	>5	>5		>5
Brain (without cerebellum or olfactory bulb)	pcd mice (adult)	3	1	1692.92	1692.91	Vacuolar proton pump subunit G 2	Lyso	C-term	EVRPQVHPNYRVTV	WT=	nd	nd		pcd=	>5	>5		>5
Brain (without cerebellum or olfactory bulb)	pcd mice (adult)	3	1	1914.03	1914.01	VGF	Ves	489-507	NAPPEPVPPPRAAPAPTHV	WT=	1.09091	0.909091		pcd=	0.787879	1.0303		0.909091
Brain (without cerebellum or olfactory bulb)	pcd mice (adult)	2	1	1039.54						WT=	1.03226	0.967742		pcd=	1.29032	1.09677		1.19355
Brain (without cerebellum or olfactory bulb)	pcd mice (adult)	4	4	1092.54						WT=	0.450704	1.5493		pcd=	2.8169	1.26761		2.04225
Brain (without cerebellum or olfactory bulb)	pcd mice (adult)	4	4	1143.74						WT=	nd	nd		pcd=	>5	>5		>5
Brain (without cerebellum or olfactory bulb)	pcd mice (adult)	4	3	1160.66						WT=	0.589744	1.41026		pcd=	2.4359	1.02564		1.73077
Brain (without cerebellum or olfactory bulb)	pcd mice (adult)	3	2	1279.67						WT=	nd	nd		pcd=	>5	>5		>5
Brain (without cerebellum or olfactory bulb)	pcd mice (adult)	4	1	1284.81						WT=	nd	nd		pcd=	>5	>5		>5
Brain (without cerebellum or olfactory bulb)	pcd mice (adult)	4	3	1310.71						WT=	nd	nd		pcd=	>5	>5		>5
Brain (without cerebellum or olfactory bulb)	pcd mice (adult)	2	1	1362.63						WT=	1.05263	0.947368		pcd=	0.578947	0.684211		0.631579
Brain (without cerebellum or olfactory bulb)	pcd mice (adult)	4	2	1476.76						WT=	0.8	1.2		pcd=	44	18		>5
Brain (without cerebellum or olfactory bulb)	pcd mice (adult)	3	2	1476.78						WT=	nd	nd		pcd=	>5	>5		>5
Brain (without cerebellum or olfactory bulb)	pcd mice (adult)	3	2	1490.76						WT=	1.03226	0.967742		pcd=	0.709677	0.645161		0.677419
Brain (without cerebellum or olfactory bulb)	pcd mice (adult)	4	1	1544.9						WT=	1	1		pcd=	11	5		>5
Brain (without cerebellum or olfactory bulb)	pcd mice (adult)	3	2	1590.87						WT=	1.23077	0.769231		pcd=	0.769231	0.615385		0.692308
Brain (without cerebellum or olfactory bulb)	pcd mice (adult)	4	2	1626.86						WT=	nd	nd		pcd=	>5	>5		>5
Brain (without cerebellum or olfactory bulb)	pcd mice (adult)	5	1	1690.94						WT=	nd	nd		pcd=	>5	>5		>5
Brain (without cerebellum or olfactory bulb)	pcd mice (adult)	4	1	1728.97						WT=	0.971429	1.02857		pcd=	0.628571	0.514286		0.571429
Brain (without cerebellum or olfactory bulb)	pcd mice (adult)	3	2	1734.86						WT=	1.125	0.875		pcd=	0.875	0.75		0.8125
Brain (without cerebellum or olfactory bulb)	pcd mice (adult)	4	4	1755.93						WT=	nd	nd		pcd=	>5	>5		>5
Brain (without cerebellum or olfactory bulb)	pcd mice (adult)	5	1	1777.95						WT=	nd	nd		pcd=	>5	>5		>5
Brain (without cerebellum or olfactory bulb)	pcd mice (adult)	4	1	1777.96						WT=	nd	nd		pcd=	>5	>5		>5
Brain (without cerebellum or olfactory bulb)	pcd mice (adult)	3	2	1796.94						WT=	nd	nd		pcd=	>5	>5		>5
Brain (without cerebellum or olfactory bulb)	pcd mice (adult)	5	4	1803.05						WT=	nd	nd		pcd=	>5	>5		>5
Brain (without cerebellum or olfactory bulb)	pcd mice (adult)	6	4	1803.12						WT=	nd	nd		pcd=	>5	>5		>5
Brain (without cerebellum or olfactory bulb)	pcd mice (adult)	6	4	1840.09						WT=	0.333333	1.66667		pcd=	2.66667	3		2.83333
Brain (without cerebellum or olfactory bulb)	pcd mice (adult)	3	2	1849.88						WT=	1.10526	0.894737		pcd=	0.684211	0.578947		0.631579
Brain (without cerebellum or olfactory bulb)	pcd mice (adult)	3	2	1850.92						WT=	0.941176	1.05882		pcd=	1	0.941176		0.970588
Brain (without cerebellum or olfactory bulb)	pcd mice (adult)	4	1	1887.04						WT=	nd	nd		pcd=	>5	>5		>5
Brain (without cerebellum or olfactory bulb)	pcd mice (adult)	3	1	1887.05						WT=	0.705882	1.29412		pcd=	2.11765	1.64706		1.88235
Brain (without cerebellum or olfactory bulb)	pcd mice (adult)	4	2	1898.98						WT=	nd	nd		pcd=	>5	>5		>5
Brain (without cerebellum or olfactory bulb)	pcd mice (adult)	5	4	1953.01						WT=	nd	nd		pcd=	>5	>5		>5
Brain (without cerebellum or olfactory bulb)	pcd mice (adult)	6	4	1953.08						WT=	0.636364	1.36364		pcd=	4.54545	2.5		3.52273
Brain (without cerebellum or olfactory bulb)	pcd mice (adult)	3	1	2014.14						WT=	nd	nd		pcd=	>5	>5		>5
Brain (without cerebellum or olfactory bulb)	pcd mice (adult)	3	2	2019.95						WT=	nd	nd		pcd=	>5	>5		>5
Brain (without cerebellum or olfactory bulb)	pcd mice (adult)	6	1	2025.33						WT=	nd	nd		pcd=	>5	>5		>5
Brain (without cerebellum or olfactory bulb)	pcd mice (adult)	5	4	2038.06						WT=	nd	nd		pcd=	>5	>5		>5
Brain (without cerebellum or olfactory bulb)	pcd mice (adult)	4	1	2060.07						WT=	0.857143	1.14286		pcd=	0.785714	1.14286		0.964286
Brain (without cerebellum or olfactory bulb)	pcd mice (adult)	6	1	2061.52						WT=	nd	nd		pcd=	>5	>5		>5
Brain (without cerebellum or olfactory bulb)	pcd mice (adult)	3	2	2079.92						WT=	1.10526	0.894737		pcd=	0.789474	0.789474		0.789474
Brain (without cerebellum or olfactory bulb)	pcd mice (adult)	3	2	2079.94						WT=	1.02326	0.976744		pcd=	0.651163	0.55814		0.604651
Brain (without cerebellum or olfactory bulb)	pcd mice (adult)	5	3	2103.2						WT=	nd	nd		pcd=	>5	>5		>5
Brain (without cerebellum or olfactory bulb)	pcd mice (adult)	4	1	2117.13						WT=	0.774194	1.22581		pcd=	0.645161	0.774194		0.709677
Brain (without cerebellum or olfactory bulb)	pcd mice (adult)	5	2	2137.01						WT=	nd	nd		pcd=	>5	>5		>5
Brain (without cerebellum or olfactory bulb)	pcd mice (adult)	4	1	2160.08						WT=	0.384615	1.61538		pcd=	0.692308	0.923077		0.807692
Brain (without cerebellum or olfactory bulb)	pcd mice (adult)	4	2	2186.14						WT=	1.05263	0.947368		pcd=	2.10526	1.40351		1.75439
Brain (without cerebellum or olfactory bulb)	pcd mice (adult)	5	3	2189.34						WT=	0.933333	1.06667		pcd=	1.2	1.06667		1.13333
Brain (without cerebellum or olfactory bulb)	pcd mice (adult)	5	2	2213.13						WT=	nd	nd		pcd=	>5	>5		>5
Brain (without cerebellum or olfactory bulb)	pcd mice (adult)	4	2	2213.16						WT=	nd	nd		pcd=	>5	>5		>5
Brain (without cerebellum or olfactory bulb)	pcd mice (adult)	5	3	2216.31						WT=	nd	nd		pcd=	>5	>5		>5
Brain (without cerebellum or olfactory bulb)	pcd mice (adult)	3	3	2223.11						WT=	1.30435	0.695652		pcd=	1.73913	0.0869565		0.913043
Brain (without cerebellum or olfactory bulb)	pcd mice (adult)	3	3	2223.13						WT=	1.32653	0.673469		pcd=	1.83673	0.102041		0.969388
Brain (without cerebellum or olfactory bulb)	pcd mice (adult)	5	3	2230.27						WT=	nd	nd		pcd=	>5	>5		>5
Brain (without cerebellum or olfactory bulb)	pcd mice (adult)	4	1	2245.08						WT=	0.6	1.4		pcd=	0.933333	0.933333		0.933333
Brain (without cerebellum or olfactory bulb)	pcd mice (adult)	3	2	2284.02						WT=	nd	nd		pcd=	>5	>5		>5
Brain (without cerebellum or olfactory bulb)	pcd mice (adult)	5	2	2284.03						WT=	nd	nd		pcd=	>5	>5		>5
Brain (without cerebellum or olfactory bulb)	pcd mice (adult)	4	2	2284.07						WT=	nd	nd		pcd=	>5	>5		>5
Brain (without cerebellum or olfactory bulb)	pcd mice (adult)	3	3	2291.22						WT=	1.09091	0.909091		pcd=	po	0.727273		0.727273
Brain (without cerebellum or olfactory bulb)	pcd mice (adult)	5	2	2404.25						WT=	nd	nd		pcd=	>5	>5		>5
Brain (without cerebellum or olfactory bulb)	pcd mice (adult)	3	3	2419.26						WT=	1.03226	0.967742		pcd=	0.516129	0.774194		0.645161
Brain (without cerebellum or olfactory bulb)	pcd mice (adult)	5	2	2475.17						WT=	nd	nd		pcd=	>5	>5		>5
Brain (without cerebellum or olfactory bulb)	pcd mice (adult)	4	2	2475.23						WT=	nd	nd		pcd=	>5	>5		>5
Brain (without cerebellum or olfactory bulb)	pcd mice (adult)	5	4	2483.19						WT=	1.14286	0.857143		pcd=	1.28571	0.714286		1
Brain (without cerebellum or olfactory bulb)	pcd mice (adult)	5	2	2532.32						WT=	nd	nd		pcd=	>5	>5		>5
Brain (without cerebellum or olfactory bulb)	pcd mice (adult)	7	3	2577.4						WT=	nd	nd		pcd=	>5	>5		>5
Brain (without cerebellum or olfactory bulb)	pcd mice (adult)	6	3	2577.4						WT=	nd	nd		pcd=	>5	>5		>5
Brain (without cerebellum or olfactory bulb)	pcd mice (adult)	3	3	2581.23						WT=	1.28205	0.717949		pcd=	1.53846	0.102564		0.820513
Brain (without cerebellum or olfactory bulb)	pcd mice (adult)	3	3	2581.24						WT=	1.30435	0.695652		pcd=	1.73913	0.0869565		0.913043
Brain (without cerebellum or olfactory bulb)	pcd mice (adult)	5	4	2582.23						WT=	nd	nd		pcd=	>5	>5		>5
Brain (without cerebellum or olfactory bulb)	pcd mice (adult)	6	2	2588.47						WT=	nd	nd		pcd=	>5	>5		>5
Brain (without cerebellum or olfactory bulb)	pcd mice (adult)	7	2	2588.56						WT=	nd	nd		pcd=	>5	>5		>5
Brain (without cerebellum or olfactory bulb)	pcd mice (adult)	4	2	2627.42						WT=	0.967742	1.03226		pcd=	0.774194	0.83871		0.806452
Brain (without cerebellum or olfactory bulb)	pcd mice (adult)	5	1	2679.43						WT=	0.888889	1.11111		pcd=	1.03704	1.25926		1.14815
Brain (without cerebellum or olfactory bulb)	pcd mice (adult)	6	6	2737.35						WT=	1.09091	0.909091		pcd=	1.81818	0.181818		1
Brain (without cerebellum or olfactory bulb)	pcd mice (adult)	5	6	2737.35						WT=	1.2069	0.793103		pcd=	2.75862	0.344828		1.55172
Brain (without cerebellum or olfactory bulb)	pcd mice (adult)	6	3	2760.46						WT=	nd	nd		pcd=	>5	>5		>5
Brain (without cerebellum or olfactory bulb)	pcd mice (adult)	6	3	2778.59						WT=	nd	nd		pcd=	>5	>5		>5
Brain (without cerebellum or olfactory bulb)	pcd mice (adult)	6	6	3617.9						WT=	nd	nd		pcd=	>5	>5		>5
Brain (without cerebellum or olfactory bulb)	pcd mice (adult)	5	5	3742.81						WT=	1	1		pcd=	0.8125	0.5		0.65625
Brain (without cerebellum or olfactory bulb)	pcd mice (adult)	5	2	3862.94						WT=	1.05263	0.947368		pcd=	1.57895	0.894737		1.23684
Cerebellum	pcd (3 week old mice)	2	1	1481.75	1481.73	Acidic leucine-rich nuclear phosphoprotein 32 family member A	Nuc	N-term	Ac-MEMDKRIYLEL	WT=	1.1828	0.817204		pcd=	1.72043	1.24731	1.35484	1.44086
Cerebellum	pcd (3 week old mice)	2	1	931.584	931.605	Actin (beta or gamma)	Cyto	171-178 of gamma, 170-177 of beta	LPHAILRL	WT=	1.4375	0.5625		pcd=	2.125	0.5	po	1.3125
Cerebellum	pcd (3 week old mice)	3	1	1559.84	1559.83	Actin (beta or gamma)	Cyto	95-108	RVAPEEHPVLLTEA	WT=	1.22449	0.77551		pcd=	1.67347	0.77551	0.714286	1.05442
Cerebellum	pcd (3 week old mice)	3	2	2239.16	2239.1	Actin (beta or gamma)	Cyto	299-319	SGGTTMYPGIADRMQKEITAL	WT=	1.44	0.56		pcd=	2.64	0.72	0.56	1.30667
Cerebellum	pcd (3 week old mice)	2	1	1483.8	1483.74	Acylphosphatase-2	Cyto	N-term	Ac-TELLKSVDYEVF	WT=	0.782609	1.21739		pcd=	1.21739	1.13043	1.47826	1.27536
Cerebellum	pcd (3 week old mice)	2	2	1178.64	1178.63	ATP synthase subunit d	Mito	N-term	ALKTIDWVSF	WT=	0.943396	1.0566		pcd=	0.943396	1.28302	0.679245	0.968553
Cerebellum	pcd (3 week old mice)	3	2	1412.82	1412.81	ATP synthase subunit d	Mito	N-term	Ac-AGRKLALKTIDW	WT=	0.860759	1.13924		pcd=	0.78481	1.13924	0.886076	0.936709
Cerebellum	pcd (3 week old mice)	3	2	1598.93	1598.91	ATP synthase subunit d	Mito	N-term	Ac-AGRKLALKTIDWVS	WT=	0.538462	1.46154		pcd=	0.307692	1.46154	1.15385	0.974359
Cerebellum	pcd (3 week old mice)	2	2	1610.84	1610.84	ATP synthase subunit d	Mito	17-31	VEVMPQNQKAIGNAL	WT=	0.732394	1.26761		pcd=	0.732394	1.12676	0.774648	0.877934
Cerebellum	pcd (3 week old mice)	3	2	1746.01	1745.98	ATP synthase subunit d	Mito	N-term	Ac-AGRKLALKTIDWVSF	WT=	0.545455	1.45455		pcd=	0.545455	1.27273	1.27273	1.0303
Cerebellum	pcd (3 week old mice)	3	3	1503.74	1503.71	ATP synthase subunit f	Mito	83-95	GKGEMDTFPTFKF	WT=	1.16364	0.836364		pcd=	1.52727	1.09091	0.727273	1.11515
Cerebellum	pcd (3 week old mice)	3	3	1516.74	1516.74	ATP synthase subunit f	Mito	C-term	DDPKFEVIDKPQS	WT=	1.20482	0.795181		pcd=	2.16867	0.674699	0.722892	1.18876
Cerebellum	pcd (3 week old mice)	2	3	1516.75	1516.74	ATP synthase subunit f	Mito	C-term	DDPKFEVIDKPQS	WT=	1.22857	0.771429		pcd=	2.57143	0.628571	0.628571	1.27619
Cerebellum	pcd (3 week old mice)	3	2	2562.33	2562.26	ATP synthase subunit f	Mito	56-78	ASGGPVDIGPEYQQDLDRELYKL	WT=	1.25	0.75		pcd=	1.875	0.6875	0.625	1.0625
Cerebellum	pcd (3 week old mice)	4	5	3002.49	3002.44	ATP synthase subunit f	Mito	C-term	GKGEMDTFPTFKFDDPKFEVIDKPQS	WT=	1.125	0.875		pcd=	1.625	1	1.125	1.25
Cerebellum	pcd (3 week old mice)	5	5	3002.49	3002.44	ATP synthase subunit f	Mito	C-term	GKGEMDTFPTFKFDDPKFEVIDKPQS	WT=	1.02041	0.979592		pcd=	1.42857	0.979592	1.02041	1.14286
Cerebellum	pcd (3 week old mice)	2	2	1407.75	1407.75	Cerebellin 1 precursor protein	Ves	Cerebellin 2-15	GSAKVAFSAIRSTN	WT=	0.928571	1.07143		pcd=	1.32857	1	0.928571	1.08571
Cerebellum	pcd (3 week old mice)	3	2	1407.76	1407.75	Cerebellin 1 precursor protein	Ves	Cerebellin 2-15	GSAKVAFSAIRSTN	WT=	0.932331	1.06767		pcd=	1.2782	0.977444	0.902256	1.05263
Cerebellum	pcd (3 week old mice)	3	2	1544.82	1544.81	Cerebellin 1 precursor protein	Ves	Cerebellin 2-16	GSAKVAFSAIRSTNH	WT=	0.955056	1.04494		pcd=	1.23596	0.955056	1.06742	1.08614
Cerebellum	pcd (3 week old mice)	3	2	1631.84	1631.84	Cerebellin 1 precursor protein	Ves	Cerebellin	SGSAKVAFSAIRSTNH	WT=	1.2	0.8		pcd=	2.45333	0.826667	0.72	1.33333
Cerebellum	pcd (3 week old mice)	2	2	1379.73	1379.72	Cerebellin 4	Ves	65-77	(NSKVAFSAVRSTN)	WT=	1.125	0.875		pcd=	2.375	0.95	0.875	1.4
Cerebellum	pcd (3 week old mice)	3	2	1379.73	1379.72	Cerebellin 4	Ves	65-77	(NSKVAFSAVRSTN)	WT=	1.10256	0.897436		pcd=	2.23077	0.948718	0.897436	1.35897
Cerebellum	pcd (3 week old mice)	3	2	1450.68	1450.75	Cerebellin 4	Ves	64-77	ANSKVAFSAVRSTN	WT=	1.04348	0.956522		pcd=	po	1.07826	1.3913	1.28
Cerebellum	pcd (3 week old mice)	2	1	1911.02	1910.93	Chromogranin B	Ves	438-454	LLDEGHYPVRESPIDTA	WT=	0.588235	1.41176		pcd=	po	1.6	1.64706	1.62
Cerebellum	pcd (3 week old mice)	2	2	1226.71	1226.69	Cofilin, non-muscle isoform (Cofilin-1)	Cyto	C-term	GGSAVISLEGKPL	WT=	1.14894	0.851064		pcd=	1.40426	0.93617	1.02128	1.12057
Cerebellum	pcd (3 week old mice)	2	1	841.43	841.466	Cytochrome C oxidase subunit 5a	Mito	126-132	RPTLNEL	WT=	1.07527	0.924731		pcd=	1.67742	0.860215	0.817204	1.11828
Cerebellum	pcd (3 week old mice)	1	1	841.458	841.466	Cytochrome C oxidase subunit 5a	Mito	126-132	RPTLNEL	WT=	1.14286	0.857143		pcd=	2.28571	0.942857	0.885714	1.37143
Cerebellum	pcd (3 week old mice)	2	1	885.533	885.528	Cytochrome C oxidase subunit 5a	Mito	100-107	SAVRILEV	WT=	1.16667	0.833333		pcd=	2.75	0.916667	0.666667	1.44444
Cerebellum	pcd (3 week old mice)	2	2	980.554	980.554	Cytochrome C oxidase subunit 5a	Mito	79-87	VPEPKIIDA	WT=	0.943662	1.05634		pcd=	1.57746	1	1.05634	1.21127
Cerebellum	pcd (3 week old mice)	2	2	1208.67	1208.67	Cytochrome C oxidase subunit 5a	Mito	77-87	DLVPEPKIIDA	WT=	1.01124	0.988764		pcd=	1.86517	0.831461	0.786517	1.16105
Cerebellum	pcd (3 week old mice)	2	1	1332.71	1332.7	Cytochrome C oxidase subunit 5a	Mito	96-107	NDFASAVRILEV	WT=	1.30233	0.697674		pcd=	3.95349	0.697674	0.465116	1.70543
Cerebellum	pcd (3 week old mice)	2	2	1356.65	1356.71	Cytochrome C oxidase subunit 5a	Mito	C-term	GISTPEELGLDKV	WT=	0.8	1.2		pcd=	1.2	1.13333	1.2	1.17778
Cerebellum	pcd (3 week old mice)	3	2	1391.83	1391.81	Cytochrome C oxidase subunit 5a	Mito		VPEPKIIDAALRA	WT=	0.813559	1.18644		pcd=	1.52542	0.881356	0.881356	1.09605
Cerebellum	pcd (3 week old mice)	2	1	1431.79	1431.77	Cytochrome C oxidase subunit 5a	Mito	96-108	NDFASAVRILEVV	WT=	1.2	0.8		pcd=	3.2	0.72	0.72	1.54667
Cerebellum	pcd (3 week old mice)	2	1	1445.83	1445.79	Cytochrome C oxidase subunit 5a	Mito	95-107	LNDFASAVRILEV	WT=	1.11765	0.882353		pcd=	2.5	1.17647	0.911765	1.52941
Cerebellum	pcd (3 week old mice)	2	2	1527.83	1527.82	Cytochrome C oxidase subunit 5a	Mito		VGYDLVPEPKIIDA	WT=	1.16484	0.835165		pcd=	2.08791	1.0989	1.14286	1.44322
Cerebellum	pcd (3 week old mice)	3	1	1601.91	1601.89	Cytochrome C oxidase subunit 5a	Mito	93-106	RLNDFASAVRILEV	WT=	1.17647	0.823529		pcd=	2.23529	0.941176	0.941176	1.37255
Cerebellum	pcd (3 week old mice)	3	2	1619.95	1619.92	Cytochrome C oxidase subunit 5a	Mito		DLVPEPKIIDAALRA	WT=	0.932203	1.0678		pcd=	1.86441	0.932203	0.932203	1.24294
Cerebellum	pcd (3 week old mice)	2	2	2044.12	2044.06	Cytochrome C oxidase subunit 5a	Mito	69-87	GMNTLVGYDLVPEPKIIDA	WT=	0.943396	1.0566		pcd=	1.50943	1.28302	1.28302	1.35849
Cerebellum	pcd (3 week old mice)	3	2	2180.15	2180.17	Cytochrome C oxidase subunit 5a	Mito	C-term (126-145)	RPTLNELGISTPEELGLDKV	WT=	1	1		pcd=	1.53333	0.916667	0.883333	1.11111
Cerebellum	pcd (3 week old mice)	2	2	2180.16	2180.17	Cytochrome C oxidase subunit 5a	Mito	C-term (126-145)	RPTLNELGISTPEELGLDKV	WT=	0.952381	1.04762		pcd=	1.42857	0.857143	0.952381	1.07937
Cerebellum	pcd (3 week old mice)	4	4	2226.24	2226.2	Cytochrome C oxidase subunit 5a	Mito	108-126	VKDKAGPHKEIYPYVIQEL	WT=	1.2449	0.755102		pcd=	2.26531	1.02041	0.979592	1.42177
Cerebellum	pcd (3 week old mice)	3	2	2293.28	2293.25	Cytochrome C oxidase subunit 5a	Mito	C-term (125-145)	LRPTLNELGISTPEELGLDKV	WT=	0.854701	1.1453		pcd=	1.36752	0.769231	0.940171	1.02564
Cerebellum	pcd (3 week old mice)	2	2	2293.3	2293.25	Cytochrome C oxidase subunit 5a	Mito	C-term (125-145)	LRPTLNELGISTPEELGLDKV	WT=	0.857143	1.14286		pcd=	1.52381	0.952381	0.952381	1.14286
Cerebellum	pcd (3 week old mice)	4	3	2328.28	2328.25	Cytochrome C oxidase subunit 5a	Mito	67-87	RKGMNTLVGYDLVPEPKIIDA	WT=	1.05882	0.941176		pcd=	3.17647	0.941176	po	2.05882
Cerebellum	pcd (3 week old mice)	3	2	2550.39	2550.35	Cytochrome C oxidase subunit 5a	Mito	C-term	QELRPTLNELGISTPEELGLDKV	WT=	1.14634	0.853659		pcd=	1.95122	0.731707	0.731707	1.13821
Cerebellum	pcd (3 week old mice)	2	1	2330.13	2330.11	Cytochrome C oxidase subunit 5b	Mito	31-53	ASGGGVPTDEEQATGLEREIMIA	WT=	0.928571	1.07143		pcd=	1.33929	1.07143	1.125	1.17857
Cerebellum	pcd (3 week old mice)	2	1	1188.71	1188.66	Cytochrome C oxidase subunit 6a	Mito	46-57	FVALPGVGVSML	WT=	1.26437	0.735632		pcd=	2.11494	0.689655	0.643678	1.14943
Cerebellum	pcd (3 week old mice)	2	1	1864.86	1864.83	Cytochrome C oxidase subunit 6a	Mito	96-111	FHNPHVNPLPTGYEDE	WT=	1.53846	0.461538		pcd=	3.46154	0.653846	0.576923	1.5641
Cerebellum	pcd (3 week old mice)	4	1	3086.43	3086.39	Cytochrome C oxidase subunit 6a	Cyto	C-term	PFPWGDGNHTLFHNPHVNPLPTGYEDE	WT=	1.41176	0.588235		pcd=	1.64706	1.05882	0.705882	1.13725
Cerebellum	pcd (3 week old mice)	3	3	1363.7	1363.73	Cytochrome C oxidase subunit 6b	Mito	N-term	Ac-AEDIKTKIKNY	WT=	0.948905	1.05109		pcd=	1.40146	1.05109	1.18248	1.21168
Cerebellum	pcd (3 week old mice)	3	2	1860.96	1860.93	Cytochrome C oxidase subunit 6b	Mito	C-term	VSAWDDRIAEGTFPGKI	WT=	1.26214	0.737864		pcd=	1.65049	1.00971	1.02913	1.22977
Cerebellum	pcd (3 week old mice)	4	4	1592.87	1592.88	Cytochrome C oxidase subunit 6b	Mito	N-term	Ac-AEDIKTKIKNYKT	WT=	1.03175	0.968254		pcd=	1.50794	1.07937	1.2381	1.27513
Cerebellum	pcd (3 week old mice)	3	4	1592.89	1592.88	Cytochrome C oxidase subunit 6b	Mito	N-term	Ac-AEDIKTKIKNYKT	WT=	0.888889	1.11111		pcd=	1.25926	1.03704	1.25926	1.18519
Cerebellum	pcd (3 week old mice)	4	4	1663.94	1663.91	Cytochrome c oxidase subunit 6b	Mito	N-term	(Ac-AEDIKTKIKNYKTA)	WT=	0.966667	1.03333		pcd=	1.33333	1	1.21667	1.18333
Cerebellum	pcd (3 week old mice)	3	2	1674.83	1674.84	Cytochrome C oxidase subunit 6b	Mito	C-term	AWDDRIAEGTFPGKI	WT=	1.15385	0.846154		pcd=	1.41026	1.19231	1.12821	1.24359
Cerebellum	pcd (3 week old mice)	2	2	1674.85	1674.84	Cytochrome C oxidase subunit 6b	Mito	C-term	AWDDRIAEGTFPGKI	WT=	1.09091	0.909091		pcd=	1.58182	1.18182	1.27273	1.34545
Cerebellum	pcd (3 week old mice)	3	2	2139.11	2139.11	Cytochrome C oxidase subunit 7b	Mito	N-term (after removal of Mitochrondrial targetting peptide)	SHQKRAPSFHDKYGNAILA	WT=	1.14286	0.857143		pcd=	0.428571	1.07143	1	0.833333
Cerebellum	pcd (3 week old mice)	4	5	1547.9	1547.89	Diazepam binding inhibitor (Acyl-CoA-binding protein)	Cyto	C-term	VEKVDELKKKYGI	WT=	1.04294	0.957055		pcd=	1.07975	0.920245	0.392638	0.797546
Cerebellum	pcd (3 week old mice)	3	5	1547.9	1547.89	Diazepam binding inhibitor (Acyl-CoA-binding protein)	Cyto	C-term	VEKVDELKKKYGI	WT=	1.07143	0.928571		pcd=	1.07143	1.03571	0.380952	0.829365
Cerebellum	pcd (3 week old mice)	2	5	1547.94	1547.89	Diazepam binding inhibitor (Acyl-CoA-binding protein)	Cyto	C-term	VEKVDELKKKYGI	WT=	1.04895	0.951049		pcd=	0.909091	1.04895	0.27972	0.745921
Cerebellum	pcd (3 week old mice)	5	5	1547.94	1547.89	Diazepam binding inhibitor (Acyl-CoA-binding protein)	Cyto	C-term	VEKVDELKKKYGI	WT=	1.02941	0.970588		pcd=	0.794118	1.02941	0.470588	0.764706
Cerebellum	pcd (3 week old mice)	2	1	1583.79	1583.82	Diazepam binding inhibitor (Acyl-CoA-binding protein)	Cyto	36-50	TVGDVNTDRPGLLDL	WT=	1.45455	0.545455		pcd=	3.45455	0.8	0.545455	1.6
Cerebellum	pcd (3 week old mice)	2	1	1654.87	1654.85	Diazepam binding inhibitor (Acyl-CoA-binding protein)	Cyto		ATVGDVNTDRPGLLDL	WT=	1.18033	0.819672		pcd=	1.47541	0.819672	0.819672	1.03825
Cerebellum	pcd (3 week old mice)	4	3	1890	1889.98	Diazepam binding inhibitor (Acyl-CoA-binding protein)	Cyto	N-term	Ac-SQAEFDKAAEEVKRLK	WT=	0.983607	1.01639		pcd=	1.52459	1.11475	1	1.21311
Cerebellum	pcd (3 week old mice)	3	2	1910.99	1911.01	Diazepam binding inhibitor (Acyl-CoA-binding protein)	Cyto	33-50	KQATVGDVNTDRPGLLDL	WT=	1.25	0.75		pcd=	1.97917	0.729167	0.833333	1.18056
Cerebellum	pcd (3 week old mice)	4	3	2016.01	2016.02	Diazepam binding inhibitor (Acyl-CoA-binding protein)	Cyto	58-74	AEEVKRLKTQPTDEEML	WT=	1	1		pcd=	1.21429	0.785714	0.857143	0.952381
Cerebellum	pcd (3 week old mice)	3	3	2016.03	2016.02	Diazepam binding inhibitor (Acyl-CoA-binding protein)	Cyto	58-74	AEEVKRLKTQPTDEEML	WT=	1.10345	0.896552		pcd=	1.10345	0.744828	0.827586	0.891954
Cerebellum	pcd (3 week old mice)	3	2	2195.16	2195.13	Diazepam binding inhibitor (Acyl-CoA-binding protein)	Cyto	31-50	HFKQATVGDVNTDRPGLLDL	WT=	1.29032	0.709677		pcd=	2.70968	0.774194	0.645161	1.37634
Cerebellum	pcd (3 week old mice)	3	2	2282.2	2282.17	Diazepam binding inhibitor (Acyl-CoA-binding protein)	Cyto	30-50	SHFKQATVGDVNTDRPGLLDL	WT=	1.32075	0.679245		pcd=	3.20755	0.830189	0.754717	1.59748
Cerebellum	pcd (3 week old mice)	3	3	2439.26	2439.24	Diazepam binding inhibitor (Acyl-CoA-binding protein)	Cyto	58-77	AEEVKRLKTQPTDEEMLFIY	WT=	1.18367	0.816327		pcd=	1.42857	0.857143	0.714286	1
Cerebellum	pcd (3 week old mice)	4	3	2439.28	2439.24	Diazepam binding inhibitor (Acyl-CoA-binding protein)	Cyto	58-77	AEEVKRLKTQPTDEEMLFIY	WT=	1.33333	0.666667		pcd=	1.42857	0.666667	0.761905	0.952381
Cerebellum	pcd (3 week old mice)	4	3	2934.51	2934.43	Diazepam binding inhibitor (Acyl-CoA-binding protein)	Cyto	N-term	Ac-SQAEFDKAAEEVKRLKTQPTDEEML	WT=	1	1		pcd=	1.36364	1.09091	1.18182	1.21212
Cerebellum	pcd (3 week old mice)	4	3	3357.7	3357.64	Diazepam binding inhibitor (Acyl-CoA-binding protein)	Cyto	N-term	Ac-SQAEFDKAAEEVKRLKTQPTDEEMLFIY	WT=	1.04762	0.952381		pcd=	1.33333	1.04762	0.971429	1.11746
Cerebellum	pcd (3 week old mice)	4	3	3444.76	3444.68	Diazepam binding inhibitor (Acyl-CoA-binding protein)	Cyto	N-term	Ac-SQAEFDKAAEEVKRLKTQPTDEEMLFIYS	WT=	1.17647	0.823529		pcd=	1.41176	0.941176	1.17647	1.17647
Cerebellum	pcd (3 week old mice)	4	4	4056.06	4055.98	Diazepam binding inhibitor (Acyl-CoA-binding protein)	Cyto	N-term	Ac-SQAEFDKAAEEVKRLKTQPTDEEMLFIYSHFKQA	WT=	1.25	0.75		pcd=	1.42857	1.07143	1.16071	1.22024
Cerebellum	pcd (3 week old mice)	6	4	4056.07	4055.98	Diazepam binding inhibitor (Acyl-CoA-binding protein)	Cyto	N-term	Ac-SQAEFDKAAEEVKRLKTQPTDEEMLFIYSHFKQA	WT=	1.21951	0.780488		pcd=	1.58537	1.34146	1.34146	1.42276
Cerebellum	pcd (3 week old mice)	2	1	1318.71	1318.72	Dynamin 1	Cyto	C-term (835-end)	APPGVPRITISDP	WT=	0.823529	1.17647		pcd=	1.52941	1.17647	1.64706	1.45098
Cerebellum	pcd (3 week old mice)	2	1	1600.88	1600.85	Enolase 2 (gamma enolase)	Cyto	N-term	Ac-SIEKIWAREILDS	WT=	1.02362	0.976378		pcd=	1.02362	1.02362	1.05512	1.03412
Cerebellum	pcd (3 week old mice)	2	1	1638.93	1638.9	Enolase 2 (gamma enolase)	Cyto		AGNSDLILPVPAFNVI	WT=	1.04895	0.951049		pcd=	1.11888	0.979021	0.797203	0.965035
Cerebellum	pcd (3 week old mice)	3	2	2575.39	2575.34	Enolase 2 (gamma enolase) - polymorphism	Cyto	138-163	AGNSDLILPVPAFNVIDGGSHAGNKL	WT=	1	1		pcd=	1.2	1.16667	0.966667	1.11111
Cerebellum	pcd (3 week old mice)	3	2	2575.39	2575.34	Enolase 2 (gamma enolase) - polymorphism	Cyto	138-163	AGNSDLILPVPAFNVIDGGSHAGNKL	WT=	1.05263	0.947368		pcd=	1.05263	1.05263	0.977444	1.02757
Cerebellum	pcd (3 week old mice)	2	1	1328.72	1328.69	Excitatory amino acid transporter 1 (Solute carrier family 1, member 3)	Memb	174-184	IRNMFPPNLVE	WT=	1.15044	0.849558		pcd=	1.32743	0.973451	0.973451	1.09145
Cerebellum	pcd (3 week old mice)	3	2	2469.34	2469.33	Far upstream element-binding protein 2	Nuc	438-461	GLVIGRGGENVKAINQQTGAFVEI	WT=	1.20482	0.795181		pcd=	1.80723	1.03614	0.963855	1.26908
Cerebellum	pcd (3 week old mice)	3	2	1456.84	1456.8	Fatty acid-binding protein 5	Cyto	N-term	Ac-ASLKDLEGKWRL	WT=	1.0625	0.9375		pcd=	1.125	0.984375	1.48438	1.19792
Cerebellum	pcd (3 week old mice)	2	2	1203.72	1203.67	FK506-binding protein 1A (FKBP12)	Cyto	C-term	VFDVELLKLE	WT=	1.11504	0.884956		pcd=	1.59292	0.973451	0.920354	1.16224
Cerebellum	pcd (3 week old mice)	2	1	1078.61	1078.59	Heat shock protein 1 (chaperonin 10)	Mito	N-term	Ac-AGQAFRKFL	WT=	1.05882	0.941176		pcd=	2	0.941176	1.17647	1.37255
Cerebellum	pcd (3 week old mice)	2	1	1288.75	1288.73	Heat shock protein 1 (chaperonin 10)	Mito	N-term	Ac-AGQAFRKFLPL	WT=	0.701754	1.29825		pcd=	0.385965	1.08772	0.421053	0.631579
Cerebellum	pcd (3 week old mice)	3	1	1806.01	1805.98	Heat shock protein 1 (chaperonin 10)	Mito	N-term	Ac-AGQAFRKFLPLFDRV	WT=	1.11111	0.888889		pcd=	1.53846	1.05983	1.05983	1.21937
Cerebellum	pcd (3 week old mice)	3	3	1956.08	1956.05	Heat shock protein 1 (chaperonin 10)	Mito	45-65	TVVAVGSGGKGKSGEIEPVSV	WT=	1.06667	0.933333		pcd=	2.4	0.8	0.8	1.33333
Cerebellum	pcd (3 week old mice)	2	1	845.435	845.439	Hemoglobin alpha	Cyto		RVDPVNF	WT=	1.168	0.832		pcd=	0.96	0.8	1.04	0.933333
Cerebellum	pcd (3 week old mice)	3	2	1199.73	1199.7	Hemoglobin alpha	Cyto		RVDPVNFKLL	WT=	1.17293	0.827068		pcd=	1.24812	0.601504	1.08271	0.977444
Cerebellum	pcd (3 week old mice)	2	1	1235.62	1235.62	Hemoglobin alpha	Cyto	71-83	AGHLDDLPGALSA	WT=	1.4898	0.510204		pcd=	1.42857	0.918367	1.32653	1.22449
Cerebellum	pcd (3 week old mice)	3	3	1259.69	1259.67	Hemoglobin alpha	Cyto	N-term	VLSGEDKSNIKA	WT=	1.31148	0.688525		pcd=	1.54098	0.688525	0.901639	1.04372
Cerebellum	pcd (3 week old mice)	3	2	1267.71	1267.69	Hemoglobin alpha	Cyto	alpha-Hemopressin-VD11	VDPVNFKLLSH	WT=	1.18182	0.818182		pcd=	1.18182	0.727273	1	0.969697
Cerebellum	pcd (3 week old mice)	2	1	1306.68	1306.65	Hemoglobin alpha	Cyto	70-83	AAGHLDDLPGALSA	WT=	1.0566	0.943396		pcd=	0.943396	0.830189	1.0566	0.943396
Cerebellum	pcd (3 week old mice)	2	1	1348.69	1348.7	Hemoglobin alpha	Cyto	71-84	AGHLDDLPGALSAL	WT=	1.48454	0.515464		pcd=	1.4433	0.824742	1.23711	1.16838
Cerebellum	pcd (3 week old mice)	2	2	1378.83	1378.77	Hemoglobin alpha	Cyto		SLDKFLASVSTVL	WT=	1.41053	0.589474		pcd=	1.89474	0.589474	0.757895	1.0807
Cerebellum	pcd (3 week old mice)	3	2	1423.78	1423.79	Hemoglobin alpha	Cyto	alpha-Hemopressin-RV12	RVDPVNFKLLSH	WT=	1.19708	0.80292		pcd=	1.06569	0.656934	0.948905	0.890511
Cerebellum	pcd (3 week old mice)	4	2	1423.8	1423.79	Hemoglobin alpha	Cyto	alpha-Hemopressin-RV12	RVDPVNFKLLSH	WT=	1.31707	0.682927		pcd=	1.43089	0.650407	0.894309	0.99187
Cerebellum	pcd (3 week old mice)	2	2	1423.81	1423.79	Hemoglobin alpha	Cyto	alpha-Hemopressin-RV12	RVDPVNFKLLSH	WT=	1.21429	0.785714		pcd=	1.08571	0.7	1	0.928571
Cerebellum	pcd (3 week old mice)	3	2	1423.79	1423.8	Hemoglobin alpha	Cyto	130-142	LASVSTVLTSKYR	WT=	1.25373	0.746269		pcd=	0.686567	0.746269	0.447761	0.626866
Cerebellum	pcd (3 week old mice)	2	2	1449.88	1449.81	Hemoglobin alpha	Cyto		ASLDKFLASVSTVL	WT=	1.50943	0.490566		pcd=	1.13208	0.528302	0.792453	0.81761
Cerebellum	pcd (3 week old mice)	3	1	1456.68	1456.68	Hemoglobin alpha	Cyto		ASHHPADFTPAVHA	WT=	1.56522	0.434783		pcd=	1.47826	0.913043	1.23913	1.21014
Cerebellum	pcd (3 week old mice)	2	1	1464.73	1464.72	Hemoglobin alpha	Cyto	68-83	ASAAGHLDDLPGALSA	WT=	1.25	0.75		pcd=	1.01667	0.716667	0.95	0.894444
Cerebellum	pcd (3 week old mice)	2	1	1577.81	1577.8	Hemoglobin alpha	Cyto	68-84	(ASAAGHLDDLPGALSAL)	WT=	1.28	0.72		pcd=	1.2	0.8	0.96	0.986667
Cerebellum	pcd (3 week old mice)	2	1	1834.91	1834.91	Hemoglobin alpha	Cyto	64-83	ADALASAAGHLDDLPGALSA	WT=	1.18644	0.813559		pcd=	1.18644	0.762712	1.18644	1.0452
Cerebellum	pcd (3 week old mice)	3	1	1948.02	1947.99	Hemoglobin alpha	Cyto	64-84	ADALASAAGHLDDLPGALSAL	WT=	1.01695	0.983051		pcd=	1.0678	0.762712	1.15254	0.99435
Cerebellum	pcd (3 week old mice)	2	1	1948.03	1947.99	Hemoglobin alpha	Cyto	64-84	ADALASAAGHLDDLPGALSAL	WT=	1.08333	0.916667		pcd=	1.08333	0.833333	1.16667	1.02778
Cerebellum	pcd (3 week old mice)	5	2	2479.29	2479.28	Hemoglobin alpha	Cyto	68-92	(ASAAGHLDDLPGALSALSDLHAHKL)	WT=	1.02098	0.979021		pcd=	0.755245	0.839161	1.11888	0.904429
Cerebellum	pcd (3 week old mice)	4	1	2608.3	2608.29	Hemoglobin alpha	Cyto	64-90	ADALASAAGHLDDLPGALSALSDLHAH	WT=	1.02655	0.973451		pcd=	0.973451	0.884956	1.15044	1.00295
Cerebellum	pcd (3 week old mice)	5	2	2849.48	2849.47	Hemoglobin alpha	Cyto	64-92	ADALASAAGHLDDLPGALSALSDLHAHKL	WT=	1.12	0.88		pcd=	0.88	0.72	1.2	0.933333
Cerebellum	pcd (3 week old mice)	5	4	2927.51	2927.48	Hemoglobin alpha	Cyto	N-term	VLSGEDKSNIKAAWGKIGGHGAEYGAEAL	WT=	1.45631	0.543689		pcd=	1.45631	0.776699	1.16505	1.13269
Cerebellum	pcd (3 week old mice)	4	4	2927.54	2927.48	Hemoglobin alpha	Cyto	N-term	VLSGEDKSNIKAAWGKIGGHGAEYGAEAL	WT=	1.53061	0.469388		pcd=	1.42857	0.816327	1.12245	1.12245
Cerebellum	pcd (3 week old mice)	2	1	1478.75	1478.74	Hemoglobin alpha, polymorphism	Cyto	68-83	(ATAAGHLDDLPGALSA)	WT=	1.25	0.75		pcd=	1	0.666667	1	0.888889	Polymorphism of Ser2 (found in EST database many times, but not in NR dbase)
Cerebellum	pcd (3 week old mice)	2	1	1848.9	1848.92	Hemoglobin alpha, polymorphism	Cyto	64-83	ADALATAAGHLDDLPGALSA	WT=	1.13386	0.866142		pcd=	1.1811	0.866142	1.13386	1.06037	Modification of Ser6, either Ser to Thr (present many times in EST database) or methylation (unknown)
Cerebellum	pcd (3 week old mice)	2	1	1962.05	1962.01	Hemoglobin alpha, polymorphism	Cyto	64-84	ADALATAAGHLDDLPGALSAL	WT=	1.18182	0.818182		pcd=	1.27273	0.909091	1.09091	1.09091	Modification of Ser6, either Ser to Thr (present many times in EST database) or methylation (unknown)
Cerebellum	pcd (3 week old mice)	3	1	1962.05	1962.01	Hemoglobin alpha, polymorphism	Cyto	64-84	ADALATAAGHLDDLPGALSAL	WT=	1.10569	0.894309		pcd=	0.97561	0.97561	1.21951	1.05691	Modification of Ser6, either Ser to Thr (present many times in EST database) or methylation (unknown)
Cerebellum	pcd (3 week old mice)	4	1	2622.33	2622.3	Hemoglobin alpha, polymorphism	Cyto	64-90	(ADALATAAGHLDDLPGALSALSDLHAH)	WT=	1.18182	0.818182		pcd=	1.05455	0.945455	1.36364	1.12121
Cerebellum	pcd (3 week old mice)	5	2	2863.51	2863.48	Hemoglobin alpha, polymorphism	Cyto	64-92	(ADALATAAGHLDDLPGALSALSDLHAHKL)	WT=	1.07692	0.923077		pcd=	0.923077	0.769231	1.23077	0.974359
Cerebellum	pcd (3 week old mice)	3	2	2283.25	2283.21	Histidine triad nucleotide-binding protein 1	Nuc	N-term	Ac-ADEIAKAQVAQPGGDTIFGKII	WT=	0.756757	1.24324		pcd=	1.89189	0.864865	0.972973	1.24324
Cerebellum	pcd (3 week old mice)	2	2	2283.26	2283.21	Histidine triad nucleotide-binding protein 1	Nuc	N-term	Ac-ADEIAKAQVAQPGGDTIFGKII	WT=	0.971963	1.02804		pcd=	1.36449	0.990654	1.06542	1.14019
Cerebellum	pcd (3 week old mice)	2	1	772.452	772.444	Macrophage migration inhibitory factor	Cyto		GLLSDRL	WT=	1.26829	0.731707		pcd=	1.70732	0.853659	0.926829	1.1626
Cerebellum	pcd (3 week old mice)	3	2	1834.98	1834.99	Macrophage migration inhibitory factor	Cyto		TGKPAQYIAVHVVPDQL	WT=	1.38462	0.615385		pcd=	3.07692	0.846154	1.61538	1.84615
Cerebellum	pcd (3 week old mice)	2	1	1871	1870.98	Macrophage migration inhibitory factor	Cyto	11-27	PRASVPEGFLSELTQQL	WT=	1.62162	0.378378		pcd=	2.27027	0.648649	0.432432	1.11712
Cerebellum	pcd (3 week old mice)	2	2	2105.13	2105.13	Macrophage migration inhibitory factor	Cyto	28-47	AQATGKPAQYIAVHVVPDQL	WT=	1.37931	0.62069		pcd=	2.13793	0.91954	0.850575	1.30268
Cerebellum	pcd (3 week old mice)	3	2	2105.13	2105.13	Macrophage migration inhibitory factor	Cyto	28-47	AQATGKPAQYIAVHVVPDQL	WT=	1.27536	0.724638		pcd=	2.37681	0.869565	0.956522	1.40097
Cerebellum	pcd (3 week old mice)	3	1	2398.3	2398.25	Macrophage migration inhibitory factor	Cyto		VNTNVPRASVPEGFLSELTQQL	WT=	1.44444	0.555556		pcd=	2	0.555556	0.333333	0.962963
Cerebellum	pcd (3 week old mice)	3	1	2416.3	2416.25	Macrophage migration inhibitory factor	Cyto	N-term (2-23)	PMFIVNTNVPRASVPEGFLSEL	WT=	1.62162	0.378378		pcd=	1.62162	0.810811	0.378378	0.936937
Cerebellum	pcd (3 week old mice)	3	2	2484.33	2484.28	Macrophage migration inhibitory factor	Cyto	28-50	AQATGKPAQYIAVHVVPDQLMTF	WT=	1.41026	0.589744		pcd=	1.92308	0.846154	0.948718	1.23932
Cerebellum	pcd (3 week old mice)	4	2	2507.22	2507.23	Meylin basic protein	Cyto	67-88	GSLPQKSQHGRTQDENPVVHFF	WT=	0.888889	1.11111		pcd=	1.21481	1.18519	0.888889	1.0963
Cerebellum	pcd (3 week old mice)	3	2	2507.22	2507.23	Meylin basic protein	Cyto	67-88	GSLPQKSQHGRTQDENPVVHFF	WT=	0.968254	1.03175		pcd=	1.26984	1.14286	0.920635	1.11111
Cerebellum	pcd (3 week old mice)	5	2	2507.24	2507.23	Meylin basic protein	Cyto	67-88	GSLPQKSQHGRTQDENPVVHFF	WT=	0.832	1.168		pcd=	1.232	1.28	0.992	1.168
Cerebellum	pcd (3 week old mice)	3	2	2807.35	2807.35	Meylin basic protein	Cyto	65-88	HYGSLPQKSQHGRTQDENPVVHFF	WT=	1.48936	0.510638		pcd=	2.97872	0.765957	0.638298	1.46099
Cerebellum	pcd (3 week old mice)	4	2	2807.39	2807.35	Meylin basic protein	Cyto	65-88	HYGSLPQKSQHGRTQDENPVVHFF	WT=	1.22449	0.77551		pcd=	2.65306	0.816327	0.857143	1.44218
Cerebellum	pcd (3 week old mice)	2	2	1287.69	1287.67	Microtubule-associated protein tau	Cyto	C-term	ADEVSASLAKQGL	WT=	1.26316	0.736842		pcd=	1.89474	0.842105	0.757895	1.16491
Cerebellum	pcd (3 week old mice)	2	1	1192.64	1192.61	Myelin basic protein	Cyto		DTGILDSIGRF	WT=	1.25	0.75		pcd=	2.125	0.7	0.7	1.175
Cerebellum	pcd (3 week old mice)	2	1	1339.73	1339.68	Myelin basic protein	Cyto		DTGILDSIGRFF	WT=	1.12281	0.877193		pcd=	2.91228	1.05263	0.877193	1.61404
Cerebellum	pcd (3 week old mice)	3	2	1660.89	1660.91	Myelin basic protein	Cyto	N-term	Ac-ASQKRPSQRSKYLA	WT=	0.965517	1.03448		pcd=	1.3931	1.13103	0.965517	1.16322
Cerebellum	pcd (3 week old mice)	4	2	1660.89	1660.91	Myelin basic protein	Cyto	N-term	Ac-ASQKRPSQRSKYLA	WT=	0.933333	1.06667		pcd=	1.13333	1.06667	0.866667	1.02222
Cerebellum	pcd (3 week old mice)	2	2	1660.91	1660.91	Myelin basic protein	Cyto	N-term	Ac-ASQKRPSQRSKYLA	WT=	0.84507	1.15493		pcd=	1.23944	1.26761	0.760563	1.0892
Cerebellum	pcd (3 week old mice)	4	2	1761.9	1761.96	Myelin basic protein	Cyto	N-term	Ac-ASQKRPSQRSKYLAT	WT=	0.977444	1.02256		pcd=	1.42857	1.17293	1.35338	1.3183
Cerebellum	pcd (3 week old mice)	3	2	1761.91	1761.96	Myelin basic protein	Cyto	N-term	Ac-ASQKRPSQRSKYLAT	WT=	1.01818	0.981818		pcd=	1.63636	1.09091	1.38182	1.3697
Cerebellum	pcd (3 week old mice)	2	2	1761.95	1761.96	Myelin basic protein	Cyto	N-term	Ac-ASQKRPSQRSKYLAT	WT=	1.04505	0.954955		pcd=	1.67568	1.15315	1.40541	1.41141
Cerebellum	pcd (3 week old mice)	4	2	1832.94	1832.99	Myelin basic protein	Cyto	N-term	Ac-ASQKRPSQRSKYLATA	WT=	0.90411	1.09589		pcd=	1.32877	1.21918	1.52055	1.35616
Cerebellum	pcd (3 week old mice)	3	2	1832.95	1832.99	Myelin basic protein	Cyto	N-term	Ac-ASQKRPSQRSKYLATA	WT=	0.916667	1.08333		pcd=	1.33333	1.16667	1.5	1.33333
Cerebellum	pcd (3 week old mice)	2	2	1832.98	1832.99	Myelin basic protein	Cyto	N-term	Ac-ASQKRPSQRSKYLATA	WT=	0.909091	1.09091		pcd=	1.36364	1.12727	1.72727	1.40606
Cerebellum	pcd (3 week old mice)	4	2	1919.98	1920.03	Myelin basic protein	Cyto	N-term	Ac-ASQKRPSQRSKYLATAS	WT=	1.04132	0.958678		pcd=	1.4876	1.04132	1.45455	1.32782
Cerebellum	pcd (3 week old mice)	3	2	1920.01	1920.03	Myelin basic protein	Cyto	N-term	Ac-ASQKRPSQRSKYLATAS	WT=	1.08434	0.915663		pcd=	1.87952	1.13253	1.44578	1.48594
Cerebellum	pcd (3 week old mice)	2	2	1920.06	1920.03	Myelin basic protein	Cyto	N-term	Ac-ASQKRPSQRSKYLATAS	WT=	1.19231	0.807692		pcd=	1.73077	0.980769	1.34615	1.35256
Cerebellum	pcd (3 week old mice)	3	2	2021.05	2021.08	Myelin basic protein	Cyto	N-term	(Ac-ASQKRPSQRSKYLATAST)	WT=	1.00971	0.990291		pcd=	1.74757	1.32039	1.45631	1.50809
Cerebellum	pcd (3 week old mice)	4	2	2021.05	2021.08	Myelin basic protein	Cyto	N-term	(Ac-ASQKRPSQRSKYLATAST)	WT=	1.02098	0.979021		pcd=	1.55245	1.04895	1.2028	1.26807
Cerebellum	pcd (3 week old mice)	3	2	2152.1	2152.11	Myelin basic protein	Cyto	N-term	Ac-ASQKRPSQRSKYLATASTM	WT=	0.857143	1.14286		pcd=	1.42857	1.14286	1.67619	1.41587
Cerebellum	pcd (3 week old mice)	5	3	2202.27	2202.26	Myelin basic protein	Cyto	89-109	KNIVTPRTPPPSQGKGRGLSL	WT=	1.35065	0.649351		pcd=	2.33766	0.909091	0.831169	1.35931
Cerebellum	pcd (3 week old mice)	3	2	2267.12	2267.14	Myelin basic protein	Cyto	N-term	Ac-ASQKRPSQRSKYLATASTMD	WT=	0.841121	1.15888		pcd=	1.08411	1.02804	1.49533	1.20249
Cerebellum	pcd (3 week old mice)	2	1	1127.67	1127.67	NADH dehydrogenase (ubiquinone) 1 alpha subcomplex	Mito	Nterm	Ac-ASATRVIQKL	WT=	0.95	1.05		pcd=	2	1.25	1.325	1.525
Cerebellum	pcd (3 week old mice)	3	2	2084.21	2084.15	NADH dehydrogenase (ubiquinone) 1, alpha/beta subcomplex, 1	Mito	69-87	SDAPPLTLDGIKDRVLYVL	WT=	1.07692	0.923077		pcd=	2.83077	0.923077	0.923077	1.55897
Cerebellum	pcd (3 week old mice)	2	1	1420.74	1420.73	PC4 and SFRS1-interacting protein (Lens epithelium-derived growth factor)	Nuc	N-term	Ac-TRDFKPGDLIFA	WT=	1.07865	0.921348		pcd=	2.06742	1.1236	1.2809	1.49064
Cerebellum	pcd (3 week old mice)	3	3	1218.61	1218.62	Peptidylprolyl isomerase A	Cyto	26-36	ADKVPKTAENF	WT=	1.12	0.88		pcd=	1.36	0.832	0.672	0.954667
Cerebellum	pcd (3 week old mice)	2	3	1218.64	1218.62	Peptidylprolyl isomerase A	Cyto	26-36	ADKVPKTAENF	WT=	1.21212	0.787879		pcd=	1.43939	0.727273	0.530303	0.89899
Cerebellum	pcd (3 week old mice)	3	2	1265.72	1265.72	Peptidylprolyl isomerase A	Cyto	89-100	ILKHTGPGILSM	WT=	1.14851	0.851485		pcd=	1.78218	0.792079	0.732673	1.10231
Cerebellum	pcd (3 week old mice)	3	3	1273.67	1273.67	Peptidylprolyl isomerase A	Cyto	130-141	GKVKEGMNIVEA	WT=	1.01235	0.987654		pcd=	1.17284	0.876543	0.802469	0.950617
Cerebellum	pcd (3 week old mice)	2	3	1273.68	1273.67	Peptidylprolyl isomerase A	Cyto	130-141	GKVKEGMNIVEA	WT=	0.922156	1.07784		pcd=	1.07784	0.838323	0.814371	0.91018
Cerebellum	pcd (3 week old mice)	3	3	1450.69	1450.67	Peptidylprolyl isomerase A	Cyto	40-53	STGEKGFGYKGSSF	WT=	1.35484	0.645161		pcd=	3.06452	0.645161	0.645161	1.45161
Cerebellum	pcd (3 week old mice)	4	3	1457.78	1457.77	Peptidylprolyl isomerase A	Cyto	118-129	KTEWLDGKHVVF	WT=	1.26316	0.736842		pcd=	1.78947	0.526316	0.694737	1.00351
Cerebellum	pcd (3 week old mice)	3	3	1457.79	1457.77	Peptidylprolyl isomerase A	Cyto	118-129	KTEWLDGKHVVF	WT=	1.52941	0.470588		pcd=	2.47059	0.647059	0.470588	1.19608
Cerebellum	pcd (3 week old mice)	4	3	1558.85	1558.85	Peptidylprolyl isomerase A	Cyto	26-39	ADKVPKTAENFRAL	WT=	1.23711	0.762887		pcd=	1.81443	0.618557	0.762887	1.06529
Cerebellum	pcd (3 week old mice)	3	3	1558.85	1558.85	Peptidylprolyl isomerase A	Cyto	26-39	ADKVPKTAENFRAL	WT=	1.33333	0.666667		pcd=	2.11111	0.666667	0.733333	1.17037
Cerebellum	pcd (3 week old mice)	2	3	1558.89	1558.85	Peptidylprolyl isomerase A	Cyto	26-39	ADKVPKTAENFRAL	WT=	1.31507	0.684932		pcd=	2.46575	0.684932	0.684932	1.27854
Cerebellum	pcd (3 week old mice)	3	2	1899.94	1899.95	Peptidylprolyl isomerase A	Cyto	84-100	EDENFILKHTGPGILSM	WT=	1.23636	0.763636		pcd=	1.76364	0.727273	0.818182	1.10303
Cerebellum	pcd (3 week old mice)	2	2	1899.98	1899.95	Peptidylprolyl isomerase A	Cyto	84-100	EDENFILKHTGPGILSM	WT=	1.24731	0.752688		pcd=	1.82796	0.860215	0.817204	1.16846
Cerebellum	pcd (3 week old mice)	2	1	1922.95	1922.93	Peptidylprolyl isomerase A	Cyto	8-24	FDITADDEPLGRVSFEL	WT=	0.869565	1.13043		pcd=	1.33913	1.0087	1.04348	1.13043
Cerebellum	pcd (3 week old mice)	3	3	1948.05	1948.04	Peptidylprolyl isomerase A	Cyto	23-39	ELFADKVPKTAENFRAL	WT=	1.18367	0.816327		pcd=	1.79592	0.714286	0.653061	1.05442
Cerebellum	pcd (3 week old mice)	4	3	1948.08	1948.04	Peptidylprolyl isomerase A	Cyto	23-39	ELFADKVPKTAENFRAL	WT=	1.17647	0.823529		pcd=	1.80392	0.843137	0.823529	1.15686
Cerebellum	pcd (3 week old mice)	2	1	2338.21	2338.15	Peptidylprolyl isomerase A	Cyto	N-term	VNPTVFFDITADDEPLGRVSF	WT=	1.50685	0.493151		pcd=	2.05479	0.493151	0.547945	1.03196
Cerebellum	pcd (3 week old mice)	2	1	1054.65	1054.6	Peroxiredoxin 5	Mito	C-term	SLAPNILSQL	WT=	1.04762	0.952381		pcd=	1.52381	0.857143	0.761905	1.04762
Cerebellum	pcd (3 week old mice)	2	2	1469.87	1469.81	Peroxiredoxin 5	Mito	3-15	PIKVGDAIPSVEVF	WT=	0.866667	1.13333		pcd=	0.866667	1.2	1.13333	1.06667
Cerebellum	pcd (3 week old mice)	2	2	1540.86	1540.85	Peroxiredoxin 5	Mito	N-term of splice variant	APIKVGDAIPSVEVF	WT=	0.9375	1.0625		pcd=	1.1875	1.125	1	1.10417
Cerebellum	pcd (3 week old mice)	2	2	905.502	905.486	Phosphatidylethanolamine-binding protein 1	Cyto	59-66	DPGKLYTL	WT=	1.18421	0.815789		pcd=	2.10526	0.921053	0.921053	1.31579
Cerebellum	pcd (3 week old mice)	2	2	1089.57	1089.57	Phosphatidylethanolamine-binding protein 1	Cyto	93-103	KGNDISSGTVL	WT=	1.2233	0.776699		pcd=	2.13592	0.873786	0.990291	1.33333
Cerebellum	pcd (3 week old mice)	3	3	1653.86	1653.83	Phosphatidylethanolamine-binding protein 1	Cyto	C-term	DDYVPKLYEQLSGK	WT=	1	po		pcd=	2	0.833333	po	1.41667
Cerebellum	pcd (3 week old mice)	2	2	1654.92	1654.91	Phosphatidylethanolamine-binding protein 1	Cyto		GVTVDELGKVLTPTQV	WT=	0.971014	1.02899		pcd=	1.30435	1.08696	1.28986	1.22705
Cerebellum	pcd (3 week old mice)	2	2	1696.85	1696.8	Phosphatidylethanolamine-binding protein 1	Cyto		EWDDYVPKLYEQL	WT=	1.14286	0.857143		pcd=	1.40952	0.952381	1.61905	1.32698
Cerebellum	pcd (3 week old mice)	2	2	1725.99	1725.95	Phosphatidylethanolamine-binding protein 1	Cyto	30-46	AGVTVDELGKVLTPTQV	WT=	1	1		pcd=	1.5	0.866667	1.11667	1.16111
Cerebellum	pcd (3 week old mice)	3	3	1839.92	1839.9	Phosphatidylethanolamine-binding protein 1	Cyto	C-term	WDDYVPKLYEQLSGK	WT=	1.7037	0.296296		pcd=	3.11111	0.592593	0.518519	1.40741
Cerebellum	pcd (3 week old mice)	3	3	1968.98	1968.95	Phosphatidylethanolamine-binding protein 1	Cyto	C-term	EWDDYVPKLYEQLSGK	WT=	1.2	0.8		pcd=	1.44	1.12	1.28	1.28
Cerebellum	pcd (3 week old mice)	3	2	2004.08	2004.03	Phosphatidylethanolamine-binding protein 1	Cyto	48-65	RPSSISWDGLDPGKLYTL	WT=	1.33333	0.666667		pcd=	2.42424	1.09091	1.15152	1.55556
Cerebellum	pcd (3 week old mice)	2	2	2004.09	2004.04	Phosphatidylethanolamine-binding protein 1	Cyto	28-46	DYAGVTVDELGKVLTPTQV	WT=	1.07407	0.925926		pcd=	1.48148	1.01852	1.11111	1.2037
Cerebellum	pcd (3 week old mice)	3	3	2040.06	2039.98	Phosphatidylethanolamine-binding protein 1	Cyto	C-term	AEWDDYVPKLYEQLSGK	WT=	1.23077	0.769231		pcd=	1.23077	0.923077	1.23077	1.12821
Cerebellum	pcd (3 week old mice)	3	2	2118.07	2118.07	Phosphatidylethanolamine-binding protein 1	Cyto	48-66	NRPSSISWDGLDPGKLYTL	WT=	1.57143	0.428571		pcd=	5.42857	0.714286	0.285714	2.14286
Cerebellum	pcd (3 week old mice)	3	3	2168.09	2168.04	Phosphatidylethanolamine-binding protein 1	Cyto	C-term	QAEWDDYVPKLYEQLSGK	WT=	1.22642	0.773585		pcd=	1.50943	0.943396	1.03774	1.16352
Cerebellum	pcd (3 week old mice)	3	2	2249.14	2249.11	Phosphatidylethanolamine-binding protein 1	Cyto	47-66	MNRPSSISWDGLDPGKLYTL	WT=	1.11111	0.888889		pcd=	1.71717	0.808081	0.909091	1.14478
Cerebellum	pcd (3 week old mice)	3	2	2259.25	2259.21	Phosphatidylethanolamine-binding protein 1	Cyto	26-46	RVDYAGVTVDELGKVLTPTQV	WT=	1.11765	0.882353		pcd=	1.66667	0.882353	1.17647	1.24183
Cerebellum	pcd (3 week old mice)	2	2	1675.96	1675.9	prefoldin 1	Cyto	N-term	Ac-AASVDLELKKAFTEL	WT=	0.846154	1.15385		pcd=	1	1.15385	1.46154	1.20513
Cerebellum	pcd (3 week old mice)	2	1	1559.83	1559.81	ProSAAS	Ves	Little SAAS 1-16 +17 (ammonium adduct?)	SLSAASAPLVETSTPL +17	WT=	1.375	0.625		pcd=	2.125	0.625	0.625	1.125
Cerebellum	pcd (3 week old mice)	2	1	2316.29	2316.23	ProSAAS	Ves	PEN	SVDQDLGPEVPPENVLGALLRV	WT=	1.11111	0.888889		pcd=	1.38889	0.833333	0.833333	1.01852
Cerebellum	pcd (3 week old mice)	4	2	2476.18	2476.36	ProSAAS	Ves	Big SAAS 1-24	ARPVKEPRSLSAASAPLVETSTPL	WT=	1.09091	0.909091		pcd=	1.27273	1	1.14545	1.13939
Cerebellum	pcd (3 week old mice)	3	2	2476.21	2476.36	ProSAAS	Ves	Big SAAS 1-24	ARPVKEPRSLSAASAPLVETSTPL	WT=	1.10092	0.899083		pcd=	1.46789	1.13761	1.3211	1.30887
Cerebellum	pcd (3 week old mice)	2	2	1346.68	1346.74	Protachykinin A	Ves	Substance P	RPKPQQFFGLM-amide	WT=	1.09091	0.909091		pcd=	2	0.909091	0.909091	1.27273
Cerebellum	pcd (3 week old mice)	2	1	2357.24	2357.18	Ribosomal protein S12	Cyto	N-term	Ac-AEEGIAAGGVMDVNTALQEVLKT	WT=	0.90566	1.09434		pcd=	1.22642	1.03774	1.13208	1.13208
Cerebellum	pcd (3 week old mice)	2	1	1524.79	1524.75	RNA binding motif protein 3	Cyto	N-term	Ac-SSEEGKLFVGGLNF	WT=	0.982143	1.01786		pcd=	1.42857	1.08929	1.28571	1.26786
Cerebellum	pcd (3 week old mice)	2	2	1382.7	1382.7	Secretogranin II	Ves	569-581	IPVGSLKNEDTPN	WT=	0.75	1.25		pcd=	0.866667	1.16667	1.08333	1.03889
Cerebellum	pcd (3 week old mice)	2	1	1691.92	1691.96	SOSS complex subunit C	Nuc	C-term	FGNLILPVLPRLDPE	WT=	1.41176	0.588235		pcd=	2.05882	0.882353	0.705882	1.21569
Cerebellum	pcd (3 week old mice)	2	2	851.444	851.439	Splicing factor, arginine/serine-rich 2	Cyto	17-23	KVDNLTY	WT=	1.16505	0.834951		pcd=	1.45631	0.873786	0.737864	1.02265
Cerebellum	pcd (3 week old mice)	2	1	2216.1	2216.08	Splicing factor, arginine/serine-rich 2	Cyto	N-term	Ac-SYGRPPPDVEGMTSLKVDNL	WT=	1.125	0.875		pcd=	1.25	1.04688	0.90625	1.06771
Cerebellum	pcd (3 week old mice)	2	1	940.557	940.549	Splicing factor, arginine/serine-rich 7	Cyto	35-42	GPLRTVWI	WT=	1.7037	0.296296		pcd=	2.59259	0.444444	0.222222	1.08642
Cerebellum	pcd (3 week old mice)	2	1	1257.74	1257.7	Synaptosomal-associated protein (Snap91)	Memb (cyto)	C-term	PLADLNIKDFL	WT=	1.1	0.9		pcd=	1.76	1.1	0.9	1.25333
Cerebellum	pcd (3 week old mice)	2	2	1361.72	1361.7	Synaptosomal-associated protein (Snap91)	Memb (cyto)	749-762	KGLGSDLDSSLASL	WT=	1.6	0.4		pcd=	3.2	0.4	0.4	1.33333
Cerebellum	pcd (3 week old mice)	2	2	1448.73	1448.74	Synaptosomal-associated protein (Snap91)	Memb (cyto)	748-762	SKGLGSDLDSSLASL	WT=	1.2	0.8		pcd=	3.8	1	0.5	1.76667
Cerebellum	pcd (3 week old mice)	2	2	1519.78	1519.77	Synaptosomal-associated protein (Snap91)	Memb (cyto)	747-762	ASKGLGSDLDSSLASL	WT=	1.27273	0.727273		pcd=	1.90909	0.954545	0.863636	1.24242
Cerebellum	pcd (3 week old mice)	5	5	3072.73	3072.65	Synaptosomal-associated protein (Snap91)	Memb (cyto)	C-term	SPSPTPATQSPKKPPAKDPLADLNIKDFL	WT=	1.21951	0.780488		pcd=	1.95122	0.731707	0.609756	1.09756
Cerebellum	pcd (3 week old mice)	4	5	3072.73	3072.65	Synaptosomal-associated protein (Snap91)	Memb (cyto)	C-term	SPSPTPATQSPKKPPAKDPLADLNIKDFL	WT=	1.35484	0.645161		pcd=	2.09677	0.806452	0.677419	1.19355
Cerebellum	pcd (3 week old mice)	2	1	1199.59	1199.54	Synuclein, beta	Cyto	N-term	Ac-MDVFMKGLSM	WT=	1.01639	0.983607		pcd=	1.47541	0.819672	0.983607	1.0929
Cerebellum	pcd (3 week old mice)	6	8	4932.7	4933.52	Thymosin beta-10	Cyto	Entire protein after removal of N-terminal Met	Ac-ADKPDMGEIASFDKAKLKKTETQEKNTLPTKETIEQEKRSEIS	WT=	0.922156	1.07784		pcd=	0.898204	0.958084	1.01796	0.958084	Monoisotopic mass
Cerebellum	pcd (3 week old mice)	5	8	4936.5	4936.49	Thymosin beta-10	Cyto	Entire protein after removal of N-terminal Met	Ac-ADKPDMGEIASFDKAKLKKTETQEKNTLPTKETIEQEKRSEIS	WT=	0.814815	1.18519		pcd=	0.888889	0.962963	1.11111	0.987654	Avg mass
Cerebellum	pcd (3 week old mice)	7	8	4937.06	4936.49	Thymosin beta-10	Cyto	Entire protein after removal of N-terminal Met	Ac-ADKPDMGEIASFDKAKLKKTETQEKNTLPTKETIEQEKRSEIS	WT=	0.952381	1.04762		pcd=	0.97619	1.0119	1.0119	1	Avg mass
Cerebellum	pcd (3 week old mice)	8	8	4937.17	4936.49	Thymosin beta-10	Cyto	Entire protein after removal of N-terminal Met	Ac-ADKPDMGEIASFDKAKLKKTETQEKNTLPTKETIEQEKRSEIS	WT=	0.933333	1.06667		pcd=	0.866667	0.933333	1.09333	0.964444	Avg mass
Cerebellum	pcd (3 week old mice)	8	9	4959.52	4960.49	Thymosin beta-4	Cyto	Entire protein after removal of N-terminal Met	Ac-SDKPDMAEIEKFDKSKLKKTETQEKNPLPSKETIEQEKQAGES	WT=	0.947368	1.05263		pcd=	1.18421	1.11842	1.05263	1.11842	monoisotopic mass
Cerebellum	pcd (3 week old mice)	7	9	4959.81	4960.49	Thymosin beta-4	Cyto	Entire protein after removal of N-terminal Met	Ac-SDKPDMAEIEKFDKSKLKKTETQEKNPLPSKETIEQEKQAGES	WT=	0.965517	1.03448		pcd=	1.24138	1.10345	1.03448	1.12644	monoisotopic mass
Cerebellum	pcd (3 week old mice)	6	9	4959.99	4960.49	Thymosin beta-4	Cyto	Entire protein after removal of N-terminal Met	Ac-SDKPDMAEIEKFDKSKLKKTETQEKNPLPSKETIEQEKQAGES	WT=	0.969697	1.0303		pcd=	1.15152	1.09091	1.15152	1.13131	monoisotopic mass
Cerebellum	pcd (3 week old mice)	5	9	4960.04	4960.49	Thymosin beta-4	Cyto	Entire protein after removal of N-terminal Met	Ac-SDKPDMAEIEKFDKSKLKKTETQEKNPLPSKETIEQEKQAGES	WT=	0.903226	1.09677		pcd=	1.22581	1.09677	0.967742	1.09677	monoisotopic mass
Cerebellum	pcd (3 week old mice)	4	9	4963.86	4963.54	Thymosin beta-4	Cyto	Entire protein after removal of N-terminal Met	Ac-SDKPDMAEIEKFDKSKLKKTETQEKNPLPSKETIEQEKQAGES	WT=	0.903226	1.09677		pcd=	1.2	1.09677	0.903226	1.06667	Avg mass
Cerebellum	pcd (3 week old mice)	4	4	1713	1712.98	Triosephosphate isomerase	Cyto	149-163	KVIADNVKDWSKVVL	WT=	0.792453	1.20755		pcd=	1.28302	1.32075	1.69811	1.43396
Cerebellum	pcd (3 week old mice)	3	4	1713	1712.98	Triosephosphate isomerase	Cyto	149-163	KVIADNVKDWSKVVL	WT=	0.9	1.1		pcd=	1.6	1.14	1.8	1.51333
Cerebellum	pcd (3 week old mice)	3	2	2658.42	2658.35	Triosephosphate isomerase	Cyto		ASQPDVDGFLVGGASLKPEFVDIINA	WT=	1	1		pcd=	1.4	1	1.4	1.26667
Cerebellum	pcd (3 week old mice)	3	3	2914.57	2914.51	Triosephosphate isomerase	Cyto	C-term	ASQPDVDGFLVGGASLKPEFVDIINAKQ	WT=	0.834951	1.16505		pcd=	1.16505	0.873786	1.35922	1.13269
Cerebellum	pcd (3 week old mice)	2	1	1190.63	1190.55	Tropomyosin 3 or 5	Cyto	C-term	DQTLLDLNEM	WT=	0.9	1.1		pcd=	0.8	1.1	1.7	1.2
Cerebellum	pcd (3 week old mice)	2	1	1383.73	1383.72	Tubulin alpha 1	Cyto	68-79	VDLEPTVIDEVR	WT=	1.11628	0.883721		pcd=	1.86047	1.04651	1.04651	1.31783
Cerebellum	pcd (3 week old mice)	2	1	1393.73	1393.68	Tubulin beta	Cyto	Common to B2 and B5 - not in B3	GPFGQ(I/L)FRPDNF	WT=	1.52941	0.470588		pcd=	2	0.647059	0.470588	1.03922
Cerebellum	pcd (3 week old mice)	2	1	1782.92	1782.88	Tubulin polymerization-promoting protein family member 3	Cyto	N-term	Ac-AASTDIAGLEESFRKF	WT=	1.21495	0.785047		pcd=	1.49533	0.841121	0.971963	1.1028
Cerebellum	pcd (3 week old mice)	2	1	1058.56	1058.59	Ubiquinol-cytochrome c reductase iron-sulfur subunit	Mito	69-78 (C-terminal of "transit peptide")	GLNVPASVRF	WT=	1.02804	0.971963		pcd=	1.68224	0.897196	0.841121	1.14019
Cerebellum	pcd (3 week old mice)	2	1	1171.65	1171.63	Ubiquinol-cytochrome c reductase iron-sulfur subunit	Mito	6-17	ARSGPFAPVLSA	WT=	1.21951	0.780488		pcd=	1.70732	1.17073	0.682927	1.18699
Cerebellum	pcd (3 week old mice)	2	1	1239.68	1239.69	Ubiquinol-cytochrome c reductase iron-sulfur subunit	Mito	56-68	SGQAAARPLVATV	WT=	1.11111	0.888889		pcd=	3.77778	0.933333	0.8	1.83704
Cerebellum	pcd (3 week old mice)	2	1	1258.72	1258.7	Ubiquinol-cytochrome c reductase iron-sulfur subunit	Mito		TVGLNVPASVRF	WT=	1.33333	0.666667		pcd=	2.66667	0.666667	0.666667	1.33333
Cerebellum	pcd (3 week old mice)	3	1	1724.95	1724.95	Ubiquinol-cytochrome c reductase iron-sulfur subunit	Mito	52-68	RESLSGQAAARPLVATV	WT=	1.09375	0.90625		pcd=	1.40625	0.703125	0.59375	0.901042
Cerebellum	pcd (3 week old mice)	2	1	1724.95	1724.95	Ubiquinol-cytochrome c reductase iron-sulfur subunit	Mito	52-68	RESLSGQAAARPLVATV	WT=	1.08696	0.913043		pcd=	1.95652	0.869565	0.695652	1.17391
Cerebellum	pcd (3 week old mice)	3	1	2280.28	2280.27	Ubiquinol-cytochrome c reductase iron-sulfur subunit	Mito	56-78	SGQAAARPLVATVGLNVPASVRF	WT=	1.2	0.8		pcd=	1.52	0.64	0.72	0.96
Cerebellum	pcd (3 week old mice)	4	1	1692.86	1692.91	Vacuolar proton pump subunit G 2	Lyso	C-term	EVRPQVHPNYRVTV	WT=	1.24675	0.753247		pcd=	2.28571	0.987013	0.909091	1.39394
Cerebellum	pcd (3 week old mice)	3	1	1692.88	1692.91	Vacuolar proton pump subunit G 2	Lyso	C-term	EVRPQVHPNYRVTV	WT=	1.36986	0.630137		pcd=	2.46575	0.958904	0.821918	1.41553
Cerebellum	pcd (3 week old mice)	2	1	1692.89	1692.91	Vacuolar proton pump subunit G 2	Lyso	C-term	EVRPQVHPNYRVTV	WT=	1.38889	0.611111		pcd=	2.75	0.972222	0.972222	1.56481
Cerebellum	pcd (3 week old mice)	1	1	396.281						WT=	1.31624	0.683761		pcd=	1.28205	0.940171	0.564103	0.928775
Cerebellum	pcd (3 week old mice)	1	1	422.296						WT=	0.888889	1.11111		pcd=	1.33333	1.02222	1.22222	1.19259
Cerebellum	pcd (3 week old mice)	1	1	452.3						WT=	0.969072	1.03093		pcd=	1.4433	1.13402	1.13402	1.23711
Cerebellum	pcd (3 week old mice)	1	1	669.386						WT=	1.45455	0.545455		pcd=	2.54545	1.09091	1.16364	1.6
Cerebellum	pcd (3 week old mice)	2	2	747.456						WT=	1.11111	0.888889		pcd=	1.77778	1.22222	1.11111	1.37037
Cerebellum	pcd (3 week old mice)	2	1	769.457						WT=	0.703704	1.2963		pcd=	0.703704	1.2037	1.2963	1.0679
Cerebellum	pcd (3 week old mice)	2	1	815.458						WT=	1.125	0.875		pcd=	2	1.075	1.25	1.44167
Cerebellum	pcd (3 week old mice)	2	1	881.509						WT=	0.666667	1.33333		pcd=	0.8	1.38667	1.73333	1.30667
Cerebellum	pcd (3 week old mice)	2	1	881.513						WT=	0.888889	1.11111		pcd=	1.55556	1.37778	1.22222	1.38519
Cerebellum	pcd (3 week old mice)	2	1	919.509						WT=	0.909091	1.09091		pcd=	1.03896	1.09091	1.68831	1.27273
Cerebellum	pcd (3 week old mice)	2	1	946.466						WT=	1.36842	0.631579		pcd=	1.36842	0.947368	1.36842	1.22807
Cerebellum	pcd (3 week old mice)	2	1	996.556						WT=	1	1		pcd=	1.25	0.916667	1.33333	1.16667
Cerebellum	pcd (3 week old mice)	2	1	1032.56						WT=	1.15888	0.841121		pcd=	1.7757	1.00935	0.934579	1.23988
Cerebellum	pcd (3 week old mice)	2	1	1032.6						WT=	1.1	0.9		pcd=	0.8	0.8	1.44	1.01333
Cerebellum	pcd (3 week old mice)	2	1	1050.54						WT=	0.909091	1.09091		pcd=	1.45455	0.763636	1.18182	1.13333
Cerebellum	pcd (3 week old mice)	2	1	1102.62						WT=	1.42857	0.571429		pcd=	2.46753	0.779221	0.649351	1.2987
Cerebellum	pcd (3 week old mice)	2	1	1162.59						WT=	1.04	0.96		pcd=	1.2	1.28	1.2	1.22667
Cerebellum	pcd (3 week old mice)	2	2	1216.61						WT=	1.1	0.9		pcd=	1.6	1.1	1.1	1.26667
Cerebellum	pcd (3 week old mice)	3	1	1267.73						WT=	1.18182	0.818182		pcd=	1.09091	0.727273	0.909091	0.909091
Cerebellum	pcd (3 week old mice)	2	1	1277.67						WT=	1.1954	0.804598		pcd=	1.03448	1.03448	1.37931	1.14943
Cerebellum	pcd (3 week old mice)	2	2	1279.64						WT=	1.11111	0.888889		pcd=	1.75926	0.925926	0.962963	1.21605
Cerebellum	pcd (3 week old mice)	3	2	1286.65						WT=	1.18095	0.819048		pcd=	1.71429	0.819048	0.742857	1.09206
Cerebellum	pcd (3 week old mice)	2	2	1286.7						WT=	1	1		pcd=	1.5	1.1	1	1.2
Cerebellum	pcd (3 week old mice)	2	3	1286.71						WT=	1.25	0.75		pcd=	2.325	1	1.05	1.45833
Cerebellum	pcd (3 week old mice)	2	1	1327.68						WT=	1.07407	0.925926		pcd=	1.2037	0.833333	1.11111	1.04938
Cerebellum	pcd (3 week old mice)	2	1	1332.76						WT=	1.18033	0.819672		pcd=	1.22951	0.819672	0.852459	0.967213
Cerebellum	pcd (3 week old mice)	3	2	1341.73						WT=	1.01408	0.985915		pcd=	1.26761	0.84507	0.647887	0.920188
Cerebellum	pcd (3 week old mice)	3	3	1374.73						WT=	1.01408	0.985915		pcd=	1.19718	0.84507	0.774648	0.938967
Cerebellum	pcd (3 week old mice)	3	5	1377.84						WT=	1.08696	0.913043		pcd=	0.891304	1.02174	0.434783	0.782609
Cerebellum	pcd (3 week old mice)	2	1	1396.83						WT=	1.09434	0.90566		pcd=	1.60377	0.849057	1.13208	1.19497
Cerebellum	pcd (3 week old mice)	3	2	1431.76						WT=	1.04348	0.956522		pcd=	1.65217	1.04348	1.13043	1.27536
Cerebellum	pcd (3 week old mice)	2	2	1432.7						WT=	0.956522	1.04348		pcd=	1.3913	0.956522	0.869565	1.07246
Cerebellum	pcd (3 week old mice)	3	1	1433.8						WT=	1.01449	0.985507		pcd=	1.05797	1.01449	1.01449	1.02899
Cerebellum	pcd (3 week old mice)	2	2	1433.83						WT=	1.09091	0.909091		pcd=	1.27273	1.54545	1.49091	1.43636
Cerebellum	pcd (3 week old mice)	3	2	1433.84						WT=	1	1		pcd=	1.18182	1.27273	1.54545	1.33333
Cerebellum	pcd (3 week old mice)	2	2	1450.69						WT=	1.01639	0.983607		pcd=	0.819672	1.14754	1.39344	1.12022
Cerebellum	pcd (3 week old mice)	2	1	1456.68						WT=	1.58763	0.412371		pcd=	1.4433	0.927835	1.19588	1.189
Cerebellum	pcd (3 week old mice)	3	1	1459.84						WT=	1.01961	0.980392		pcd=	1.80392	1.07843	0.882353	1.2549
Cerebellum	pcd (3 week old mice)	2	1	1465.75						WT=	1.08333	0.916667		pcd=	1.33333	0.916667	0.833333	1.02778
Cerebellum	pcd (3 week old mice)	4	1	1491.81						WT=	1.41176	0.588235		pcd=	1.88235	0.588235	0.894118	1.12157
Cerebellum	pcd (3 week old mice)	2	2	1494.76						WT=	1.17647	0.823529		pcd=	2	0.941176	0.941176	1.29412
Cerebellum	pcd (3 week old mice)	3	1	1499.8						WT=	1.03448	0.965517		pcd=	2.06897	1.10345	1.14943	1.44061
Cerebellum	pcd (3 week old mice)	3	2	1511.91						WT=	0.8	1.2		pcd=	0.826667	1.17333	1.13333	1.04444
Cerebellum	pcd (3 week old mice)	3	1	1524.85						WT=	1.2037	0.796296		pcd=	1.66667	0.925926	1.2963	1.2963
Cerebellum	pcd (3 week old mice)	3	2	1540.84						WT=	0.986301	1.0137		pcd=	1.53425	0.863014	1.0274	1.14155
Cerebellum	pcd (3 week old mice)	2	1	1567.91						WT=	0.939394	1.06061		pcd=	1.13636	1.13636	1.0303	1.10101
Cerebellum	pcd (3 week old mice)	3	3	1584.9						WT=	0.866667	1.13333		pcd=	1.28	1.13333	1.46667	1.29333
Cerebellum	pcd (3 week old mice)	5	4	1615.94						WT=	1.02941	0.970588		pcd=	0.735294	0.882353	0.382353	0.666667
Cerebellum	pcd (3 week old mice)	4	4	1615.94						WT=	1.125	0.875		pcd=	1.125	0.9375	0.375	0.8125
Cerebellum	pcd (3 week old mice)	4	2	1626.86						WT=	1.26316	0.736842		pcd=	2.28947	0.789474	0.789474	1.28947
Cerebellum	pcd (3 week old mice)	2	1	1631.83						WT=	0.8	1.2		pcd=	0.533333	1.25	1.16667	0.983333
Cerebellum	pcd (3 week old mice)	2	2	1631.84						WT=	1.27778	0.722222		pcd=	2.41667	0.833333	0.694444	1.31481
Cerebellum	pcd (3 week old mice)	2	3	1656.87						WT=	1.09091	0.909091		pcd=	1.63636	1.09091	1.05455	1.26061
Cerebellum	pcd (3 week old mice)	3	3	1656.88						WT=	1	1		pcd=	1.5	1	1	1.16667
Cerebellum	pcd (3 week old mice)	4	3	1660.92						WT=	1.01852	0.981481		pcd=	1.66667	1	1.07407	1.24691
Cerebellum	pcd (3 week old mice)	3	2	1679.92						WT=	1.00719	0.992806		pcd=	1.58273	1.05036	1.1223	1.2518
Cerebellum	pcd (3 week old mice)	4	3	1683.94						WT=	1.18881	0.811189		pcd=	1.21678	0.909091	0.321678	0.815851
Cerebellum	pcd (3 week old mice)	5	3	1683.95						WT=	1.04348	0.956522		pcd=	0.927536	1.01449	0.492754	0.811594
Cerebellum	pcd (3 week old mice)	2	1	1684.93						WT=	0.945455	1.05455		pcd=	1.09091	1	1.09091	1.06061
Cerebellum	pcd (3 week old mice)	3	1	1688.9						WT=	1.34884	0.651163		pcd=	1.97674	0.813953	0.581395	1.12403
Cerebellum	pcd (3 week old mice)	2	1	1690.81						WT=	0.833333	1.16667		pcd=	1.66667	0.833333	1.66667	1.38889
Cerebellum	pcd (3 week old mice)	4	2	1706.92						WT=	1.44	0.56		pcd=	2.8	1.2	1.2	1.73333
Cerebellum	pcd (3 week old mice)	4	1	1708.88						WT=	1.02439	0.97561		pcd=	1.13821	0.99187	0.845528	0.99187
Cerebellum	pcd (3 week old mice)	3	1	1708.89						WT=	1.05747	0.942529		pcd=	0.965517	1.01149	0.896552	0.957854
Cerebellum	pcd (3 week old mice)	2	1	1717.77						WT=	1.21951	0.780488		pcd=	2.21951	0.97561	0.731707	1.30894
Cerebellum	pcd (3 week old mice)	3	1	1718.93						WT=	1.38776	0.612245		pcd=	1.63265	0.857143	0.510204	1
Cerebellum	pcd (3 week old mice)	4	1	1728.91						WT=	0.804598	1.1954		pcd=	1.42529	1.03448	1.14943	1.20307
Cerebellum	pcd (3 week old mice)	4	2	1728.93						WT=	1.11111	0.888889		pcd=	1.71717	1.0101	1.0101	1.24579
Cerebellum	pcd (3 week old mice)	3	2	1740.92						WT=	1.08696	0.913043		pcd=	1.15942	0.942029	0.869565	0.990338
Cerebellum	pcd (3 week old mice)	5	2	1751.99						WT=	1.13846	0.861538		pcd=	1.07692	0.984615	0.338462	0.8
Cerebellum	pcd (3 week old mice)	2	1	1761.8						WT=	1.21951	0.780488		pcd=	2.07317	0.97561	0.804878	1.28455
Cerebellum	pcd (3 week old mice)	3	2	1761.91						WT=	0.972678	1.02732		pcd=	1.22404	0.907104	1.0929	1.07468
Cerebellum	pcd (3 week old mice)	2	1	1771.01						WT=	0.804598	1.1954		pcd=	0.45977	1.26437	1.63218	1.11877
Cerebellum	pcd (3 week old mice)	4	4	1791.92						WT=	1.0297	0.970297		pcd=	1.52475	0.891089	0.772277	1.06271
Cerebellum	pcd (3 week old mice)	3	4	1791.96						WT=	1.11111	0.888889		pcd=	1.66667	0.777778	0.711111	1.05185
Cerebellum	pcd (3 week old mice)	3	1	1812.93						WT=	1.11111	0.888889		pcd=	1.05983	0.854701	1.11111	1.00855
Cerebellum	pcd (3 week old mice)	4	1	1829.93						WT=	1.03448	0.965517		pcd=	2.02299	1.10345	1.42529	1.51724
Cerebellum	pcd (3 week old mice)	3	1	1829.95						WT=	0.971963	1.02804		pcd=	1.49533	1.06542	1.1215	1.22741
Cerebellum	pcd (3 week old mice)	3	2	1833.98						WT=	1.04	0.96		pcd=	1.36	0.96	1.28	1.2
Cerebellum	pcd (3 week old mice)	3	3	1836.95						WT=	1.06667	0.933333		pcd=	1.06667	0.866667	0.56	0.831111
Cerebellum	pcd (3 week old mice)	4	5	1852.98						WT=	0.792079	1.20792		pcd=	0.792079	1.52475	0.831683	1.0495
Cerebellum	pcd (3 week old mice)	2	1	1863.85						WT=	1.18182	0.818182		pcd=	1.54545	1.05455	1	1.2
Cerebellum	pcd (3 week old mice)	3	2	1870.92						WT=	0.88	1.12		pcd=	1	0.88	0.72	0.866667
Cerebellum	pcd (3 week old mice)	2	2	1875.93						WT=	1.13043	0.869565		pcd=	1.47826	1.04348	1.21739	1.24638
Cerebellum	pcd (3 week old mice)	2	1	1887.01						WT=	1.01961	0.980392		pcd=	1.17647	1.21569	1.17647	1.18954
Cerebellum	pcd (3 week old mice)	3	1	1887.01						WT=	0.981481	1.01852		pcd=	1.48148	1.2037	1.16667	1.28395
Cerebellum	pcd (3 week old mice)	4	2	1890						WT=	1.2381	0.761905		pcd=	1.52381	1.08571	1.42857	1.34603
Cerebellum	pcd (3 week old mice)	2	1	1893						WT=	1.28205	0.717949		pcd=	1.16239	1.1453	0.803419	1.03704
Cerebellum	pcd (3 week old mice)	3	1	1898.96						WT=	1	1		pcd=	0.55	1.33333	1.2	1.02778
Cerebellum	pcd (3 week old mice)	4	1	1900.97						WT=	0.947368	1.05263		pcd=	1.68421	1.09474	1.68421	1.48772
Cerebellum	pcd (3 week old mice)	3	1	1900.99						WT=	0.913043	1.08696		pcd=	1.58696	1.08696	1.67391	1.44928
Cerebellum	pcd (3 week old mice)	2	1	1902.96						WT=	0.928571	1.07143		pcd=	0.357143	0.714286	0.157143	0.409524
Cerebellum	pcd (3 week old mice)	3	1	1902.96						WT=	0.854962	1.14504		pcd=	0.305344	0.763359	0.305344	0.458015
Cerebellum	pcd (3 week old mice)	2	2	1909.12						WT=	1.35897	0.641026		pcd=	2.05128	1.02564	1.15385	1.41026
Cerebellum	pcd (3 week old mice)	3	2	1909.12						WT=	1.4	0.6		pcd=	1.74	0.9	1	1.21333
Cerebellum	pcd (3 week old mice)	2	2	1911.02						WT=	1.29412	0.705882		pcd=	2.11765	0.894118	0.776471	1.26275
Cerebellum	pcd (3 week old mice)	3	2	1912.91						WT=	1.2381	0.761905		pcd=	1.61905	0.571429	0.571429	0.920635
Cerebellum	pcd (3 week old mice)	3	2	1930.07						WT=	1.13043	0.869565		pcd=	1.47826	0.869565	1.04348	1.13043
Cerebellum	pcd (3 week old mice)	2	2	1944.05						WT=	0.962963	1.03704		pcd=	1.18519	1.03704	1.11111	1.11111
Cerebellum	pcd (3 week old mice)	2	2	1947						WT=	0.9	1.1		pcd=	1.5	1.28	1.76	1.51333
Cerebellum	pcd (3 week old mice)	2	1	1967.01						WT=	1.28889	0.711111		pcd=	2.06667	0.733333	0.688889	1.16296
Cerebellum	pcd (3 week old mice)	4	4	1997.03						WT=	1.33333	0.666667		pcd=	1.75238	0.952381	0.761905	1.15556
Cerebellum	pcd (3 week old mice)	4	1	2009						WT=	1.40541	0.594595		pcd=	1.08108	0.756757	1.35135	1.06306
Cerebellum	pcd (3 week old mice)	4	3	2014.16						WT=	1.42529	0.574713		pcd=	1.95402	0.804598	0.91954	1.22605
Cerebellum	pcd (3 week old mice)	2	2	2017.85						WT=	1.14286	0.857143		pcd=	1.52381	0.990476	1.08571	1.2
Cerebellum	pcd (3 week old mice)	2	2	2034.06						WT=	1.11504	0.884956		pcd=	1.41593	0.920354	1.36283	1.23304
Cerebellum	pcd (3 week old mice)	3	2	2036.97						WT=	1.33333	0.666667		pcd=	2.79365	0.952381	0.634921	1.46032
Cerebellum	pcd (3 week old mice)	2	2	2036.97						WT=	1.41176	0.588235		pcd=	2.35294	0.882353	0.647059	1.29412
Cerebellum	pcd (3 week old mice)	2	1	2041.11						WT=	1.42857	0.571429		pcd=	1.81818	0.571429	0.493506	0.961039
Cerebellum	pcd (3 week old mice)	3	4	2113.16						WT=	1.2	0.8		pcd=	3.2	1.2	1.2	1.86667
Cerebellum	pcd (3 week old mice)	2	1	2118.1						WT=	1.08571	0.914286		pcd=	1	1.48571	1.77143	1.41905
Cerebellum	pcd (3 week old mice)	4	4	2137.09						WT=	1.28571	0.714286		pcd=	2.30612	0.938776	0.959184	1.40136
Cerebellum	pcd (3 week old mice)	4	3	2137.1						WT=	0.636364	1.36364		pcd=	0.454545	1.36364	1.45455	1.09091
Cerebellum	pcd (3 week old mice)	3	4	2137.13						WT=	1.34328	0.656716		pcd=	2.38806	0.955224	0.955224	1.43284
Cerebellum	pcd (3 week old mice)	3	1	2137.13						WT=	1.13043	0.869565		pcd=	1.3913	1.21739	1.30435	1.30435
Cerebellum	pcd (3 week old mice)	2	1	2137.14						WT=	1.18182	0.818182		pcd=	1.54545	1.18182	1.27273	1.33333
Cerebellum	pcd (3 week old mice)	4	1	2137.15						WT=	1.0495	0.950495		pcd=	1.28713	1.08911	1.28713	1.22112
Cerebellum	pcd (3 week old mice)	2	2	2139.07						WT=	1.21951	0.780488		pcd=	0.520325	1.05691	0.99187	0.856369
Cerebellum	pcd (3 week old mice)	3	3	2139.1						WT=	1.61039	0.38961		pcd=	2.07792	0.649351	0.467532	1.06494
Cerebellum	pcd (3 week old mice)	5	6	2142.25						WT=	1.15385	0.846154		pcd=	2.05128	1.15385	1.15385	1.45299
Cerebellum	pcd (3 week old mice)	4	2	2150.14						WT=	1.05263	0.947368		pcd=	1.05263	1.47368	1.68421	1.40351
Cerebellum	pcd (3 week old mice)	2	2	2151.08						WT=	0.767123	1.23288		pcd=	0.328767	1.45205	2.05479	1.27854
Cerebellum	pcd (3 week old mice)	3	2	2176.05						WT=	1.01961	0.980392		pcd=	1.37255	1.37255	1.47059	1.40523
Cerebellum	pcd (3 week old mice)	3	2	2183.11						WT=	1.04	0.96		pcd=	1.36	0.88	0.8	1.01333
Cerebellum	pcd (3 week old mice)	2	1	2183.2						WT=	0.979021	1.02098		pcd=	0.153846	0.727273	0.125874	0.335664
Cerebellum	pcd (3 week old mice)	3	3	2183.26						WT=	0.818182	1.18182		pcd=	0.454545	1.18182	1.45455	1.0303
Cerebellum	pcd (3 week old mice)	3	3	2186.24						WT=	1.02857	0.971429		pcd=	1.21429	1	1.1	1.10476
Cerebellum	pcd (3 week old mice)	4	2	2213.07						WT=	0.769231	1.23077		pcd=	0.615385	1.23077	0.615385	0.820513
Cerebellum	pcd (3 week old mice)	3	2	2213.08						WT=	0.742857	1.25714		pcd=	0.571429	1.21429	0.514286	0.766667
Cerebellum	pcd (3 week old mice)	5	3	2216.28						WT=	1.28205	0.717949		pcd=	2.05128	0.769231	0.717949	1.17949
Cerebellum	pcd (3 week old mice)	4	3	2216.29						WT=	1.09091	0.909091		pcd=	3.09091	0.909091	1.01818	1.67273
Cerebellum	pcd (3 week old mice)	3	4	2226.22						WT=	1.31034	0.689655		pcd=	2.75862	1.10345	0.965517	1.6092
Cerebellum	pcd (3 week old mice)	3	3	2227.14						WT=	1.3125	0.6875		pcd=	1.97917	0.75	0.541667	1.09028
Cerebellum	pcd (3 week old mice)	4	3	2233.23						WT=	1.09195	0.908046		pcd=	0.91954	1.26437	1.06897	1.08429
Cerebellum	pcd (3 week old mice)	3	3	2233.24						WT=	1.04	0.96		pcd=	0.8	1.2	1.28	1.09333
Cerebellum	pcd (3 week old mice)	3	2	2238.29						WT=	1.04895	0.951049		pcd=	1.11888	0.979021	0.909091	1.00233
Cerebellum	pcd (3 week old mice)	3	1	2241.15						WT=	0.99187	1.00813		pcd=	1.05691	1.00813	0.894309	0.98645
Cerebellum	pcd (3 week old mice)	4	2	2250.19						WT=	1.42857	0.571429		pcd=	1.2987	1.55844	1.55844	1.47186
Cerebellum	pcd (3 week old mice)	3	3	2260.28						WT=	1.07143	0.928571		pcd=	0.714286	0.892857	1.42857	1.0119
Cerebellum	pcd (3 week old mice)	2	1	2267.04						WT=	1.03448	0.965517		pcd=	0.574713	1.26437	1.6092	1.14943
Cerebellum	pcd (3 week old mice)	3	1	2267.04						WT=	0.95	1.05		pcd=	0.825	1.375	1.625	1.275
Cerebellum	pcd (3 week old mice)	3	3	2276.21						WT=	1.09434	0.90566		pcd=	1.54717	0.943396	0.849057	1.11321
Cerebellum	pcd (3 week old mice)	2	1	2282.17						WT=	0.932039	1.06796		pcd=	0.543689	1.16505	1.16505	0.957929
Cerebellum	pcd (3 week old mice)	3	1	2282.18						WT=	0.88	1.12		pcd=	0.4	1.008	1.2	0.869333
Cerebellum	pcd (3 week old mice)	4	2	2284.07						WT=	1.40984	0.590164		pcd=	2.62295	0.590164	0.655738	1.28962
Cerebellum	pcd (3 week old mice)	3	2	2284.08						WT=	1.28571	0.714286		pcd=	2.28571	1	0.857143	1.38095
Cerebellum	pcd (3 week old mice)	3	1	2296.27						WT=	0.87218	1.12782		pcd=	0.270677	0.75188	0.406015	0.47619
Cerebellum	pcd (3 week old mice)	2	1	2296.29						WT=	0.943089	1.05691		pcd=	0.325203	0.894309	0.243902	0.487805
Cerebellum	pcd (3 week old mice)	4	2	2309.34						WT=	0.941176	1.05882		pcd=	0.955882	0.882353	1.10294	0.980392
Cerebellum	pcd (3 week old mice)	3	2	2310.29						WT=	0.96	1.04		pcd=	1.12	1.152	1.2	1.15733
Cerebellum	pcd (3 week old mice)	4	2	2321.24						WT=	1.2	0.8		pcd=	1	0.8	1.06667	0.955556
Cerebellum	pcd (3 week old mice)	4	3	2348.27						WT=	0.933333	1.06667		pcd=	1.27273	1.04242	1.33333	1.21616
Cerebellum	pcd (3 week old mice)	3	3	2352.18						WT=	1.37931	0.62069		pcd=	2.58621	0.758621	0.62069	1.32184
Cerebellum	pcd (3 week old mice)	4	4	2355.3						WT=	1.15789	0.842105		pcd=	1.85263	0.947368	0.842105	1.21404
Cerebellum	pcd (3 week old mice)	5	2	2360.12						WT=	0.979021	1.02098		pcd=	1.18881	1.18881	0.727273	1.03497
Cerebellum	pcd (3 week old mice)	3	2	2360.13						WT=	0.962963	1.03704		pcd=	1.18519	1.18519	0.844444	1.0716
Cerebellum	pcd (3 week old mice)	4	2	2360.14						WT=	0.980769	1.01923		pcd=	1.17308	1.09615	0.673077	0.980769
Cerebellum	pcd (3 week old mice)	2	2	2360.16						WT=	1.01639	0.983607		pcd=	1.14754	0.983607	0.704918	0.945355
Cerebellum	pcd (3 week old mice)	2	2	2364.22						WT=	1.31579	0.684211		pcd=	1.89474	0.973684	1.18421	1.35088
Cerebellum	pcd (3 week old mice)	3	1	2392.18						WT=	1.48718	0.512821		pcd=	2.17949	0.717949	0.461538	1.11966
Cerebellum	pcd (3 week old mice)	2	1	2401.17						WT=	0.9	1.1		pcd=	1	1.2	1.24	1.14667
Cerebellum	pcd (3 week old mice)	4	2	2404.16						WT=	0.88	1.12		pcd=	1.46667	1.38667	2.13333	1.66222
Cerebellum	pcd (3 week old mice)	5	2	2404.17						WT=	0.727273	1.27273		pcd=	1.2987	1.37662	2	1.55844
Cerebellum	pcd (3 week old mice)	2	2	2404.17						WT=	0.987952	1.01205		pcd=	1.3253	1.27711	1.80723	1.46988
Cerebellum	pcd (3 week old mice)	3	2	2404.17						WT=	0.933333	1.06667		pcd=	1.6	1.46667	2.13333	1.73333
Cerebellum	pcd (3 week old mice)	3	2	2465.4						WT=	1.15044	0.849558		pcd=	1.41593	0.973451	0.79646	1.06195
Cerebellum	pcd (3 week old mice)	4	2	2475.12						WT=	1.04	0.96		pcd=	1.76	1.22	1.5	1.49333
Cerebellum	pcd (3 week old mice)	4	2	2475.17						WT=	0.928571	1.07143		pcd=	1.48571	1.34286	1.58571	1.47143
Cerebellum	pcd (3 week old mice)	5	2	2475.18						WT=	1.12397	0.876033		pcd=	1.45455	1.23967	1.40496	1.36639
Cerebellum	pcd (3 week old mice)	5	2	2475.18						WT=	1.08333	0.916667		pcd=	1.55	1.25	1.46667	1.42222
Cerebellum	pcd (3 week old mice)	3	2	2475.18						WT=	1.07527	0.924731		pcd=	1.72043	1.1828	1.52688	1.4767
Cerebellum	pcd (3 week old mice)	3	2	2475.2						WT=	1.13402	0.865979		pcd=	1.75258	1.23711	1.46392	1.48454
Cerebellum	pcd (3 week old mice)	2	2	2475.24						WT=	1.13636	0.863636		pcd=	1.70455	1.25	1.40909	1.45455
Cerebellum	pcd (3 week old mice)	2	1	2480.23						WT=	1.16667	0.833333		pcd=	1.16667	0.962963	0.759259	0.962963
Cerebellum	pcd (3 week old mice)	4	2	2491.2						WT=	1	1		pcd=	1.77778	1.4	1.55556	1.57778
Cerebellum	pcd (3 week old mice)	3	2	2491.21						WT=	1.09091	0.909091		pcd=	1.63636	1.13636	1.59091	1.45455
Cerebellum	pcd (3 week old mice)	3	1	2493.26						WT=	1.3	0.7		pcd=	1.76	0.6	0.56	0.973333
Cerebellum	pcd (3 week old mice)	3	3	2503.28						WT=	1.01408	0.985915		pcd=	1.08451	1.12676	0.84507	1.01878
Cerebellum	pcd (3 week old mice)	2	2	2507.26						WT=	1.00917	0.990826		pcd=	1.2844	1.19266	0.825688	1.10092
Cerebellum	pcd (3 week old mice)	3	2	2525.26						WT=	1	1		pcd=	1.18056	0.847222	0.958333	0.99537
Cerebellum	pcd (3 week old mice)	4	2	2525.28						WT=	1	1		pcd=	1	0.714286	0.785714	0.833333
Cerebellum	pcd (3 week old mice)	3	2	2532.21						WT=	1.59259	0.407407		pcd=	3.03704	1.40741	1.2963	1.91358
Cerebellum	pcd (3 week old mice)	4	2	2532.22						WT=	1.53846	0.461538		pcd=	2.30769	0.8	1.01538	1.37436
Cerebellum	pcd (3 week old mice)	2	1	2533.37						WT=	0.534884	1.46512		pcd=	0.27907	1.39535	1.51163	1.06202
Cerebellum	pcd (3 week old mice)	5	1	2543.22						WT=	1.20833	0.791667		pcd=	1.625	1.1875	1.14583	1.31944
Cerebellum	pcd (3 week old mice)	4	1	2543.24						WT=	1.27451	0.72549		pcd=	1.47059	1.17647	1.07843	1.24183
Cerebellum	pcd (3 week old mice)	3	2	2555.19						WT=	1.26316	0.736842		pcd=	1.68421	0.884211	0.884211	1.15088
Cerebellum	pcd (3 week old mice)	4	2	2555.24						WT=	1.33333	0.666667		pcd=	1.88889	0.933333	0.888889	1.23704
Cerebellum	pcd (3 week old mice)	4	3	2567.45						WT=	1	1		pcd=	0.928571	1	1.07143	1
Cerebellum	pcd (3 week old mice)	4	2	2569.35						WT=	1.10714	0.892857		pcd=	1.33929	0.803571	0.857143	1
Cerebellum	pcd (3 week old mice)	3	3	2570.44						WT=	1.06667	0.933333		pcd=	1.86667	1.01333	1.06667	1.31556
Cerebellum	pcd (3 week old mice)	2	1	2571.18						WT=	1.02041	0.979592		pcd=	1.28571	1.02041	1.26531	1.19048
Cerebellum	pcd (3 week old mice)	3	1	2571.23						WT=	1.05691	0.943089		pcd=	1.38211	0.926829	1.05691	1.12195
Cerebellum	pcd (3 week old mice)	4	3	2577.3						WT=	1.18519	0.814815		pcd=	1.03704	1.03704	0.814815	0.962963
Cerebellum	pcd (3 week old mice)	3	3	2588.4						WT=	1.1811	0.818898		pcd=	0.787402	0.708661	0.393701	0.629921
Cerebellum	pcd (3 week old mice)	5	3	2592.44						WT=	0.962963	1.03704		pcd=	1.11111	1.11111	0.444444	0.888889
Cerebellum	pcd (3 week old mice)	3	2	2625.33						WT=	1.1	0.9		pcd=	1.3	1.14	1.4	1.28
Cerebellum	pcd (3 week old mice)	4	3	2656.43						WT=	1.09091	0.909091		pcd=	1.45455	0.909091	0.909091	1.09091
Cerebellum	pcd (3 week old mice)	3	1	2661.27						WT=	1.16667	0.833333		pcd=	0.888889	1.66667	1.72222	1.42593
Cerebellum	pcd (3 week old mice)	4	3	2690.39						WT=	1.13402	0.865979		pcd=	1.23711	1.13402	1.03093	1.13402
Cerebellum	pcd (3 week old mice)	3	3	2690.4						WT=	1.04762	0.952381		pcd=	1.2381	1.14286	1.04762	1.14286
Cerebellum	pcd (3 week old mice)	4	3	2769.54						WT=	1.09091	0.909091		pcd=	1.45455	1	1	1.15152
Cerebellum	pcd (3 week old mice)	5	2	2777.43						WT=	1.15789	0.842105		pcd=	1.68421	1.05263	1.47368	1.40351
Cerebellum	pcd (3 week old mice)	4	2	2777.44						WT=	1.13402	0.865979		pcd=	1.23711	0.927835	0.989691	1.05155
Cerebellum	pcd (3 week old mice)	3	1	2807.36						WT=	1	1		pcd=	0.416667	1.35417	1.35417	1.04167
Cerebellum	pcd (3 week old mice)	4	1	2808.38						WT=	1.03448	0.965517		pcd=	0.965517	1.89655	1.89655	1.58621
Cerebellum	pcd (3 week old mice)	5	1	2810.36						WT=	1.01449	0.985507		pcd=	0.536232	0.594203	0.362319	0.497585
Cerebellum	pcd (3 week old mice)	5	3	2810.44						WT=	1.33333	0.666667		pcd=	1.52381	0.952381	0.761905	1.07937
Cerebellum	pcd (3 week old mice)	4	3	2810.46						WT=	1.44444	0.555556		pcd=	1.66667	1.11111	0.888889	1.22222
Cerebellum	pcd (3 week old mice)	4	3	2810.46						WT=	1.29524	0.704762		pcd=	1.52381	0.990476	0.761905	1.09206
Cerebellum	pcd (3 week old mice)	5	2	2825.35						WT=	1.02564	0.974359		pcd=	1.35897	1.41026	1.71795	1.49573
Cerebellum	pcd (3 week old mice)	4	2	2825.37						WT=	0.914286	1.08571		pcd=	1.57143	1.42857	2	1.66667
Cerebellum	pcd (3 week old mice)	6	2	2825.37						WT=	0.9	1.1		pcd=	1.24	1.24	1.74	1.40667
Cerebellum	pcd (3 week old mice)	3	2	2825.39						WT=	0.941176	1.05882		pcd=	1.29412	1.41176	1.88235	1.52941
Cerebellum	pcd (3 week old mice)	4	3	2909.5						WT=	1.11111	0.888889		pcd=	1	1.11111	1.55556	1.22222
Cerebellum	pcd (3 week old mice)	3	3	2934.51						WT=	1	1		pcd=	1.36364	1.09091	1	1.15152
Cerebellum	pcd (3 week old mice)	3	1	3012.47						WT=	0.888889	1.11111		pcd=	1.05051	0.969697	1.21212	1.07744
Cerebellum	pcd (3 week old mice)	4	4	3049.58						WT=	1.29412	0.705882		pcd=	1.69412	1.05882	0.752941	1.16863
Cerebellum	pcd (3 week old mice)	3	2	3080.58						WT=	1.01408	0.985915		pcd=	1.05634	1.05634	1.12676	1.07981
Cerebellum	pcd (3 week old mice)	4	2	3080.58						WT=	1.08333	0.916667		pcd=	1	0.916667	0.916667	0.944444
Cerebellum	pcd (3 week old mice)	4	3	3081.58						WT=	0.619469	1.38053		pcd=	0.353982	1.06195	0.530973	0.648968
Cerebellum	pcd (3 week old mice)	4	4	3095.62						WT=	1.15	0.85		pcd=	1.5	1.1	1.25	1.28333
Cerebellum	pcd (3 week old mice)	5	3	3134.61						WT=	1.25926	0.740741		pcd=	1.7284	0.740741	0.987654	1.15226
Cerebellum	pcd (3 week old mice)	3	2	3181.65						WT=	1.04762	0.952381		pcd=	0.857143	1.14286	0.990476	0.996825
Cerebellum	pcd (3 week old mice)	4	3	3194.64						WT=	1.02041	0.979592		pcd=	1.22449	1.12245	1.12245	1.15646
Cerebellum	pcd (3 week old mice)	5	5	3213.26						WT=	1.07692	0.923077		pcd=	1.07692	1.04615	0.923077	1.01538
Cerebellum	pcd (3 week old mice)	3	2	3248.65						WT=	1.15789	0.842105		pcd=	1.47368	0.736842	0.631579	0.947368
Cerebellum	pcd (3 week old mice)	4	2	3249.7						WT=	1.09091	0.909091		pcd=	1.36364	0.763636	0.727273	0.951515
Cerebellum	pcd (3 week old mice)	4	4	3285.79						WT=	0.888889	1.11111		pcd=	1.45299	1.04274	1.23077	1.24217
Cerebellum	pcd (3 week old mice)	6	6	3307.66						WT=	0.896552	1.10345		pcd=	1.17241	1.17241	1.17241	1.17241
Cerebellum	pcd (3 week old mice)	4	2	3685.94						WT=	1.12727	0.872727		pcd=	0.818182	0.909091	0.727273	0.818182
Cerebellum	pcd (3 week old mice)	5	3	3728.85						WT=	1.1828	0.817204		pcd=	1.1828	0.967742	1.1828	1.11111
Cerebellum	pcd (3 week old mice)	5		5766.7						WT=	1.48889	0.511111		pcd=	1.55556	0.844444	1.33333	1.24444
Heart	pcd mice (adult)	3	3	1578.81	1578.8	Aminoacylase 1-like protein 2	Unk	196-209	VAEHDVTVKYYGKA	WT=	1.31034	0.689655		pcd=	0.482759	0.551724	0.413793	0.482759
Heart	pcd mice (adult)	4	3	1578.81	1578.8	Aminoacylase 1-like protein 2	Unk	196-209	VAEHDVTVKYYGKA	WT=	1.24675	0.753247		pcd=	0.467532	0.649351	0.519481	0.545455
Heart	pcd mice (adult)	3	3	1286.69	1286.69	ATP synthase subunit f	Mito	C-term	PKFEVIDKPQS	WT=	1.58025	0.419753		pcd=	0.493827	0.0740741	0.419753	0.329218
Heart	pcd mice (adult)	3	3	1516.73	1516.74	ATP synthase subunit f	Mito	C-term	DDPKFEVIDKPQS	WT=	0.631579	1.36842		pcd=	1.78947	1.05263	6.63158	3.15789
Heart	pcd mice (adult)	3	1	2056.03	2056.01	Cathepsin D	Lyso	138-155	YTVFDRDNNRVGFANAVV	WT=	1.28736	0.712644		pcd=	0.62069	0.597701	0.597701	0.605364
Heart	pcd mice (adult)	2	1	2056.05	2056.01	Cathepsin D	Lyso	138-155	YTVFDRDNNRVGFANAVV	WT=	1.13402	0.865979		pcd=	0.391753	0.659794	0.494845	0.515464
Heart	pcd mice (adult)	2	2	913.51	913.519	cathepsin D (EC 3.4.23.5) precursor	Lyso		EPVSELLK	WT=	0.972222	1.02778		pcd=	0.972222	0.722222	0.805556	0.833333
Heart	pcd mice (adult)	2	1	1332.76	1332.7	Cytochrome C oxidase subunit 5a	Mito	96-107	NDFASAVRILEV	WT=	1	1		pcd=	2.86667	2.4	2.06667	2.44444
Heart	pcd mice (adult)	2	2	1356.72	1356.71	Cytochrome C oxidase subunit 5a	Mito	C-term	GISTPEELGLDKV	WT=	0.625	1.375		pcd=	2.29167	1.70833	1.75	1.91667
Heart	pcd mice (adult)	3	2	2180.21	2180.17	Cytochrome C oxidase subunit 5a	Mito	C-term (126-145)	RPTLNELGISTPEELGLDKV	WT=	0.8	1.2		pcd=	1.43333	1.33333	2	1.58889
Heart	pcd mice (adult)	3	2	1417.74	1417.72	Cytochrome c oxidase subunit 6b	Mito	C-term	DDRIAEGTFPGKI	WT=	0.790698	1.2093		pcd=	0.697674	0.976744	0.953488	0.875969
Heart	pcd mice (adult)	4	4	1592.83	1592.88	Cytochrome C oxidase subunit 6b	Mito	N-term	Ac-AEDIKTKIKNYKT	WT=	0.62963	1.37037		pcd=	0.814815	2.11111	0.888889	1.2716
Heart	pcd mice (adult)	2	1	845.467	845.439	Hemoglobin alpha	Cyto		RVDPVNF	WT=	0.533333	1.46667		pcd=	1.4	3.06667	0.733333	1.73333
Heart	pcd mice (adult)	3	2	1032.58	1032.57	Hemoglobin alpha	Cyto	84-92	LSDLHAHKL	WT=	0.485714	1.51429		pcd=	1.11429	1.2	0.457143	0.92381
Heart	pcd mice (adult)	4	2	1032.59	1032.57	Hemoglobin alpha	Cyto	84-92	LSDLHAHKL	WT=	0.533333	1.46667		pcd=	0.866667	1.2	0.433333	0.833333
Heart	pcd mice (adult)	3	2	1053.59	1053.58	Hemoglobin alpha	Cyto	C-term	STVLTSKYR	WT=	0.56	1.44		pcd=	1.28	1.14667	1.28	1.23556
Heart	pcd mice (adult)	2	2	1053.61	1053.58	Hemoglobin alpha	Cyto	C-term	STVLTSKYR	WT=	0.649351	1.35065		pcd=	1.22078	1.32468	1.22078	1.25541
Heart	pcd mice (adult)	3	3	1259.62	1259.67	Hemoglobin alpha	Cyto	N-term	VLSGEDKSNIKA	WT=	0.804124	1.19588		pcd=	0.969072	1.23711	0.659794	0.955326
Heart	pcd mice (adult)	2	3	1259.68	1259.67	Hemoglobin alpha	Cyto	N-term	VLSGEDKSNIKA	WT=	0.719101	1.2809		pcd=	0.898876	1.41573	0.674157	0.996255
Heart	pcd mice (adult)	2	1	1348.73	1348.7	Hemoglobin alpha	Cyto	71-84	AGHLDDLPGALSAL	WT=	0.6875	1.3125		pcd=	1.09375	1.75	0.8125	1.21875
Heart	pcd mice (adult)	3	1	1385.69	1385.65	Hemoglobin alpha	Cyto		ASHHPADFTPAVH	WT=	1	1		pcd=	0.621622	1.10811	0.756757	0.828829
Heart	pcd mice (adult)	2	1	1385.71	1385.65	Hemoglobin alpha	Cyto		ASHHPADFTPAVH	WT=	0.732394	1.26761		pcd=	1.26761	1.57746	0.84507	1.23005
Heart	pcd mice (adult)	4	2	1423.79	1423.79	Hemoglobin alpha	Cyto	alpha-Hemopressin-RV12	RVDPVNFKLLSH	WT=	0.696629	1.30337		pcd=	1.01124	0.831461	0.606742	0.816479
Heart	pcd mice (adult)	3	2	1423.8	1423.79	Hemoglobin alpha	Cyto	alpha-Hemopressin-RV12	RVDPVNFKLLSH	WT=	0.87234	1.12766		pcd=	1.17021	1	0.468085	0.879433
Heart	pcd mice (adult)	2	2	1423.82	1423.79	Hemoglobin alpha	Cyto	alpha-Hemopressin-RV12	RVDPVNFKLLSH	WT=	0.777778	1.22222		pcd=	1.11111	1.33333	0.955556	1.13333
Heart	pcd mice (adult)	3	1	1456.71	1456.68	Hemoglobin alpha	Cyto		ASHHPADFTPAVHA	WT=	0.849315	1.15068		pcd=	1.58904	1.53425	0.849315	1.3242
Heart	pcd mice (adult)	2	1	1456.71	1456.68	Hemoglobin alpha	Cyto		ASHHPADFTPAVHA	WT=	0.754098	1.2459		pcd=	1.70492	1.60656	0.885246	1.39891
Heart	pcd mice (adult)	2	2	1639.91	1639.8	Hemoglobin alpha	Cyto		DF-phosphoTPAVHASLDKFL	WT=	0.666667	1.33333		pcd=	0.755556	0.666667	2.17778	1.2
Heart	pcd mice (adult)	5	2	2250.31	2250.18	Hemoglobin alpha	Cyto		AGHLDDLPGALSALSDLHAHKL	WT=	0.615385	1.38462		pcd=	1.56923	1.29231	1.07692	1.31282
Heart	pcd mice (adult)	3	2	1861.98	1861.92	Hemoglobin alpha, chain 2	Cyto		ADALANAAGHLDDLPGALSA	WT=	0.925926	1.07407		pcd=	0.925926	1.55556	0.62963	1.03704
Heart	pcd mice (adult)	3	2	982.517	982.508	Hemoglobin beta	Cyto		VHLTDAEKA	WT=	0.851064	1.14894		pcd=	1.40426	0.765957	1.3617	1.1773
Heart	pcd mice (adult)	4	2	1109.61	1109.6	Hemoglobin beta	Cyto	C-term	VATALAHKYH	WT=	1.11628	0.883721		pcd=	1.2093	0.627907	0.581395	0.806202
Heart	pcd mice (adult)	3	2	1109.61	1109.6	Hemoglobin beta	Cyto	C-term	VATALAHKYH	WT=	1.04348	0.956522		pcd=	1.06522	0.413043	0.456522	0.644928
Heart	pcd mice (adult)	2	2	1109.61	1109.6	Hemoglobin beta	Cyto	C-term	VATALAHKYH	WT=	1.13636	0.863636		pcd=	1.13636	0.727273	0.568182	0.810606
Heart	pcd mice (adult)	3	2	1239.66	1239.65	Hemoglobin beta	Cyto	N-term (2-13)	VHLTDAEKAAVS	WT=	0.901961	1.09804		pcd=	2.23529	1.17647	0.588235	1.33333
Heart	pcd mice (adult)	3	2	1239.68	1239.65	Hemoglobin beta	Cyto	N-term (2-13)	VHLTDAEKAAVS	WT=	0.571429	1.42857		pcd=	0.909091	0.623377	0.961039	0.831169
Heart	pcd mice (adult)	2	2	1316.7	1316.71	Macrophage migration inhibitory factor	Cyto	28-40	AQATGKPAQYIAV	WT=	1.03529	0.964706		pcd=	0.894118	0.964706	0.541176	0.8
Heart	pcd mice (adult)	3	2	2105.15	2105.13	Macrophage migration inhibitory factor	Cyto	28-47	AQATGKPAQYIAVHVVPDQL	WT=	1.34694	0.653061		pcd=	0.367347	0.489796	0.530612	0.462585
Heart	pcd mice (adult)	4	2	1227.74	1227.73	Mast cell protease 3 ( MMCP-3)	Ves		SDILREVKLR	WT=	0.764706	1.23529		pcd=	0.647059	0.411765	1.61765	0.892157
Heart	pcd mice (adult)	4	1	1566.85	1566.83	Mast cell protease -3 or -4 (MMCP-3 or MMCP-4)	Ves	N-term	IIGGVESRPHSRPY	WT=	0.8125	1.1875		pcd=	0.666667	0.6875	1	0.784722
Heart	pcd mice (adult)	3	1	1566.87	1566.83	Mast cell protease -3 or -4 (MMCP-3 or MMCP-4)	Ves	N-term	IIGGVESRPHSRPY	WT=	0.871795	1.12821		pcd=	0.666667	0.717949	1.15385	0.846154
Heart	pcd mice (adult)	3	4	1481.82	1481.84	Mast cell protease 4 (MMCP-4)	Ves		KVEKQIVHPKYN	WT=	0.735632	1.26437		pcd=	1.24138	0.528736	1.28736	1.01916
Heart	pcd mice (adult)	5	4	1481.82	1481.84	Mast cell protease 4 (MMCP-4)	Ves		KVEKQIVHPKYN	WT=	0.617284	1.38272		pcd=	0.765432	0.395062	1.28395	0.814815
Heart	pcd mice (adult)	4	4	1481.83	1481.84	Mast cell protease 4 (MMCP-4)	Ves		KVEKQIVHPKYN	WT=	1.03846	0.961538		pcd=	0.673077	0.326923	1.07692	0.692308
Heart	pcd mice (adult)	2	2	1403.71	1403.69	myosin, light polypeptide 2	Cyto	91-103	KGADPEETILNAF	WT=	0.723404	1.2766		pcd=	0.595745	0.638298	0.468085	0.567376
Heart	pcd mice (adult)	2	2	866.5	866.49	myosin, light polypeptide 3	Cyto	114-124	KEAFLLF	WT=	0.767123	1.23288		pcd=	0.739726	0.767123	0.657534	0.721461
Heart	pcd mice (adult)	2	2	1361.59	1361.6	myosin, light polypeptide 3	Cyto	114-124	NSKMMDFETFL	WT=	0.974359	1.02564		pcd=	0.683761	0.717949	0.632479	0.678063
Heart	pcd mice (adult)	2	2	1738.9	1738.88	myosin, light polypeptide 3	Cyto	57-70	PEQIEEFKEAFLLF	WT=	1.18519	0.814815		pcd=	0.444444	0.444444	0.962963	0.617284
Heart	pcd mice (adult)	4	3	2333.29	2333.27	myosin, light polypeptide 3	Cyto	93-113	GQNPTQAEVLRVLGKPKQEEL	WT=	0.695652	1.30435		pcd=	0.543478	0.630435	1.08696	0.753623
Heart	pcd mice (adult)	3	3	2333.3	2333.27	myosin, light polypeptide 3	Cyto	93-113	GQNPTQAEVLRVLGKPKQEEL	WT=	0.655738	1.34426		pcd=	0.491803	0.688525	0.819672	0.666667
Heart	pcd mice (adult)	4	3	2446.35	2446.35	myosin, light polypeptide 3	Cyto	92-113	LGQNPTQAEVLRVLGKPKQEEL	WT=	0.905263	1.09474		pcd=	1.05263	0.715789	0.652632	0.807018
Heart	pcd mice (adult)	3	3	2446.36	2446.35	myosin, light polypeptide 3	Cyto	92-113	LGQNPTQAEVLRVLGKPKQEEL	WT=	0.816901	1.1831		pcd=	1.26761	0.957746	1.12676	1.11737
Heart	pcd mice (adult)	3	2	2591.26	2591.2	myosin, light polypeptide 3	Cyto	167-190	ATLGERLTEDEVEKLMAGQEDSNG	WT=	0.850575	1.14943		pcd=	0.965517	0.275862	0.942529	0.727969
Heart	pcd mice (adult)	2	2	1540.86	1540.85	Peroxiredoxin 5	Mito	N-term of splice variant	APIKVGDAIPSVEVF	WT=	0.877551	1.12245		pcd=	0.795918	1.12245	0.632653	0.85034
Heart	pcd mice (adult)	3	3	1968.94	1968.95	Phosphatidylethanolamine-binding protein 1	Cyto	C-term	EWDDYVPKLYEQLSGK	WT=	0.643678	1.35632		pcd=	0.390805	0.413793	0.643678	0.482759
Heart	pcd mice (adult)	3	3	1148.62	1148.62	Ribosomal protein S21	Cyto	C-term	AKADGIVSKNF	WT=	0.880952	1.11905		pcd=	0.880952	0.857143	0.833333	0.857143
Heart	pcd mice (adult)	3	3	1603.86	1603.88	Thioredoxin 1	Cyto	N-term	VKLIESKEAFQEAL	WT=	1.10526	0.894737		pcd=	0.754386	0.561404	0.631579	0.649123
Heart	pcd mice (adult)	8	9	4962.33	4963.54	Thymosin beta-4	Cyto	Entire protein after removal of N-terminal Met	Ac-SDKPDMAEIEKFDKSKLKKTETQEKNPLPSKETIEQEKQAGES	WT=	0.888889	1.11111		pcd=	0.691358	0.493827	0.987654	0.72428	Avg Mass
Heart	pcd mice (adult)	9	9	4962.35	4963.54	Thymosin beta-4	Cyto	Entire protein after removal of N-terminal Met	Ac-SDKPDMAEIEKFDKSKLKKTETQEKNPLPSKETIEQEKQAGES	WT=	0.879121	1.12088		pcd=	0.791209	0.43956	0.945055	0.725275	Avg Mass
Heart	pcd mice (adult)	7	9	4962.36	4963.54	Thymosin beta-4	Cyto	Entire protein after removal of N-terminal Met	Ac-SDKPDMAEIEKFDKSKLKKTETQEKNPLPSKETIEQEKQAGES	WT=	0.863636	1.13636		pcd=	0.727273	0.568182	0.840909	0.712121	Avg Mass
Heart	pcd mice (adult)	6	9	4962.42	4963.54	Thymosin beta-4	Cyto	Entire protein after removal of N-terminal Met	Ac-SDKPDMAEIEKFDKSKLKKTETQEKNPLPSKETIEQEKQAGES	WT=	0.833333	1.16667		pcd=	0.809524	0.47619	0.952381	0.746032	Avg Mass
Heart	pcd mice (adult)	5	9	4962.48	4963.54	Thymosin beta-4	Cyto	Entire protein after removal of N-terminal Met	Ac-SDKPDMAEIEKFDKSKLKKTETQEKNPLPSKETIEQEKQAGES	WT=	0.744186	1.25581		pcd=	0.581395	0.372093	0.837209	0.596899	Avg Mass
Heart	pcd mice (adult)	5	9	4979.33	4979.54	Thymosin beta-4	Cyto	Met-oxide (+16) of entire protein after removal of N-terminal Met	(Ac-SDKPDMoxAEIEKFDKSKLKKTETQEKNPLPSKETIEQEKQAGES)	WT=	0.716418	1.28358		pcd=	0.626866	0.298507	0.716418	0.547264	Avg mass
Heart	pcd mice (adult)	9	9	4979.42	4979.54	Thymosin beta-4	Cyto	Met-oxide (+16) of entire protein after removal of N-terminal Met	(Ac-SDKPDMoxAEIEKFDKSKLKKTETQEKNPLPSKETIEQEKQAGES)	WT=	0.8	1.2		pcd=	0.742857	0.428571	0.714286	0.628571	Avg mass
Heart	pcd mice (adult)	7	9	4979.44	4979.54	Thymosin beta-4	Cyto	Met-oxide (+16) of entire protein after removal of N-terminal Met	(Ac-SDKPDMoxAEIEKFDKSKLKKTETQEKNPLPSKETIEQEKQAGES)	WT=	0.923077	1.07692		pcd=	0.676923	0.461538	1.04615	0.728205	Avg mass
Heart	pcd mice (adult)	6	9	4979.45	4979.54	Thymosin beta-4	Cyto	Met-oxide (+16) of entire protein after removal of N-terminal Met	(Ac-SDKPDMoxAEIEKFDKSKLKKTETQEKNPLPSKETIEQEKQAGES)	WT=	0.746667	1.25333		pcd=	0.666667	0.373333	0.8	0.613333	Avg mass
Heart	pcd mice (adult)	8	9	4979.45	4979.54	Thymosin beta-4	Cyto	Met-oxide (+16) of entire protein after removal of N-terminal Met	(Ac-SDKPDMoxAEIEKFDKSKLKKTETQEKNPLPSKETIEQEKQAGES)	WT=	0.746667	1.25333		pcd=	0.746667	0.56	0.96	0.755556	Avg mass
Heart	pcd mice (adult)	2	1	1058.57	1058.59	Ubiquinol-cytochrome c reductase iron-sulfur subunit	Mito	69-78 (C-terminal of "transit peptide")	GLNVPASVRF	WT=	0.939759	1.06024		pcd=	0.963855	0.86747	1.01205	0.947791
Heart	pcd mice (adult)	2	1	1239.71	1239.69	Ubiquinol-cytochrome c reductase iron-sulfur subunit	Mito	56-68	SGQAAARPLVATV	WT=	0.944444	1.05556		pcd=	1.47222	1.05556	1.16667	1.23148
Heart	pcd mice (adult)	2	2	412.102						WT=	1.40426	0.595745		pcd=	nd	nd	nd	<0.20
Heart	pcd mice (adult)	2	2	719.419						WT=	0.857143	1.14286		pcd=	2	1.14286	9.42857	4.19048
Heart	pcd mice (adult)	2	1	737.4						WT=	1.16667	0.833333		pcd=	1.03333	0.566667	1.16667	0.922222
Heart	pcd mice (adult)	2	2	821.435						WT=	0.987342	1.01266		pcd=	0.835443	0.962025	0.962025	0.919831
Heart	pcd mice (adult)	2	2	824.411						WT=	0.753623	1.24638		pcd=	0.637681	0.811594	0.811594	0.753623
Heart	pcd mice (adult)	3	1	836.491						WT=	0.766667	1.23333		pcd=	0.666667	1.06667	1.03333	0.922222
Heart	pcd mice (adult)	2	2	840.408						WT=	0.914286	1.08571		pcd=	1.05714	0.857143	0.657143	0.857143
Heart	pcd mice (adult)	3	1	852.446						WT=	1.24138	0.758621		pcd=	1.24138	0	0.896552	0.712644
Heart	pcd mice (adult)	2	1	888.49						WT=	0.944444	1.05556		pcd=	0.916667	0.944444	1.19444	1.01852
Heart	pcd mice (adult)	4	3	926.594						WT=	0.976744	1.02326		pcd=	1.62791	0.604651	1.67442	1.30233
Heart	pcd mice (adult)	2	2	947.504						WT=	1.26087	0.73913		pcd=	2.43478	0.304348	0.434783	1.05797
Heart	pcd mice (adult)	3	2	951.491						WT=	0.973451	1.02655		pcd=	0.389381	0.495575	0.566372	0.483776
Heart	pcd mice (adult)	4	4	962.39						WT=	0.842105	1.15789		pcd=	nd	nd	nd	<0.20
Heart	pcd mice (adult)	2	2	981.529						WT=	1.25	0.75		pcd=	3	0.5625	0.625	1.39583
Heart	pcd mice (adult)	3	2	981.539						WT=	1.21951	0.780488		pcd=	2.68293	0.731707	0.634146	1.34959
Heart	pcd mice (adult)	4	2	994.651						WT=	0.823529	1.17647		pcd=	1.80392	0.705882	1.17647	1.22876
Heart	pcd mice (adult)	5	4	999.562						WT=	1.05172	0.948276		pcd=	nd	nd	nd	<0.20
Heart	pcd mice (adult)	3	2	1002.54						WT=	0.717949	1.28205		pcd=	0.74359	1.10256	1	0.948718
Heart	pcd mice (adult)	2	1	1020.6						WT=	1.03371	0.966292		pcd=	0.674157	0.606742	0.58427	0.621723
Heart	pcd mice (adult)	3	1	1020.6						WT=	0.694444	1.30556		pcd=	0.444444	0.472222	0.694444	0.537037
Heart	pcd mice (adult)	3	3	1035.52						WT=	1.38983	0.610169		pcd=	1.05085	0.711864	1.28814	1.01695
Heart	pcd mice (adult)	3	1	1036.61						WT=	0.921569	1.07843		pcd=	0.882353	0.784314	0.843137	0.836601
Heart	pcd mice (adult)	2	2	1059.56						WT=	1.22892	0.771084		pcd=	0.891566	0.506024	0.409639	0.60241
Heart	pcd mice (adult)	3	3	1065.53						WT=	1.25424	0.745763		pcd=	1.42373	0.440678	0.677966	0.847458
Heart	pcd mice (adult)	3	2	1086.63						WT=	1.06977	0.930233		pcd=	1.02326	0.930233	0.604651	0.852713
Heart	pcd mice (adult)	3	1	1088.65						WT=	nd	nd		pcd=	>5	>5	>5	>5
Heart	pcd mice (adult)	5	4	1094.66						WT=	1.06024	0.939759		pcd=	nd	nd	nd	<0.20
Heart	pcd mice (adult)	3	1	1100.63						WT=	0.533333	1.46667		pcd=	1.55556	1.6	0.488889	1.21481
Heart	pcd mice (adult)	4	1	1100.64						WT=	0.666667	1.33333		pcd=	1.13333	0.9	0.9	0.977778
Heart	pcd mice (adult)	3	1	1121.64						WT=	0.607143	1.39286		pcd=	0.428571	0.464286	0.464286	0.452381
Heart	pcd mice (adult)	2	2	1124.6						WT=	0.885246	1.11475		pcd=	0.688525	0.885246	1.60656	1.06011
Heart	pcd mice (adult)	2	2	1131.57						WT=	0.764706	1.23529		pcd=	0.558824	0.735294	1.41176	0.901961
Heart	pcd mice (adult)	3	2	1131.58						WT=	0.888889	1.11111		pcd=	0.888889	0.75	1.44444	1.02778
Heart	pcd mice (adult)	5	3	1133.83						WT=	0.825397	1.1746		pcd=	0.634921	0.730159	1.84127	1.06878
Heart	pcd mice (adult)	3	3	1134.54						WT=	0.837838	1.16216		pcd=	0.567568	0.756757	0.351351	0.558559
Heart	pcd mice (adult)	3	1	1137.64						WT=	0.825	1.175		pcd=	0.55	0.6	0.55	0.566667
Heart	pcd mice (adult)	3	2	1147.58						WT=	0.83871	1.16129		pcd=	0.322581	1.16129	1.48387	0.989247
Heart	pcd mice (adult)	2	2	1147.59						WT=	0.701299	1.2987		pcd=	0.675325	0.909091	1.16883	0.917749
Heart	pcd mice (adult)	3	1	1148.68						WT=	0.965517	1.03448		pcd=	0.862069	0.965517	0.62069	0.816092
Heart	pcd mice (adult)	3	2	1150.63						WT=	1.11765	0.882353		pcd=	1.73529	0.617647	0.676471	1.0098
Heart	pcd mice (adult)	3	2	1152.64						WT=	0.852941	1.14706		pcd=	1.14706	1.14706	1.20588	1.16667
Heart	pcd mice (adult)	2	2	1160.55						WT=	0.814815	1.18519		pcd=	1.40741	0.888889	2.96296	1.75309
Heart	pcd mice (adult)	4	2	1166.67						WT=	0.918919	1.08108		pcd=	1.08108	1.45946	2.27027	1.6036
Heart	pcd mice (adult)	3	1	1172.7						WT=	1.11111	0.888889		pcd=	0.698413	0.761905	0.666667	0.708995
Heart	pcd mice (adult)	3	3	1173.6						WT=	0.745763	1.25424		pcd=	1.22034	0.847458	0.915254	0.99435
Heart	pcd mice (adult)	4	3	1173.61						WT=	0.746988	1.25301		pcd=	0.650602	0.746988	0.843373	0.746988
Heart	pcd mice (adult)	3	3	1187.65						WT=	1.24731	0.752688		pcd=	1.13978	0.494624	0.516129	0.716846
Heart	pcd mice (adult)	3	1	1199.63						WT=	0.888889	1.11111		pcd=	1.11111	0.888889	1.51111	1.17037
Heart	pcd mice (adult)	3	2	1199.71						WT=	0.5	1.5		pcd=	1.03125	1.53125	0.71875	1.09375
Heart	pcd mice (adult)	2	2	1216.66						WT=	0.795455	1.20455		pcd=	1.06818	0.568182	0.727273	0.787879
Heart	pcd mice (adult)	2	2	1238.66						WT=	1.15556	0.844444		pcd=	2.22222	0.888889	0.533333	1.21481
Heart	pcd mice (adult)	3	2	1238.67						WT=	1.03571	0.964286		pcd=	0.892857	1.28571	1.64286	1.27381
Heart	pcd mice (adult)	3	3	1239.63						WT=	1.58621	0.413793		pcd=	1.06897	0.862069	0.517241	0.816092
Heart	pcd mice (adult)	2	3	1239.67						WT=	1.64912	0.350877		pcd=	0.877193	0.701754	0.421053	0.666667
Heart	pcd mice (adult)	4	2	1241.66						WT=	0.831461	1.16854		pcd=	1.05618	0.921348	0.966292	0.981273
Heart	pcd mice (adult)	2	2	1254.68						WT=	1.01408	0.985915		pcd=	1.60563	0.788732	0.704225	1.03286
Heart	pcd mice (adult)	3	3	1258.69						WT=	1.13208	0.867925		pcd=	0.924528	0.54717	0.471698	0.647799
Heart	pcd mice (adult)	2	3	1258.69						WT=	1.25	0.75		pcd=	0.825	0.55	0.35	0.575
Heart	pcd mice (adult)	4	2	1276.66						WT=	1.24528	0.754717		pcd=	1.01887	0.528302	2.07547	1.20755
Heart	pcd mice (adult)	4	3	1290.68						WT=	0.988506	1.01149		pcd=	nd	nd	nd	<0.20
Heart	pcd mice (adult)	4	3	1295.74						WT=	0.644068	1.35593		pcd=	1.25424	0.711864	1.32203	1.09605
Heart	pcd mice (adult)	3	3	1295.76						WT=	0.813187	1.18681		pcd=	0.879121	0.637363	0.835165	0.783883
Heart	pcd mice (adult)	2	1	1306.7						WT=	0.745763	1.25424		pcd=	1.18644	2.0678	1.11864	1.45763
Heart	pcd mice (adult)	3	3	1317.58						WT=	0.969697	1.0303		pcd=	0.606061	0.666667	0.969697	0.747475
Heart	pcd mice (adult)	4	3	1322.71						WT=	0.716418	1.28358		pcd=	1.40299	1.19403	0.80597	1.13433
Heart	pcd mice (adult)	3	3	1323.68						WT=	0.872727	1.12727		pcd=	1.27273	1.41818	0.545455	1.07879
Heart	pcd mice (adult)	3	2	1327.72						WT=	0.819672	1.18033		pcd=	0.819672	1.47541	0.852459	1.04918
Heart	pcd mice (adult)	3	3	1329.7						WT=	1.18919	0.810811		pcd=	1.72973	0.648649	0.486486	0.954955
Heart	pcd mice (adult)	2	3	1329.73						WT=	1.05556	0.944444		pcd=	1.03704	0.5	0.407407	0.648148
Heart	pcd mice (adult)	2	2	1377.6						WT=	0.903226	1.09677		pcd=	0.623656	0.752688	0.731183	0.702509
Heart	pcd mice (adult)	4	1	1403.79						WT=	0.778947	1.22105		pcd=	0.673684	0.736842	0.926316	0.778947
Heart	pcd mice (adult)	3	1	1403.8						WT=	0.75	1.25		pcd=	2.25	0.7	1.25	1.4
Heart	pcd mice (adult)	3	1	1413.81						WT=	0.810811	1.18919		pcd=	0.567568	0.648649	0.648649	0.621622
Heart	pcd mice (adult)	2	1	1419.79						WT=	0.634921	1.36508		pcd=	0.952381	1.5873	0.730159	1.08995
Heart	pcd mice (adult)	6	5	1434.28						WT=	nd	nd		pcd=	>5	>5	>5	>5
Heart	pcd mice (adult)	4	3	1437.67						WT=	0.882353	1.11765		pcd=	0.823529	0.686275	0.666667	0.72549
Heart	pcd mice (adult)	3	3	1437.69						WT=	0.846847	1.15315		pcd=	0.882883	0.648649	0.630631	0.720721
Heart	pcd mice (adult)	2	3	1437.75						WT=	0.833333	1.16667		pcd=	0.592593	0.5	0.555556	0.549383
Heart	pcd mice (adult)	3	3	1438.72						WT=	1.05	0.95		pcd=	0.383333	0.316667	0.366667	0.355556
Heart	pcd mice (adult)	2	3	1438.77						WT=	1.11111	0.888889		pcd=	0.37037	0.388889	0.259259	0.339506
Heart	pcd mice (adult)	3	3	1449.76						WT=	1.15789	0.842105		pcd=	0.763158	0.684211	0.5	0.649123
Heart	pcd mice (adult)	2	1	1452.84						WT=	1.03448	0.965517		pcd=	0.965517	1.03448	1.24138	1.08046
Heart	pcd mice (adult)	4	3	1453.7						WT=	1.11538	0.884615		pcd=	0.692308	0.576923	0.461538	0.576923
Heart	pcd mice (adult)	3	3	1453.75						WT=	0.8	1.2		pcd=	0.895238	0.628571	0.590476	0.704762
Heart	pcd mice (adult)	2	3	1453.75						WT=	0.738462	1.26154		pcd=	1.35385	0.615385	0.830769	0.933333
Heart	pcd mice (adult)	3	1	1454.85						WT=	0.918919	1.08108		pcd=	1.02703	2.05405	1.35135	1.47748
Heart	pcd mice (adult)	4	1	1491.87						WT=	0.895522	1.10448		pcd=	0.865672	1.19403	1.10448	1.05473
Heart	pcd mice (adult)	2	3	1494.74						WT=	0.989011	1.01099		pcd=	0.879121	0.637363	0.769231	0.761905
Heart	pcd mice (adult)	3	3	1494.74						WT=	0.747475	1.25253		pcd=	0.848485	0.646465	0.868687	0.787879
Heart	pcd mice (adult)	4	3	1494.75						WT=	0.75	1.25		pcd=	0.863636	0.636364	0.977273	0.825758
Heart	pcd mice (adult)	4	2	1505.78						WT=	0.811881	1.18812		pcd=	0.851485	0.752475	0.732673	0.778878
Heart	pcd mice (adult)	4	4	1505.85						WT=	0.612903	1.3871		pcd=	0.806452	0.451613	1.83871	1.03226
Heart	pcd mice (adult)	3	3	1510.74						WT=	0.586667	1.41333		pcd=	0.933333	0.72	1.22667	0.96
Heart	pcd mice (adult)	4	3	1510.75						WT=	0.716981	1.28302		pcd=	0.90566	0.528302	1.28302	0.90566
Heart	pcd mice (adult)	3	3	1515.77						WT=	0.847826	1.15217		pcd=	0.782609	0.478261	0.521739	0.594203
Heart	pcd mice (adult)	4	2	1522.79						WT=	0.92	1.08		pcd=	1.2	0.96	1.04	1.06667
Heart	pcd mice (adult)	3	3	1530.73						WT=	1.18519	0.814815		pcd=	1.23457	0.666667	1.08642	0.995885
Heart	pcd mice (adult)	2	2	1548.84						WT=	1.07692	0.923077		pcd=	1.04615	0.676923	1.23077	0.984615
Heart	pcd mice (adult)	4	4	1548.84						WT=	0.571429	1.42857		pcd=	1.82857	0.685714	3.37143	1.9619
Heart	pcd mice (adult)	3	4	1548.88						WT=	0.378378	1.62162		pcd=	1.56757	0.540541	3.35135	1.81982
Heart	pcd mice (adult)	3	3	1557.83						WT=	1.08108	0.918919		pcd=	2.54054	1.08108	0.972973	1.53153
Heart	pcd mice (adult)	4	2	1562.83						WT=	0.821429	1.17857		pcd=	1	1	1.42857	1.14286
Heart	pcd mice (adult)	2	2	1568.86						WT=	0.833333	1.16667		pcd=	2.29167	1.45833	1.66667	1.80556
Heart	pcd mice (adult)	3	3	1572.82						WT=	1.0991	0.900901		pcd=	0.774775	0.468468	0.414414	0.552553
Heart	pcd mice (adult)	4	1	1573.84						WT=	1.19588	0.804124		pcd=	0.865979	0.824742	0.618557	0.769759
Heart	pcd mice (adult)	4	2	1579.77						WT=	nd	nd		pcd=	>5	>5	>5	>5
Heart	pcd mice (adult)	3	2	1579.79						WT=	1.23529	0.764706		pcd=	1.11765	0.647059	2.94118	1.56863
Heart	pcd mice (adult)	4	3	1584.79						WT=	0.72	1.28		pcd=	0.64	0.773333	0.826667	0.746667
Heart	pcd mice (adult)	4	3	1622.84						WT=	0.673077	1.32692		pcd=	3.75	1.25	0.913462	1.97115
Heart	pcd mice (adult)	3	3	1622.84						WT=	0.521739	1.47826		pcd=	4.95652	0.695652	0.869565	2.17391
Heart	pcd mice (adult)	4	3	1631.85						WT=	0.693878	1.30612		pcd=	1.10204	0.938776	2.28571	1.44218
Heart	pcd mice (adult)	3	3	1631.89						WT=	0.883721	1.11628		pcd=	1.02326	0.976744	2.74419	1.5814
Heart	pcd mice (adult)	5	3	1631.89						WT=	0.55814	1.44186		pcd=	0.837209	1.25581	2.7907	1.62791
Heart	pcd mice (adult)	4	3	1640.72						WT=	0.734177	1.26582		pcd=	0.658228	0.253165	1.06329	0.658228
Heart	pcd mice (adult)	2	2	1674.88						WT=	0.941176	1.05882		pcd=	0.988235	0.894118	0.588235	0.823529
Heart	pcd mice (adult)	3	2	1675.85						WT=	0.666667	1.33333		pcd=	1.1	1.33333	0.833333	1.08889
Heart	pcd mice (adult)	2	2	1680.88						WT=	0.625	1.375		pcd=	1.325	1	1.2	1.175
Heart	pcd mice (adult)	2	1	1684.96						WT=	0.795455	1.20455		pcd=	0.681818	0.659091	0.727273	0.689394
Heart	pcd mice (adult)	3	2	1694.77						WT=	1.14286	0.857143		pcd=	0.607143	0.410714	0.642857	0.553571
Heart	pcd mice (adult)	2	2	1694.8						WT=	1.19192	0.808081		pcd=	0.585859	0.282828	0.606061	0.491582
Heart	pcd mice (adult)	4	4	1700.79						WT=	0.964286	1.03571		pcd=	1.07143	1.03571	0.785714	0.964286
Heart	pcd mice (adult)	3	2	1702.91						WT=	0.765432	1.23457		pcd=	0.419753	0.592593	0.567901	0.526749
Heart	pcd mice (adult)	5	4	1710.97						WT=	nd	nd		pcd=	>5	>5	>5	>5
Heart	pcd mice (adult)	4	4	1710.98						WT=	nd	nd		pcd=	>5	>5	>5	>5
Heart	pcd mice (adult)	2	2	1725.98						WT=	0.957447	1.04255		pcd=	0.595745	0.531915	0.893617	0.673759
Heart	pcd mice (adult)	4	3	1728.91						WT=	0.666667	1.33333		pcd=	0.8	0.773333	0.72	0.764444
Heart	pcd mice (adult)	4	2	1766.26						WT=	0.934579	1.06542		pcd=	nd	nd	nd	<0.20
Heart	pcd mice (adult)	4	3	1769.91						WT=	0.891089	1.10891		pcd=	0.811881	0.376238	0.49505	0.561056
Heart	pcd mice (adult)	3	3	1800.85						WT=	0.791209	1.20879		pcd=	0.505495	0.659341	0.923077	0.695971
Heart	pcd mice (adult)	4	4	1818.26						WT=	0.74	1.26		pcd=	1.14	1.1	0.86	1.03333
Heart	pcd mice (adult)	3	3	1830.98						WT=	1.07246	0.927536		pcd=	0.869565	0.985507	0.753623	0.869565
Heart	pcd mice (adult)	2	1	1834.96						WT=	0.38806	1.61194		pcd=	1.49254	0.985075	1.04478	1.17413
Heart	pcd mice (adult)	2	2	1839.99						WT=	0.893617	1.10638		pcd=	0.574468	0.680851	0.489362	0.58156
Heart	pcd mice (adult)	5	4	1858.01						WT=	0.888889	1.11111		pcd=	0.755556	0.933333	2.08889	1.25926
Heart	pcd mice (adult)	3	2	1863.01						WT=	0.779221	1.22078		pcd=	1.2987	0.883117	1.09091	1.09091
Heart	pcd mice (adult)	4	1	1872.05						WT=	1.20455	0.795455		pcd=	0.75	0.704545	0.5	0.651515
Heart	pcd mice (adult)	3	1	1872.06						WT=	1.30667	0.693333		pcd=	0.906667	0.96	0.8	0.888889
Heart	pcd mice (adult)	3	1	1892.96						WT=	1.1	0.9		pcd=	0.58	0.76	0.9	0.746667
Heart	pcd mice (adult)	2	1	1892.98						WT=	1.01099	0.989011		pcd=	0.703297	0.769231	0.923077	0.798535
Heart	pcd mice (adult)	3	3	1914.96						WT=	0.816901	1.1831		pcd=	0.788732	0.84507	0.704225	0.779343
Heart	pcd mice (adult)	4	3	1929.87						WT=	0.899083	1.10092		pcd=	0.513761	0.238532	0.825688	0.525994
Heart	pcd mice (adult)	4	1	1943.08						WT=	1.27907	0.72093		pcd=	0.581395	0.860465	0.511628	0.651163
Heart	pcd mice (adult)	2	1	1948.06						WT=	0.611111	1.38889		pcd=	0.944444	0.972222	0.944444	0.953704
Heart	pcd mice (adult)	3	3	2062.62						WT=	0.902439	1.09756		pcd=	0.682927	0.707317	0.756098	0.715447
Heart	pcd mice (adult)	5	3	2068.27						WT=	nd	nd		pcd=	>5	>5	>5	>5
Heart	pcd mice (adult)	7	3	2068.27						WT=	nd	nd		pcd=	>5	>5	>5	>5
Heart	pcd mice (adult)	6	3	2068.28						WT=	nd	nd		pcd=	>5	>5	>5	>5
Heart	pcd mice (adult)	5	5	2111.13						WT=	0.853933	1.14607		pcd=	0.786517	0.764045	0.516854	0.689139
Heart	pcd mice (adult)	3	2	2138.28						WT=	nd	nd		pcd=	>5	>5	>5	>5
Heart	pcd mice (adult)	3	3	2223.09						WT=	1.45946	0.540541		pcd=	2.7027	1.35135	1.35135	1.8018
Heart	pcd mice (adult)	3	2	2505.28						WT=	0.829268	1.17073		pcd=	1.07317	1.5122	1.07317	1.21951
Heart	pcd mice (adult)	3	2	2520.26						WT=	0.888889	1.11111		pcd=	1	0.577778	1.06667	0.881481
Heart	pcd mice (adult)	6	6	2551.39						WT=	0.808989	1.19101		pcd=	0.921348	0.674157	0.606742	0.734082
Heart	pcd mice (adult)	5	6	2551.44						WT=	0.782609	1.21739		pcd=	0.782609	0.637681	0.637681	0.68599
Heart	pcd mice (adult)	3	3	2581.25						WT=	1.25926	0.740741		pcd=	1.18519	1.01235	0.864198	1.02058
Heart	pcd mice (adult)	3	3	2743.3						WT=	1.6	0.4		pcd=	1.64444	1.42222	0.4	1.15556
Heart	pcd mice (adult)	7	2	2806.6						WT=	0.877551	1.12245		pcd=	0.653061	0.44898	0.510204	0.537415
Heart	pcd mice (adult)	7	2	2806.95						WT=	0.950495	1.0495		pcd=	0.792079	0.752475	0.693069	0.745875
Heart	pcd mice (adult)	6	2	2807.55						WT=	1.12329	0.876712		pcd=	0.90411	0.657534	0.630137	0.730594
Heart	pcd mice (adult)	4	4	2813.38						WT=	0.822222	1.17778		pcd=	0.866667	0.711111	0.622222	0.733333
Heart	pcd mice (adult)	5	5	2828.37						WT=	0.850575	1.14943		pcd=	0.413793	0	0.827586	0.413793
Heart	pcd mice (adult)	6	6	2863.56						WT=	0.73913	1.26087		pcd=	0.73913	1.13043	0.521739	0.797101
Heart	pcd mice (adult)	7	2	2907.64						WT=	1.03571	0.964286		pcd=	1.71429	1.5	1.03571	1.41667
Heart	pcd mice (adult)	6	2	2908.04						WT=	1.16216	0.837838		pcd=	1.02703	1.21622	0.783784	1.00901
Heart	pcd mice (adult)	6	5	3092.72						WT=	1.03846	0.961538		pcd=	0.769231	1.07692	0.576923	0.807692
Heart	pcd mice (adult)	6	2	3126.12						WT=	1.47059	0.529412		pcd=	2.47059	2.82353	2.17647	2.4902
Heart	pcd mice (adult)	6	5	3320.59						WT=	0.758621	1.24138		pcd=	1.10345	1.34483	0.931034	1.12644
Heart	pcd mice (adult)	6	5	3422.85						WT=	0.6875	1.3125		pcd=	0.6875	0.875	0.78125	0.78125
Heart	pcd mice (adult)	6	6	3700.94						WT=	0.697674	1.30233		pcd=	0.55814	0.418605	1.81395	0.930233
Heart	pcd mice (adult)	6	3	3983.7						WT=	0.949153	1.05085		pcd=	1.22034	1.01695	0.983051	1.07345
Heart	pcd mice (adult)	6	4	4648.44						WT=	1.03846	0.961538		pcd=	0.961538	1.03846	0.846154	0.948718
Heart	pcd mice (adult)	8	18	9926.84						WT=	0.693878	1.30612		pcd=	0.693878	0.571429	0.897959	0.721088	Avg mass
Hypothalamus	pcd mice (adult)	4	3	2234.2	2234.15	40S ribosomal protein S21	Cyto	C-term	(GESDDSILRLAKADGIVSKNF)	WT=	nd	nd	nd	pcd=	>5	>5		>5
Hypothalamus	pcd mice (adult)	5	3	2234.23	2234.15	40S ribosomal protein S21	Cyto	C-term	(GESDDSILRLAKADGIVSKNF)	WT=	nd	nd	nd	pcd=	>5	>5		>5
Hypothalamus	pcd mice (adult)	3	1	931.588	931.605	Actin (beta or gamma)	Cyto	171-178 of gamma, 170-177 of beta	LPHAILRL	WT=	nd	nd	nd	pcd=	>5	>5		>5
Hypothalamus	pcd mice (adult)	3	1	1002.64	1002.64	Actin (beta or gamma)	Cyto	170-178 of gamma, 169-177 of beta	ALPHAILRL	WT=	1.02857	0.942857	1.02857	pcd=	2.22857	1.88571		2.05714
Hypothalamus	pcd mice (adult)	3	1	1559.84	1559.83	Actin (beta or gamma)	Cyto	95-108	RVAPEEHPVLLTEA	WT=	nd	nd	nd	pcd=	>5	>5		>5
Hypothalamus	pcd mice (adult)	3	1	1559.86	1559.83	Actin (beta or gamma)	Cyto	95-108	RVAPEEHPVLLTEA	WT=	nd	nd	nd	pcd=	>5	>5		>5
Hypothalamus	pcd mice (adult)	3	1	1633.88	1633.87	Actin, gamma	Cyto	286-299	DVDIRKDLYANTVL	WT=	nd	nd	nd	pcd=	>5	>5		>5
Hypothalamus	pcd mice (adult)	3	2	1286.69	1286.69	ATP synthase subunit f	Mito	C-term	PKFEVIDKPQS	WT=	nd	nd	nd	pcd=	>5	>5		>5
Hypothalamus	pcd mice (adult)	3	2	1286.71	1286.69	ATP synthase subunit f	Mito	C-term	PKFEVIDKPQS	WT=	nd	nd	nd	pcd=	>5	>5		>5
Hypothalamus	pcd mice (adult)	3	2	1503.68	1503.71	ATP synthase subunit f	Mito	83-95	GKGEMDTFPTFKF	WT=	nd	nd	nd	pcd=	>5	>5		>5
Hypothalamus	pcd mice (adult)	3	3	1503.7	1503.71	ATP synthase subunit f	Mito	83-95	GKGEMDTFPTFKF	WT=	nd	nd	nd	pcd=	>5	>5		>5
Hypothalamus	pcd mice (adult)	3	2	1516.72	1516.74	ATP synthase subunit f	Mito	C-term	DDPKFEVIDKPQS	WT=	nd	nd	nd	pcd=	>5	>5		>5
Hypothalamus	pcd mice (adult)	3	3	1516.73	1516.74	ATP synthase subunit f	Mito	C-term	DDPKFEVIDKPQS	WT=	nd	nd	nd	pcd=	>5	>5		>5
Hypothalamus	pcd mice (adult)	3	2	1516.74	1516.74	ATP synthase subunit f	Mito	C-term	DDPKFEVIDKPQS	WT=	nd	nd	nd	pcd=	>5	>5		>5
Hypothalamus	pcd mice (adult)	3	3	1516.75	1516.74	ATP synthase subunit f	Mito	C-term	DDPKFEVIDKPQS	WT=	nd	nd	nd	pcd=	>5	>5		>5
Hypothalamus	pcd mice (adult)	3	2	1516.75	1516.74	ATP synthase subunit f	Mito	C-term	DDPKFEVIDKPQS	WT=	nd	nd	nd	pcd=	>5	>5		>5
Hypothalamus	pcd mice (adult)	2	2	1516.78	1516.74	ATP synthase subunit f	Mito	C-term	DDPKFEVIDKPQS	WT=	nd	nd	nd	pcd=	>5	>5		>5
Hypothalamus	pcd mice (adult)	4	4	1791.9	1791.9	ATP synthase subunit f	Mito	C-term	KFDDPKFEVIDKPQS	WT=	nd	nd	nd	pcd=	>5	>5		>5
Hypothalamus	pcd mice (adult)	4	3	1791.92	1791.9	ATP synthase subunit f	Mito	C-term	KFDDPKFEVIDKPQS	WT=	nd	nd	nd	pcd=	>5	>5		>5
Hypothalamus	pcd mice (adult)	4	3	2137.04	2137.06	ATP synthase subunit f	Mito	C-term	PTFKFDDPKFEVIDKPQS	WT=	nd	nd	nd	pcd=	>5	>5		>5
Hypothalamus	pcd mice (adult)	5	5	3002.41	3002.44	ATP synthase subunit f	Mito	C-term	GKGEMDTFPTFKFDDPKFEVIDKPQS	WT=	nd	nd	nd	pcd=	>5	>5		>5
Hypothalamus	pcd mice (adult)	4	5	3002.42	3002.44	ATP synthase subunit f	Mito	C-term	GKGEMDTFPTFKFDDPKFEVIDKPQS	WT=	nd	nd	nd	pcd=	>5	>5		>5
Hypothalamus	pcd mice (adult)	1	1	633.326	633.337	CART (Cocaine- and amphetamine-regulated transcript)	Ves	82-86	(IPIYE)	WT=	1.21622	1.02703	0.756757	pcd=	0.756757	0.648649		0.702703
Hypothalamus	pcd mice (adult)	3	3	1951.14	1951.12	CART (Cocaine- and amphetamine-regulated transcript)	Ves	33-50	APGAMLQIEALQEVLKKL	WT=	1.11628	0.872093	1.01163	pcd=	0.418605	0.523256		0.47093
Hypothalamus	pcd mice (adult)	3	3	1951.17	1951.12	CART (Cocaine- and amphetamine-regulated transcript)	Ves	33-50	APGAMLQIEALQEVLKKL	WT=	0.75	1.275	0.975	pcd=	0.825	0.825		0.825
Hypothalamus	pcd mice (adult)	4	3	2166.28	2166.24	CART (Cocaine- and amphetamine-regulated transcript)	Ves	33-52	APGAMLQIEALQEVLKKLKS	WT=	0.947368	0.947368	1.10526	pcd=	0.947368	0.947368		0.947368
Hypothalamus	pcd mice (adult)	3	1	2056.01	2056.01	Cathepsin D	Lyso	138-155	YTVFDRDNNRVGFANAVV	WT=	1.272	0.96	0.768	pcd=	0.792	0.696		0.744
Hypothalamus	pcd mice (adult)	3	1	1494.81	1494.78	Cerebellin 1 precursor protein	Ves	Cerebellin 1-15	SGSAKVAFSAIRSTN	WT=	1	1.13043	0.869565	pcd=	0.782609	0.73913		0.76087
Hypothalamus	pcd mice (adult)	4	1	1631.82	1631.84	Cerebellin 1 precursor protein	Ves	Cerebellin	SGSAKVAFSAIRSTNH	WT=	0.836066	1.22951	0.934426	pcd=	0.590164	0.688525		0.639344
Hypothalamus	pcd mice (adult)	3	1	1631.86	1631.84	Cerebellin 1 precursor protein	Ves	Cerebellin	SGSAKVAFSAIRSTNH	WT=	0.940299	1.25373	0.80597	pcd=	0.80597	0.58209		0.69403
Hypothalamus	pcd mice (adult)	2	1	1265.69	1265.67	Cerebellin 4	Ves	66-77	SKVAFSAVRSTN	WT=	1.25	1	0.75	pcd=	0.833333	0.75		0.791667
Hypothalamus	pcd mice (adult)	3	1	1265.7	1265.67	Cerebellin 4	Ves	66-77	SKVAFSAVRSTN	WT=	1.01538	1.10769	0.876923	pcd=	1.01538	0.738462		0.876923
Hypothalamus	pcd mice (adult)	3	2	1265.72	1265.67	Cerebellin 4	Ves	66-77	SKVAFSAVRSTN	WT=	0.954545	1.22727	0.818182	pcd=	po	0.818182		0.818182
Hypothalamus	pcd mice (adult)	3	1	2202.1	2202.12	Chromogranin A	Ves	392-410	(AYGFRDPGPQLRRGWRPSS)	WT=	0.864407	0.661017	1.47458	pcd=	1.52542	0.813559		1.16949
Hypothalamus	pcd mice (adult)	2	1	1041.52	1041.52	Chromogranin B	Ves	438-446	LLDEGHYPV	WT=	0.796875	0.796875	1.40625	pcd=	nd	nd		<0.20
Hypothalamus	pcd mice (adult)	3	1	1839.9	1839.9	Chromogranin B	Ves	438-453	LLDEGHYPVRESPIDT	WT=	1.15714	1.02857	0.814286	pcd=	0.9	0.492857		0.696429
Hypothalamus	pcd mice (adult)	3	1	1910.96	1910.93	Chromogranin B	Ves	438-454	LLDEGHYPVRESPIDTA	WT=	1.2619	0.952381	0.785714	pcd=	0.952381	0.571429		0.761905
Hypothalamus	pcd mice (adult)	4	1	2022.96	2022.97	Chromogranin B	Ves	phosphorylated 357-373	GLQYRGRGpSEEDRAPRP	WT=	0.923077	1.06154	1.01538	pcd=	0.323077	0.461538		0.392308
Hypothalamus	pcd mice (adult)	3	1	2023.02	2022.97	Chromogranin B	Ves	phosphorylated 357-373	GLQYRGRGpSEEDRAPRP	WT=	1.02857	1.02857	0.942857	pcd=	nd	nd		<0.20
Hypothalamus	pcd mice (adult)	6	1	2099.02	2099.07	Chromogranin B	Ves	357-374	GLQYRGRGSEEDRAPRPR	WT=	0.975904	1.08434	0.939759	pcd=	0.86747	0.650602		0.759036
Hypothalamus	pcd mice (adult)	5	1	2099.08	2099.07	Chromogranin B	Ves	357-374	GLQYRGRGSEEDRAPRPR	WT=	0.785714	1.07143	1.14286	pcd=	0.5	0.714286		0.607143
Hypothalamus	pcd mice (adult)	5	1	2179.04	2179.07	Chromogranin B	Ves	phosphorylated 357-374	GLQYRGRGpSEEDRAPRPR	WT=	1	0.966667	1.03333	pcd=	0.466667	0.533333		0.5
Hypothalamus	pcd mice (adult)	2	1	2400.16	2400.15	Chromogranin B	Ves	516-535	LGALFNPYFDPLQWKNSDFE	WT=	0.911392	0.987342	1.10127	pcd=	0.379747	0.531646		0.455696
Hypothalamus	pcd mice (adult)	3	1	2400.18	2400.15	Chromogranin B	Ves	516-535	LGALFNPYFDPLQWKNSDFE	WT=	0.80597	1.02985	1.16418	pcd=	0.447761	0.626866		0.537313
Hypothalamus	pcd mice (adult)	3	2	2400.21	2400.15	Chromogranin B	Ves	516-535	LGALFNPYFDPLQWKNSDFE	WT=	1.05882	0.988235	0.952941	pcd=	po	0.635294		0.635294
Hypothalamus	pcd mice (adult)	3	1	991.588	991.589	Clathrin light chain A	Cyto	C-term (210-218)	SLKQAPLVH	WT=	1	0.666667	1.33333	pcd=	10.6667	2.33333		>5
Hypothalamus	pcd mice (adult)	3	1	1403.85	1403.86	Clathrin light chain A	Cyto	C-term (206-218)	SVLISLKQAPLVH	WT=	1.125	0.9375	0.9375	pcd=	6	3.1875		4.59375
Hypothalamus	pcd mice (adult)	2	1	1242.68	1242.68	Cofilin, non-muscle isoform (Cofilin-1)	Cyto	N-term	Ac-ASGVAVSDGVIKV	WT=	nd	nd	nd	pcd=	>5	>5		>5
Hypothalamus	pcd mice (adult)	2	1	841.467	841.466	Cytochrome C oxidase subunit 5a	Mito	126-132	RPTLNEL	WT=	nd	nd	nd	pcd=	>5	>5		>5
Hypothalamus	pcd mice (adult)	2	2	980.543	980.554	Cytochrome C oxidase subunit 5a	Mito	79-87	VPEPKIIDA	WT=	nd	nd	nd	pcd=	>5	>5		>5
Hypothalamus	pcd mice (adult)	2	2	1208.65	1208.67	Cytochrome C oxidase subunit 5a	Mito	77-87	DLVPEPKIIDA	WT=	nd	nd	nd	pcd=	>5	>5		>5
Hypothalamus	pcd mice (adult)	2	2	1356.71	1356.71	Cytochrome C oxidase subunit 5a	Mito	C-term	GISTPEELGLDKV	WT=	nd	nd	nd	pcd=	>5	>5		>5
Hypothalamus	pcd mice (adult)	2	2	1356.74	1356.71	Cytochrome C oxidase subunit 5a	Mito	C-term	GISTPEELGLDKV	WT=	nd	nd	nd	pcd=	>5	>5		>5
Hypothalamus	pcd mice (adult)	3	2	2180.17	2180.17	Cytochrome C oxidase subunit 5a	Mito	C-term (126-145)	RPTLNELGISTPEELGLDKV	WT=	nd	nd	nd	pcd=	>5	>5		>5
Hypothalamus	pcd mice (adult)	3	1	1864.84	1864.83	Cytochrome C oxidase subunit 6a	Mito	96-111	FHNPHVNPLPTGYEDE	WT=	nd	nd	nd	pcd=	>5	>5		>5
Hypothalamus	pcd mice (adult)	2	2	958.521	958.533	Cytochrome C oxidase subunit 6b	Mito	N-term	Ac-AEDIKTKI	WT=	nd	nd	nd	pcd=	>5	>5		>5
Hypothalamus	pcd mice (adult)	3	3	1363.64	1363.73	Cytochrome C oxidase subunit 6b	Mito	N-term	Ac-AEDIKTKIKNY	WT=	nd	nd	nd	pcd=	>5	>5		>5
Hypothalamus	pcd mice (adult)	3	3	1363.69	1363.73	Cytochrome C oxidase subunit 6b	Mito	N-term	Ac-AEDIKTKIKNY	WT=	nd	nd	nd	pcd=	>5	>5		>5
Hypothalamus	pcd mice (adult)	3	3	1363.74	1363.73	Cytochrome C oxidase subunit 6b	Mito	N-term	Ac-AEDIKTKIKNY	WT=	nd	nd	nd	pcd=	>5	>5		>5
Hypothalamus	pcd mice (adult)	3	2	1749.84	1749.84	Cytochrome C oxidase subunit 6b	Mito	13-17	KTAPFDSRFPNQNQT	WT=	nd	nd	nd	pcd=	>5	>5		>5
Hypothalamus	pcd mice (adult)	3	2	1749.84	1749.84	Cytochrome C oxidase subunit 6b	Mito	13-17	KTAPFDSRFPNQNQT	WT=	nd	nd	nd	pcd=	>5	>5		>5
Hypothalamus	pcd mice (adult)	3	1	1860.95	1860.93	Cytochrome C oxidase subunit 6b	Mito	C-term	VSAWDDRIAEGTFPGKI	WT=	nd	nd	nd	pcd=	>5	>5		>5
Hypothalamus	pcd mice (adult)	3	3	1086.63	1086.63	Cytochrome c oxidase subunit 6b	Mito	N-term	(Ac-AEDIKTKIK)	WT=	nd	nd	nd	pcd=	>5	>5		>5
Hypothalamus	pcd mice (adult)	3	2	1417.72	1417.72	Cytochrome c oxidase subunit 6b	Mito	C-term	DDRIAEGTFPGKI	WT=	nd	nd	nd	pcd=	>5	>5		>5
Hypothalamus	pcd mice (adult)	3	1	1417.72	1417.72	Cytochrome c oxidase subunit 6b	Mito	C-term	DDRIAEGTFPGKI	WT=	nd	nd	nd	pcd=	>5	>5		>5
Hypothalamus	pcd mice (adult)	3	2	1417.72	1417.72	Cytochrome c oxidase subunit 6b	Mito	C-term	DDRIAEGTFPGKI	WT=	nd	nd	nd	pcd=	>5	>5		>5
Hypothalamus	pcd mice (adult)	4	4	1592.84	1592.88	Cytochrome C oxidase subunit 6b	Mito	N-term	Ac-AEDIKTKIKNYKT	WT=	nd	nd	nd	pcd=	>5	>5		>5
Hypothalamus	pcd mice (adult)	4	4	1592.85	1592.88	Cytochrome C oxidase subunit 6b	Mito	N-term	Ac-AEDIKTKIKNYKT	WT=	nd	nd	nd	pcd=	>5	>5		>5
Hypothalamus	pcd mice (adult)	3	4	1592.86	1592.88	Cytochrome C oxidase subunit 6b	Mito	N-term	Ac-AEDIKTKIKNYKT	WT=	nd	nd	nd	pcd=	>5	>5		>5
Hypothalamus	pcd mice (adult)	3	2	1674.83	1674.84	Cytochrome C oxidase subunit 6b	Mito	C-term	AWDDRIAEGTFPGKI	WT=	nd	nd	nd	pcd=	>5	>5		>5
Hypothalamus	pcd mice (adult)	3	1	1674.82	1674.84	Cytochrome C oxidase subunit 6b	Mito	C-term	AWDDRIAEGTFPGKI	WT=	nd	nd	nd	pcd=	>5	>5		>5
Hypothalamus	pcd mice (adult)	5	2	2139.12	2139.11	Cytochrome C oxidase subunit 7b	Mito	N-term (after removal of Mitochrondrial targetting peptide)	SHQKRAPSFHDKYGNAILA	WT=	0.882353	1.05882	1.05882	pcd=	1.05882	0		0.529412
Hypothalamus	pcd mice (adult)	4	2	2139.13	2139.11	Cytochrome C oxidase subunit 7b	Mito	N-term (after removal of Mitochrondrial targetting peptide)	SHQKRAPSFHDKYGNAILA	WT=	0.947368	1.10526	0.947368	pcd=	1.10526	3		2.05263
Hypothalamus	pcd mice (adult)	2	1	1583.82	1583.82	Diazepam binding inhibitor (Acyl-CoA-binding protein)	Cyto	36-50	TVGDVNTDRPGLLDL	WT=	nd	nd	nd	pcd=	>5	>5		>5
Hypothalamus	pcd mice (adult)	2	1	1583.85	1583.82	Diazepam binding inhibitor (Acyl-CoA-binding protein)	Cyto	36-50	TVGDVNTDRPGLLDL	WT=	nd	nd	nd	pcd=	>5	>5		>5
Hypothalamus	pcd mice (adult)	4	3	1889.98	1889.98	Diazepam binding inhibitor (Acyl-CoA-binding protein)	Cyto	N-term	Ac-SQAEFDKAAEEVKRLK	WT=	nd	nd	nd	pcd=	>5	>5		>5
Hypothalamus	pcd mice (adult)	4	3	1889.98	1889.98	Diazepam binding inhibitor (Acyl-CoA-binding protein)	Cyto	N-term	Ac-SQAEFDKAAEEVKRLK	WT=	nd	nd	nd	pcd=	>5	>5		>5
Hypothalamus	pcd mice (adult)	3	2	1911.01	1911.01	Diazepam binding inhibitor (Acyl-CoA-binding protein)	Cyto	33-50	KQATVGDVNTDRPGLLDL	WT=	nd	nd	nd	pcd=	>5	>5		>5
Hypothalamus	pcd mice (adult)	3	1	1911.03	1911.01	Diazepam binding inhibitor (Acyl-CoA-binding protein)	Cyto	33-50	KQATVGDVNTDRPGLLDL	WT=	nd	nd	nd	pcd=	>5	>5		>5
Hypothalamus	pcd mice (adult)	3	2	1911.03	1911.01	Diazepam binding inhibitor (Acyl-CoA-binding protein)	Cyto	33-50	KQATVGDVNTDRPGLLDL	WT=	nd	nd	nd	pcd=	>5	>5		>5
Hypothalamus	pcd mice (adult)	3	3	2016.02	2016.02	Diazepam binding inhibitor (Acyl-CoA-binding protein)	Cyto	58-74	AEEVKRLKTQPTDEEML	WT=	nd	nd	nd	pcd=	>5	>5		>5
Hypothalamus	pcd mice (adult)	4	3	2016.02	2016.02	Diazepam binding inhibitor (Acyl-CoA-binding protein)	Cyto	58-74	AEEVKRLKTQPTDEEML	WT=	nd	nd	nd	pcd=	>5	>5		>5
Hypothalamus	pcd mice (adult)	4	2	2439.21	2439.24	Diazepam binding inhibitor (Acyl-CoA-binding protein)	Cyto	58-77	AEEVKRLKTQPTDEEMLFIY	WT=	nd	nd	nd	pcd=	>5	>5		>5
Hypothalamus	pcd mice (adult)	4	3	2439.23	2439.24	Diazepam binding inhibitor (Acyl-CoA-binding protein)	Cyto	58-77	AEEVKRLKTQPTDEEMLFIY	WT=	nd	nd	nd	pcd=	>5	>5		>5
Hypothalamus	pcd mice (adult)	3	3	2439.23	2439.24	Diazepam binding inhibitor (Acyl-CoA-binding protein)	Cyto	58-77	AEEVKRLKTQPTDEEMLFIY	WT=	nd	nd	nd	pcd=	>5	>5		>5
Hypothalamus	pcd mice (adult)	4	3	2934.43	2934.43	Diazepam binding inhibitor (Acyl-CoA-binding protein)	Cyto	N-term	Ac-SQAEFDKAAEEVKRLKTQPTDEEML	WT=	nd	nd	nd	pcd=	>5	>5		>5
Hypothalamus	pcd mice (adult)	4	3	2934.52	2934.43	Diazepam binding inhibitor (Acyl-CoA-binding protein)	Cyto	N-term	Ac-SQAEFDKAAEEVKRLKTQPTDEEML	WT=	nd	nd	nd	pcd=	>5	>5		>5
Hypothalamus	pcd mice (adult)	4	3	3194.53	3194.58	Diazepam binding inhibitor (Acyl-CoA-binding protein)	Cyto	N-term	Ac-SQAEFDKAAEEVKRLKTQPTDEEMLFI	WT=	nd	nd	nd	pcd=	>5	>5		>5
Hypothalamus	pcd mice (adult)	4	3	3357.7	3357.64	Diazepam binding inhibitor (Acyl-CoA-binding protein)	Cyto	N-term	Ac-SQAEFDKAAEEVKRLKTQPTDEEMLFIY	WT=	nd	nd	nd	pcd=	>5	>5		>5
Hypothalamus	pcd mice (adult)	4	3	3357.63	3357.64	Diazepam binding inhibitor (Acyl-CoA-binding protein)	Cyto	N-term	Ac-SQAEFDKAAEEVKRLKTQPTDEEMLFIY	WT=	nd	nd	nd	pcd=	>5	>5		>5
Hypothalamus	pcd mice (adult)	4	3	3444.7	3444.68	Diazepam binding inhibitor (Acyl-CoA-binding protein)	Cyto	N-term	Ac-SQAEFDKAAEEVKRLKTQPTDEEMLFIYS	WT=	nd	nd	nd	pcd=	>5	>5		>5
Hypothalamus	pcd mice (adult)	5	3	3728.77	3728.79	Diazepam binding inhibitor (Acyl-CoA-binding protein)	Cyto	N-term	Ac-SQAEFDKAAEEVKRLKTQPTDEEMLFIYSHF	WT=	nd	nd	nd	pcd=	>5	>5		>5
Hypothalamus	pcd mice (adult)	3	2	2185.11	2185.07	Eukaryotic translation initiation factor 4B	Cyto	101-119	GNLPYDVTEDSIKDFFRGL	WT=	nd	nd	nd	pcd=	>5	>5		>5
Hypothalamus	pcd mice (adult)	2	1	1328.7	1328.69	Excitatory amino acid transporter 1 (Solute carrier family 1, member 3)	Memb	174-184	IRNMFPPNLVE	WT=	nd	nd	nd	pcd=	>5	>5		>5
Hypothalamus	pcd mice (adult)	3	2	1456.84	1456.8	Fatty acid-binding protein 5	Cyto	N-term	Ac-ASLKDLEGKWRL	WT=	0.8	1.2	1	pcd=	2.9	2.6		2.75
Hypothalamus	pcd mice (adult)	2	1	1078.6	1078.59	Heat shock protein 1 (chaperonin 10)	Mito	N-term	Ac-AGQAFRKFL	WT=	nd	nd	nd	pcd=	>5	>5		>5
Hypothalamus	pcd mice (adult)	3	1	1805.97	1805.98	Heat shock protein 1 (chaperonin 10)	Mito	N-term	Ac-AGQAFRKFLPLFDRV	WT=	nd	nd	nd	pcd=	>5	>5		>5
Hypothalamus	pcd mice (adult)	3	3	1956.07	1956.05	Heat shock protein 1 (chaperonin 10)	Mito	45-65	TVVAVGSGGKGKSGEIEPVSV	WT=	nd	nd	nd	pcd=	>5	>5		>5
Hypothalamus	pcd mice (adult)	4	1	2390.28	2390.32	Heat shock protein 1 (chaperonin 10)	Mito	N-term	Ac-AGQAFRKFLPLFDRVLVERS	WT=	nd	nd	nd	pcd=	>5	>5		>5
Hypothalamus	pcd mice (adult)	3	3	1330.69	1330.71	Hemoglobin alpha	Cyto	N-term (2-14)	VLSGEDKSNIKAA	WT=	0.818182	1.54545	0.636364	pcd=	1.54545	83.4545		>5
Hypothalamus	pcd mice (adult)	3	2	1330.7	1330.71	Hemoglobin alpha	Cyto	N-term 2-14	VLSGEDKSNIKAA	WT=	0.461538	0.230769	2.30769	pcd=	6.92308	0.230769		3.57692
Hypothalamus	pcd mice (adult)	3	2	1239.6	1239.65	Hemoglobin beta	Cyto	N-term (2-13)	VHLTDAEKAAVS	WT=	nd	1	nd	pcd=	1.91667	1.5		1.70833
Hypothalamus	pcd mice (adult)	2	2	1239.64	1239.65	Hemoglobin beta	Cyto	N-term (2-13)	VHLTDAEKAAVS	WT=	0.574468	1.78723	0.638298	pcd=	2.29787	2.3617		2.32979
Hypothalamus	pcd mice (adult)	3	2	1239.65	1239.65	Hemoglobin beta	Cyto	N-term (2-13)	VHLTDAEKAAVS	WT=	0.42	1.98	0.6	pcd=	2.28	2.82		2.55
Hypothalamus	pcd mice (adult)	3	2	2283.21	2283.21	Histidine triad nucleotide-binding protein 1	Cyto	N-term	Ac-ADEIAKAQVAQPGGDTIFGKII	WT=	nd	nd	nd	pcd=	>5	>5		>5
Hypothalamus	pcd mice (adult)	2	1	772.442	772.444	Macrophage migration inhibitory factor	Cyto	82-89	GLLSDRL	WT=	nd	nd	nd	pcd=	>5	>5		>5
Hypothalamus	pcd mice (adult)	3	2	2105.13	2105.13	Macrophage migration inhibitory factor	Cyto	28-47	AQATGKPAQYIAVHVVPDQL	WT=	nd	nd	nd	pcd=	>5	>5		>5
Hypothalamus	pcd mice (adult)	3	1	2105.15	2105.13	Macrophage migration inhibitory factor	Cyto	28-47	AQATGKPAQYIAVHVVPDQL	WT=	1.2	0.6	1.2	pcd=	21.6	8.4		>5
Hypothalamus	pcd mice (adult)	3	2	2105.17	2105.13	Macrophage migration inhibitory factor	Cyto	28-47	AQATGKPAQYIAVHVVPDQL	WT=	nd	nd	nd	pcd=	>5	>5		>5
Hypothalamus	pcd mice (adult)	3	1	2484.25	2484.28	Macrophage migration inhibitory factor	Cyto	28-50	AQATGKPAQYIAVHVVPDQLMTF	WT=	1.08	0.96	0.96	pcd=	3.36	2.28		2.82
Hypothalamus	pcd mice (adult)	4	2	2507.25	2507.23	Meylin basic protein	Cyto	67-88	GSLPQKSQHGRTQDENPVVHFF	WT=	1.22222	0.916667	0.861111	pcd=	0.472222	0.416667		0.444444
Hypothalamus	pcd mice (adult)	2	2	1287.67	1287.67	Microtubule-associated protein tau	Cyto	C-term	ADEVSASLAKQGL	WT=	nd	nd	nd	pcd=	>5	>5		>5
Hypothalamus	pcd mice (adult)	4	2	1660.92	1660.91	Myelin basic protein	Cyto	N-term	Ac-ASQKRPSQRSKYLA	WT=	1	1	1	pcd=	1.06667	1.13333		1.1
Hypothalamus	pcd mice (adult)	4	2	1761.96	1761.96	Myelin basic protein	Cyto	N-term	Ac-ASQKRPSQRSKYLAT	WT=	0.807692	1.26923	0.923077	pcd=	3.92308	2.30769		3.11538
Hypothalamus	pcd mice (adult)	4	2	1832.99	1832.99	Myelin basic protein	Cyto	N-term	Ac-ASQKRPSQRSKYLATA	WT=	1.35211	1.22535	0.422535	pcd=	0.971831	1.94366		1.45775
Hypothalamus	pcd mice (adult)	4	2	1833	1832.99	Myelin basic protein	Cyto	N-term	Ac-ASQKRPSQRSKYLATA	WT=	1	1.11111	0.888889	pcd=	2	1.11111		1.55556
Hypothalamus	pcd mice (adult)	4	2	1833	1832.99	Myelin basic protein	Cyto	N-term	Ac-ASQKRPSQRSKYLATA	WT=	1	1	1	pcd=	2.14286	1.07143		1.60714
Hypothalamus	pcd mice (adult)	3	2	1833.03	1832.99	Myelin basic protein	Cyto	N-term	Ac-ASQKRPSQRSKYLATA	WT=	1.22222	1	0.777778	pcd=	1.77778	1		1.38889
Hypothalamus	pcd mice (adult)	4	2	1920.06	1920.03	Myelin basic protein	Cyto	N-term	Ac-ASQKRPSQRSKYLATAS	WT=	0.957447	0.925532	1.11702	pcd=	1.14894	0.702128		0.925532
Hypothalamus	pcd mice (adult)	4	2	2021.08	2021.08	Myelin basic protein	Cyto	N-term	(Ac-ASQKRPSQRSKYLATAST)	WT=	1.17857	0.964286	0.857143	pcd=	1.82143	1.60714		1.71429
Hypothalamus	pcd mice (adult)	4	2	2152.15	2152.11	Myelin basic protein	Cyto	N-term	Ac-ASQKRPSQRSKYLATASTM	WT=	0.835443	1.13924	1.02532	pcd=	0.759494	0.379747		0.56962
Hypothalamus	pcd mice (adult)	3	1	1903.93	1903.89	Neurogranin	Cyto	C-term	KGPGPGGPGGAGGARGGAGGGPSGD	WT=	1.20779	0.545455	1.24675	pcd=	1.32468	1.24675		1.28571
Hypothalamus	pcd mice (adult)	2	1	1420.74	1420.73	PC4 and SFRS1-interacting protein (Lens epithelium-derived growth factor)	Nuc	N-term	Ac-TRDFKPGDLIFA	WT=	nd	nd	nd	pcd=	>5	>5		>5
Hypothalamus	pcd mice (adult)	2	1	1420.77	1420.73	PC4 and SFRS1-interacting protein (Lens epithelium-derived growth factor)	Nuc	N-term	Ac-TRDFKPGDLIFA	WT=	nd	nd	nd	pcd=	>5	>5		>5
Hypothalamus	pcd mice (adult)	1	1	774.389	774.394	Peptidylprolyl isomerase A	Cyto	96-103	TGPGILSM	WT=	nd	nd	nd	pcd=	>5	>5		>5
Hypothalamus	pcd mice (adult)	2	1	911.457	911.453	Peptidylprolyl isomerase A	Cyto	92-100	HTGPGILSM	WT=	nd	nd	nd	pcd=	>5	>5		>5
Hypothalamus	pcd mice (adult)	3	2	1143.55	1143.56	Peptidylprolyl isomerase A	Cyto	84-92	EDENFILKH	WT=	nd	nd	nd	pcd=	>5	>5		>5
Hypothalamus	pcd mice (adult)	3	2	1143.56	1143.56	Peptidylprolyl isomerase A	Cyto	84-92	EDENFILKH	WT=	nd	nd	nd	pcd=	>5	>5		>5
Hypothalamus	pcd mice (adult)	3	2	1145.61	1145.62	Peptidylprolyl isomerase A	Cyto	30-39	PKTAENFRAL	WT=	nd	nd	nd	pcd=	>5	>5		>5
Hypothalamus	pcd mice (adult)	2	1	1204.57	1204.57	Peptidylprolyl isomerase A	Cyto	12-22	ADDEPLGRVSF	WT=	nd	nd	nd	pcd=	>5	>5		>5
Hypothalamus	pcd mice (adult)	2	1	1204.57	1204.57	Peptidylprolyl isomerase A	Cyto	12-22	ADDEPLGRVSF	WT=	nd	nd	nd	pcd=	>5	>5		>5
Hypothalamus	pcd mice (adult)	3	3	1218.61	1218.62	Peptidylprolyl isomerase A	Cyto	26-36	ADKVPKTAENF	WT=	nd	nd	nd	pcd=	>5	>5		>5
Hypothalamus	pcd mice (adult)	3	3	1218.62	1218.62	Peptidylprolyl isomerase A	Cyto	26-36	ADKVPKTAENF	WT=	nd	nd	nd	pcd=	>5	>5		>5
Hypothalamus	pcd mice (adult)	3	3	1218.66	1218.62	Peptidylprolyl isomerase A	Cyto	26-36	ADKVPKTAENF	WT=	nd	nd	nd	pcd=	>5	>5		>5
Hypothalamus	pcd mice (adult)	3	2	1273.63	1273.67	Peptidylprolyl isomerase A	Cyto	130-141	GKVKEGMNIVEA	WT=	nd	nd	nd	pcd=	>5	>5		>5
Hypothalamus	pcd mice (adult)	3	3	1273.67	1273.67	Peptidylprolyl isomerase A	Cyto	130-141	GKVKEGMNIVEA	WT=	nd	nd	nd	pcd=	>5	>5		>5
Hypothalamus	pcd mice (adult)	2	3	1273.68	1273.67	Peptidylprolyl isomerase A	Cyto	130-141	GKVKEGMNIVEA	WT=	nd	nd	nd	pcd=	>5	>5		>5
Hypothalamus	pcd mice (adult)	4	2	1374.7	1374.73	Peptidylprolyl isomerase A	Cyto	26-37	ADKVPKTAENFR	WT=	nd	nd	nd	pcd=	>5	>5		>5
Hypothalamus	pcd mice (adult)	4	2	1445.77	1445.76	Peptidylprolyl isomerase A	Cyto	26-38	(ADKVPKTAENFRA)	WT=	nd	nd	nd	pcd=	>5	>5		>5
Hypothalamus	pcd mice (adult)	3	2	1450.63	1450.67	Peptidylprolyl isomerase A	Cyto	40-53	STGEKGFGYKGSSF	WT=	nd	nd	nd	pcd=	>5	>5		>5
Hypothalamus	pcd mice (adult)	3	3	1450.67	1450.67	Peptidylprolyl isomerase A	Cyto	40-53	STGEKGFGYKGSSF	WT=	nd	nd	nd	pcd=	>5	>5		>5
Hypothalamus	pcd mice (adult)	3	2	1450.68	1450.67	Peptidylprolyl isomerase A	Cyto	40-53	STGEKGFGYKGSSF	WT=	nd	nd	nd	pcd=	>5	>5		>5
Hypothalamus	pcd mice (adult)	4	2	1457.74	1457.77	Peptidylprolyl isomerase A	Cyto	118-129	KTEWLDGKHVVF	WT=	nd	nd	nd	pcd=	>5	>5		>5
Hypothalamus	pcd mice (adult)	3	3	1457.76	1457.77	Peptidylprolyl isomerase A	Cyto	118-129	KTEWLDGKHVVF	WT=	nd	nd	nd	pcd=	>5	>5		>5
Hypothalamus	pcd mice (adult)	4	3	1457.77	1457.77	Peptidylprolyl isomerase A	Cyto	118-129	KTEWLDGKHVVF	WT=	nd	nd	nd	pcd=	>5	>5		>5
Hypothalamus	pcd mice (adult)	4	3	1457.77	1457.77	Peptidylprolyl isomerase A	Cyto	118-129	KTEWLDGKHVVF	WT=	nd	nd	nd	pcd=	>5	>5		>5
Hypothalamus	pcd mice (adult)	4	3	1528.79	1528.8	Peptidylprolyl isomerase A	Cyto	117-129	AKTEWLDGKHVVF	WT=	nd	nd	nd	pcd=	>5	>5		>5
Hypothalamus	pcd mice (adult)	4	2	1528.83	1528.8	Peptidylprolyl isomerase A	Cyto	117-129	AKTEWLDGKHVVF	WT=	1.15385	0.692308	1.15385	pcd=	8.76923	6.92308		>5
Hypothalamus	pcd mice (adult)	2	1	1533.73	1533.73	Peptidylprolyl isomerase A	Cyto	9-22	DITADDEPLGRVSF	WT=	nd	nd	nd	pcd=	>5	>5		>5
Hypothalamus	pcd mice (adult)	4	3	1558.79	1558.85	Peptidylprolyl isomerase A	Cyto	26-39	ADKVPKTAENFRAL	WT=	nd	nd	nd	pcd=	>5	>5		>5
Hypothalamus	pcd mice (adult)	4	3	1558.82	1558.85	Peptidylprolyl isomerase A	Cyto	26-39	ADKVPKTAENFRAL	WT=	nd	nd	nd	pcd=	>5	>5		>5
Hypothalamus	pcd mice (adult)	4	3	1558.85	1558.85	Peptidylprolyl isomerase A	Cyto	26-39	ADKVPKTAENFRAL	WT=	nd	nd	nd	pcd=	>5	>5		>5
Hypothalamus	pcd mice (adult)	3	3	1558.85	1558.85	Peptidylprolyl isomerase A	Cyto	26-39	ADKVPKTAENFRAL	WT=	nd	nd	nd	pcd=	>5	>5		>5
Hypothalamus	pcd mice (adult)	4	2	1558.85	1558.85	Peptidylprolyl isomerase A	Cyto	26-39	ADKVPKTAENFRAL	WT=	1	1	1	pcd=	19	6		>5
Hypothalamus	pcd mice (adult)	3	3	1558.85	1558.85	Peptidylprolyl isomerase A	Cyto	26-39	ADKVPKTAENFRAL	WT=	nd	nd	nd	pcd=	>5	>5		>5
Hypothalamus	pcd mice (adult)	3	3	1607.81	1607.82	Peptidylprolyl isomerase A	Cyto	23-36	ELFADKVPKTAENF	WT=	nd	nd	nd	pcd=	>5	>5		>5
Hypothalamus	pcd mice (adult)	2	1	1680.8	1680.8	Peptidylprolyl isomerase A	Cyto	8-22	FDITADDEPLGRVSF	WT=	nd	nd	nd	pcd=	>5	>5		>5
Hypothalamus	pcd mice (adult)	3	2	1899.93	1899.95	Peptidylprolyl isomerase A	Cyto	84-100	EDENFILKHTGPGILSM	WT=	1.5	1.125	0.375	pcd=	9	6.5625		>5
Hypothalamus	pcd mice (adult)	3	1	1899.93	1899.95	Peptidylprolyl isomerase A	Cyto	84-100	EDENFILKHTGPGILSM	WT=	nd	nd	nd	pcd=	>5	>5		>5
Hypothalamus	pcd mice (adult)	3	1	1899.94	1899.95	Peptidylprolyl isomerase A	Cyto	84-100	EDENFILKHTGPGILSM	WT=	0.8	1.12	1.08	pcd=	0.92	2.32		1.62
Hypothalamus	pcd mice (adult)	3	3	1948.03	1948.04	Peptidylprolyl isomerase A	Cyto	23-39	ELFADKVPKTAENFRAL	WT=	nd	nd	nd	pcd=	>5	>5		>5
Hypothalamus	pcd mice (adult)	4	2	1948.06	1948.04	Peptidylprolyl isomerase A	Cyto	23-39	ELFADKVPKTAENFRAL	WT=	0.315789	0.315789	2.36842	pcd=	5.68421	2.21053		3.94737
Hypothalamus	pcd mice (adult)	3	1	2338.19	2338.15	Peptidylprolyl isomerase A	Cyto	N-term	VNPTVFFDITADDEPLGRVSF	WT=	1.22222	0.888889	0.888889	pcd=	3.33333	2		2.66667
Hypothalamus	pcd mice (adult)	2	2	884.533	884.533	Phosphatidylethanolamine-binding protein 1	Cyto	39-46	KVLTPTQV	WT=	nd	nd	nd	pcd=	>5	>5		>5
Hypothalamus	pcd mice (adult)	2	2	941.564	941.554	Phosphatidylethanolamine-binding protein 1	Cyto	38-46	GKVLTPTQV	WT=	nd	nd	nd	pcd=	>5	>5		>5
Hypothalamus	pcd mice (adult)	2	2	1089.57	1089.57	Phosphatidylethanolamine-binding protein 1	Cyto	93-103	KGNDISSGTVL	WT=	nd	nd	nd	pcd=	>5	>5		>5
Hypothalamus	pcd mice (adult)	2	1	1089.57	1089.57	Phosphatidylethanolamine-binding protein 1	Cyto	93-103	KGNDISSGTVL	WT=	nd	nd	nd	pcd=	>5	>5		>5
Hypothalamus	pcd mice (adult)	2	2	1089.57	1089.57	Phosphatidylethanolamine-binding protein 1	Cyto	93-103	KGNDISSGTVL	WT=	nd	nd	nd	pcd=	>5	>5		>5
Hypothalamus	pcd mice (adult)	2	2	1089.59	1089.57	Phosphatidylethanolamine-binding protein 1	Cyto	93-103	KGNDISSGTVL	WT=	nd	nd	nd	pcd=	>5	>5		>5
Hypothalamus	pcd mice (adult)	3	2	1725.95	1725.95	Phosphatidylethanolamine-binding protein 1	Cyto	30-46	AGVTVDELGKVLTPTQV	WT=	nd	nd	nd	pcd=	>5	>5		>5
Hypothalamus	pcd mice (adult)	3	2	1968.96	1968.95	Phosphatidylethanolamine-binding protein 1	Cyto	C-term	EWDDYVPKLYEQLSGK	WT=	0.807692	0.865385	1.32692	pcd=	1.5	1.26923		1.38462
Hypothalamus	pcd mice (adult)	3	2	2168.1	2168.04	Phosphatidylethanolamine-binding protein 1	Cyto	C-term	QAEWDDYVPKLYEQLSGK	WT=	0.857143	1	1.14286	pcd=	1.92857	1.57143		1.75
Hypothalamus	pcd mice (adult)	3	2	2259.21	2259.21	Phosphatidylethanolamine-binding protein 1	Cyto	26-46	RVDYAGVTVDELGKVLTPTQV	WT=	nd	nd	nd	pcd=	>5	>5		>5
Hypothalamus	pcd mice (adult)	3	2	2459.14	2459.11	Phosphatidylethanolamine-binding protein 1	Cyto	C-term + 25 Da on N-term	Cyano-CYQAEWDDYVPKLYEQLSGK	WT=	1.2	0.771429	1.02857	pcd=	<0.2	1.11429		0.557143
Hypothalamus	pcd mice (adult)	2	2	1675.9	1675.9	prefoldin 1	Cyto	N-term	Ac-AASVDLELKKAFTEL	WT=	nd	nd	nd	pcd=	>5	>5		>5
Hypothalamus	pcd mice (adult)	5	2	2507.26	2507.29	Procholecystokinin	Ves	72-94	APSGRMSVLKNLQSLDPSHRISD	WT=	nd	nd	nd	pcd=	>5	>5		>5
Hypothalamus	pcd mice (adult)	3	2	1027.55	1027.55	Prodynorphin	Ves	Dynorphin A10-17	PKLKWDNQ	WT=	0.975	1.05	0.975	pcd=	0.45	0.525		0.4875
Hypothalamus	pcd mice (adult)	3	2	1027.55	1027.55	Prodynorphin	Ves	Dynorphin A10-17	PKLKWDNQ	WT=	0.933333	1.06667	1	pcd=	0.466667	0.566667		0.516667
Hypothalamus	pcd mice (adult)	4	3	1227.66	1227.68	Prodynorphin	Ves	Alpha-neoendorphin	YGGFLRKYPK	WT=	1.02985	0.985075	0.985075	pcd=	0.447761	0.492537		0.470149
Hypothalamus	pcd mice (adult)	4	2	1227.67	1227.68	Prodynorphin	Ves	Alpha-neoendorphin	YGGFLRKYPK	WT=	0.866667	1	1.13333	pcd=	0.366667	0.4		0.383333
Hypothalamus	pcd mice (adult)	3	2	1227.72	1227.68	Prodynorphin	Ves	Alpha-neoendorphin	YGGFLRKYPK	WT=	0.975	0.975	1.05	pcd=	0.525	0.525		0.525
Hypothalamus	pcd mice (adult)	1	1	392.199	392.206	Proenkephalin	Ves	Des-Tyr Leu-enkephalin	(GGFL)	WT=	nd	nd	nd	pcd=	>5	>5		>5
Hypothalamus	pcd mice (adult)	2	1	876.385	876.395	Proenkephalin	Ves	Heptapeptide	YGGFMRF	WT=	1.01887	1.07547	0.90566	pcd=	nd	nd		<0.20
Hypothalamus	pcd mice (adult)	2	2	1385.66	1385.67	Proenkephalin	Ves	197-208	SPQLEDEAKELQ	WT=	1.29	0.93	0.78	pcd=	1.32	1.44		1.38
Hypothalamus	pcd mice (adult)	3	1	1057.62	1057.62	Prohormone convertase 2	Ves	C-term	SLQSILRKN	WT=	0.886364	0.954545	1.15909	pcd=	0.545455	0.238636		0.392045
Hypothalamus	pcd mice (adult)	3	1	2610.39	2610.31	Prohormone convertase 2	Ves	C-term	pyroE-ELEEELDEAVERSLQSILRKN	WT=	0.846154	0.923077	1.23077	pcd=	0.769231	1.15385		0.961538
Hypothalamus	pcd mice (adult)	2	2	1317.65	1317.64	Promelanin concentrating hormone	Ves	Neuropeptide EI 2-13	IGDEENSAKFPI-amide	WT=	nd	nd	nd	pcd=	>5	>5		>5
Hypothalamus	pcd mice (adult)	2	2	1317.66	1317.64	Promelanin concentrating hormone	Ves	Neuropeptide EI 2-13	IGDEENSAKFPI-amide	WT=	nd	nd	nd	pcd=	>5	>5		>5
Hypothalamus	pcd mice (adult)	2	2	1446.68	1446.68	Promelanin concentrating hormone	Ves	Neuropeptide EI	EIGDEENSAKFPI-amide	WT=	1.16279	1.04651	0.790698	pcd=	nd	nd		<0.20
Hypothalamus	pcd mice (adult)	3	2	1446.69	1446.68	Promelanin concentrating hormone	Ves	Neuropeptide EI	EIGDEENSAKFPI-amide	WT=	1.14407	0.991525	0.864407	pcd=	nd	nd		<0.20
Hypothalamus	pcd mice (adult)	2	2	1446.69	1446.68	Promelanin concentrating hormone	Ves	Neuropeptide EI	EIGDEENSAKFPI-amide	WT=	1.29496	0.94964	0.755396	pcd=	0.194245	0.194245		<0.20
Hypothalamus	pcd mice (adult)	2	1	1446.72	1446.68	Promelanin concentrating hormone	Ves	Neuropeptide EI	EIGDEENSAKFPI-amide	WT=	0.84	1.28	0.88	pcd=	0.36	0.16		0.26
Hypothalamus	pcd mice (adult)	2	2	1446.75	1446.68	Promelanin concentrating hormone	Ves	Neuropeptide EI	EIGDEENSAKFPI-amide	WT=	0.954545	1.09091	0.954545	pcd=	0.272727	0		<0.20
Hypothalamus	pcd mice (adult)	4	1	3432.64	3432.65	Proneuropeptide Y	Ves	C-term	SSPETLISDLLMKESTENAPRTRLEDPSMW	WT=	1.09615	1.03846	0.865385	pcd=	1.44231	1.44231		1.44231
Hypothalamus	pcd mice (adult)	3	1	3432.66	3432.65	Proneuropeptide Y	Ves	C-term	SSPETLISDLLMKESTENAPRTRLEDPSMW	WT=	0.9	1.05	1.05	pcd=	1	1.1		1.05
Hypothalamus	pcd mice (adult)	4	2	3432.71	3432.65	Proneuropeptide Y	Ves	C-term	SSPETLISDLLMKESTENAPRTRLEDPSMW	WT=	1.15385	1	0.846154	pcd=	0.5	1		0.75
Hypothalamus	pcd mice (adult)	4	1	3448.67	3448.65	Proneuropeptide Y	Ves	C-term	SSPETLISDLL-Mox-KESTENAPRTRLEDPSMW	WT=	0.885246	1.13115	0.983607	pcd=	1.08197	0.983607		1.03279
Hypothalamus	pcd mice (adult)	2	1	745.493	745.474	Proneurotensin	Ves	Neuromedin N	KIPYIL	WT=	1.34483	0.827586	0.827586	pcd=	nd	nd		<0.20
Hypothalamus	pcd mice (adult)	2	2	745.494	745.474	Proneurotensin	Ves	Neuromedin N	KIPYIL	WT=	1.03846	1.03846	0.923077	pcd=	nd	nd		<0.20
Hypothalamus	pcd mice (adult)	3	1	1671.92	1671.91	Proneurotensin	Ves	Neurotensin	pELYENKPRRPYIL	WT=	0.903614	0.993976	1.10241	pcd=	0.162651	0.216867		<0.20
Hypothalamus	pcd mice (adult)	3	1	1671.94	1671.91	Proneurotensin	Ves	Neurotensin	pELYENKPRRPYIL	WT=	0.974026	1.01299	1.01299	pcd=	0.311688	0.116883		0.214286
Hypothalamus	pcd mice (adult)	4	2	1807.98	1807.98	Pronociceptin/orphanin FQ	Ves	Nociceptin	FGGFTGARKSARKLANQ	WT=	0.928571	1	1.07143	pcd=	0.714286	0.642857		0.678571
Hypothalamus	pcd mice (adult)	4	1	1621.76	1621.78	Proopiomelanocortin	Ves	Des-acetyl-MSH	SYSMEHFRWGKPV-amide	WT=	0.928571	0.964286	1.10714	pcd=	0.285714	0.214286		0.25
Hypothalamus	pcd mice (adult)	4	2	1621.78	1621.78	Proopiomelanocortin	Ves	Des-acetyl-MSH	SYSMEHFRWGKPV-amide	WT=	0.964286	1.17857	0.857143	pcd=	nd	nd		<0.20
Hypothalamus	pcd mice (adult)	4	1	1637.8	1637.78	Proopiomelanocortin	Ves	Des-acetyl-MSH + Met oxide	(SYSMoxEHFRWGKPV-amide)	WT=	1.05634	1.01408	0.929577	pcd=	nd	nd		<0.20
Hypothalamus	pcd mice (adult)	3	1	1663.82	1663.79	Proopiomelanocortin	Ves	Alpha-MSH	Ac-SYSMEHFRWGKPV-amide	WT=	0.608696	1.26087	1.13043	pcd=	nd	nd		<0.20
Hypothalamus	pcd mice (adult)	3	1	1939.86	1939.86	Proopiomelanocortin	Ves	J-peptide	AEEEAVWGDGSPEPSPRE-amide	WT=	1.86076	0.493671	0.64557	pcd=	0.265823	0.379747		0.322785
Hypothalamus	pcd mice (adult)	3	1	2505.25	2505.26	Proopiomelanocortin	Ves	CLIP	RPVKVYPNVAENESAEAFPLEF	WT=	1.39474	0.842105	0.763158	pcd=	0.289474	0.210526		0.25
Hypothalamus	pcd mice (adult)	3	1	2505.26	2505.26	Proopiomelanocortin	Ves	CLIP	RPVKVYPNVAENESAEAFPLEF	WT=	1.60194	0.757282	0.640777	pcd=	0.0873786	0.116505		<0.20
Hypothalamus	pcd mice (adult)	2	1	1639.77	1639.77	ProPACAP	Ves	111-128	GAGENLGGSAVDDPAPLT	WT=	1.04545	0.909091	1.04545	pcd=	0.772727	0.863636		0.818182
Hypothalamus	pcd mice (adult)	2	1	951.542	951.527	Propeptidyl-amidating-monooxygenase	Ves	Cleaved pro peptide	FRSPLSVF	WT=	1.07143	1	0.928571	pcd=	0.0714286	0.107143		<0.20
Hypothalamus	pcd mice (adult)	2	1	896.51	896.508	ProSAAS	Ves	144-152	RLDPAALAA	WT=	nd	nd	nd	pcd=	>5	>5		>5
Hypothalamus	pcd mice (adult)	2	1	896.511	896.508	ProSAAS	Ves	144-152	RLDPAALAA	WT=	nd	nd	nd	pcd=	>5	>5		>5
Hypothalamus	pcd mice (adult)	2	1	1022.5	1022.5	ProSAAS	Ves	Little LEN	LENPSPQAPA	WT=	1.125	1.15179	0.723214	pcd=	0.616071	0.75		0.683036
Hypothalamus	pcd mice (adult)	2	1	1022.51	1022.5	ProSAAS	Ves	Little LEN	LENPSPQAPA	WT=	1.33333	0.933333	0.733333	pcd=	0.533333	1		0.766667
Hypothalamus	pcd mice (adult)	2	1	1184.62	1184.63	ProSAAS	Ves	Little SAAS 5-16	ASAPLVETSTPL	WT=	1.06329	1.10127	0.835443	pcd=	0.759494	0.911392		0.835443
Hypothalamus	pcd mice (adult)	2	1	1295.74	1295.74	ProSAAS	Ves	Little SAAS 7-18	APLVETSTPLRL	WT=	nd	nd	nd	pcd=	>5	>5		>5
Hypothalamus	pcd mice (adult)	2	1	1366.71	1366.72	ProSAAS	Ves	GAV 1-14	AVPRGEAAGAVQEL	WT=	nd	nd	nd	pcd=	>5	>5		>5
Hypothalamus	pcd mice (adult)	2	1	1366.73	1366.72	ProSAAS	Ves	GAV 1-14	AVPRGEAAGAVQEL	WT=	nd	nd	nd	pcd=	>5	>5		>5
Hypothalamus	pcd mice (adult)	2	1	1453.81	1453.81	ProSAAS	Ves	Little SAAS 5-18	ASAPLVETSTPLRL	WT=	1.04651	1.0814	0.872093	pcd=	1.43023	2.09302		1.76163
Hypothalamus	pcd mice (adult)	2	1	1542.78	1542.81	ProSAAS	Ves	Little SAAS 1-16	SLSAASAPLVETSTPL	WT=	1.5	0.825	0.675	pcd=	0.825	0.825		0.825
Hypothalamus	pcd mice (adult)	2	1	1542.8	1542.81	ProSAAS	Ves	Little SAAS 1-16	SLSAASAPLVETSTPL	WT=	1	1	1	pcd=	0.823529	0.941176		0.882353
Hypothalamus	pcd mice (adult)	2	1	1542.81	1542.81	ProSAAS	Ves	Little SAAS 1-16	SLSAASAPLVETSTPL	WT=	1.12871	1.0396	0.831683	pcd=	1.36634	1.42574		1.39604
Hypothalamus	pcd mice (adult)	2	1	1542.84	1542.81	ProSAAS	Ves	Little SAAS 1-16	SLSAASAPLVETSTPL	WT=	0.972973	0.972973	1.05405	pcd=	0.486486	0.527027		0.506757
Hypothalamus	pcd mice (adult)	3	1	1754.95	1754.98	ProSAAS	Ves	Big LEN	LENPSPQAPARRLLPP	WT=	1.27778	0.972222	0.75	pcd=	1.11111	1.16667		1.13889
Hypothalamus	pcd mice (adult)	3	1	1754.97	1754.98	ProSAAS	Ves	Big LEN	LENPSPQAPARRLLPP	WT=	1.22857	1.02857	0.742857	pcd=	0.8	1.08571		0.942857
Hypothalamus	pcd mice (adult)	3	1	1754.99	1754.98	ProSAAS	Ves	Big LEN	LENPSPQAPARRLLPP	WT=	1.12	1	0.88	pcd=	0.56	0.56		0.56
Hypothalamus	pcd mice (adult)	3	1	1763.96	1763.95	ProSAAS	Ves	200-216	ILTGSSEPEAAPAPRRL	WT=	nd	nd	nd	pcd=	>5	>5		>5
Hypothalamus	pcd mice (adult)	3	1	1777.98	1777.98	ProSAAS	Ves	GAV 1-18	AVPRGEAAGAVQELARAL	WT=	nd	nd	nd	pcd=	>5	>5		>5
Hypothalamus	pcd mice (adult)	3	1	1811.95	1812.01	ProSAAS	Ves	Little SAAS	SLSAASAPLVETSTPLRL	WT=	1.5	0.75	0.75	pcd=	1.10714	0.928571		1.01786
Hypothalamus	pcd mice (adult)	3	1	1811.99	1812.01	ProSAAS	Ves	Little SAAS	SLSAASAPLVETSTPLRL	WT=	1.30693	0.80198	0.891089	pcd=	0.980198	1.21782		1.09901
Hypothalamus	pcd mice (adult)	2	1	1812	1812.01	ProSAAS	Ves	Little SAAS	SLSAASAPLVETSTPLRL	WT=	1.28244	0.938931	0.778626	pcd=	1.14504	1.05344		1.09924
Hypothalamus	pcd mice (adult)	3	1	1812.03	1812.01	ProSAAS	Ves	Little SAAS	SLSAASAPLVETSTPLRL	WT=	1.2	0.923077	0.876923	pcd=	0.461538	0.507692		0.484615
Hypothalamus	pcd mice (adult)	2	1	1812.03	1812.01	ProSAAS	Ves	Little SAAS	SLSAASAPLVETSTPLRL	WT=	0.888889	1.07407	1.03704	pcd=	0.296296	0.592593		0.444444
Hypothalamus	pcd mice (adult)	2	1	1834.89	1834.89	ProSAAS	Ves	PEN-18	(SVDQDLGPEVPPENVLGA)	WT=	1.21429	1	0.785714	pcd=	1.5	1.5		1.5
Hypothalamus	pcd mice (adult)	2	1	1947.97	1947.98	ProSAAS	Ves	PEN-19	(SVDQDLGPEVPPENVLGAL)	WT=	1.37931	0.896552	0.724138	pcd=	1.41379	1.51724		1.46552
Hypothalamus	pcd mice (adult)	3	1	1977.08	1977.08	ProSAAS	Ves	198-216	GRILTGSSEPEAAPAPRRL	WT=	nd	nd	nd	pcd=	>5	>5		>5
Hypothalamus	pcd mice (adult)	4	1	1977.08	1977.08	ProSAAS	Ves	198-216	GRILTGSSEPEAAPAPRRL	WT=	1	0.8	1.2	pcd=	6.8	10.6		>5
Hypothalamus	pcd mice (adult)	2	1	2061.06	2061.06	ProSAAS	Ves	PEN-20	SVDQDLGPEVPPENVLGALL	WT=	0.923077	1.03846	1.03846	pcd=	1.30769	1.11538		1.21154
Hypothalamus	pcd mice (adult)	3	1	2061.07	2061.06	ProSAAS	Ves	PEN-20	SVDQDLGPEVPPENVLGALL	WT=	0.981818	0.981818	1.03636	pcd=	0.545455	1.2		0.872727
Hypothalamus	pcd mice (adult)	2	1	2316.21	2316.23	ProSAAS	Ves	PEN	SVDQDLGPEVPPENVLGALLRV	WT=	0.868421	1.10526	1.02632	pcd=	0	1.02632		0.513158
Hypothalamus	pcd mice (adult)	3	1	2316.23	2316.23	ProSAAS	Ves	PEN	SVDQDLGPEVPPENVLGALLRV	WT=	1.33333	0.939394	0.727273	pcd=	1.39394	1.39394		1.39394
Hypothalamus	pcd mice (adult)	3	1	2316.25	2316.23	ProSAAS	Ves	PEN	SVDQDLGPEVPPENVLGALLRV	WT=	0.945205	0.986301	1.06849	pcd=	0.575342	0.657534		0.616438
Hypothalamus	pcd mice (adult)	3	2	2476.35	2476.36	ProSAAS	Ves	Big SAAS 1-24	ARPVKEPRSLSAASAPLVETSTPL	WT=	1.15663	1.08434	0.759036	pcd=	0.759036	0.975904		0.86747
Hypothalamus	pcd mice (adult)	4	2	2476.35	2476.36	ProSAAS	Ves	Big SAAS 1-24	ARPVKEPRSLSAASAPLVETSTPL	WT=	1.29358	0.990826	0.715596	pcd=	0.743119	0.880734		0.811927
Hypothalamus	pcd mice (adult)	4	2	2476.39	2476.36	ProSAAS	Ves	Big SAAS 1-24	ARPVKEPRSLSAASAPLVETSTPL	WT=	1.05882	1.09412	0.847059	pcd=	0.811765	1.12941		0.970588
Hypothalamus	pcd mice (adult)	4	1	2476.42	2476.36	ProSAAS	Ves	Big SAAS 1-24	ARPVKEPRSLSAASAPLVETSTPL	WT=	0.857143	1.16883	0.974026	pcd=	1.16883	0.779221		0.974026
Hypothalamus	pcd mice (adult)	3	1	2476.48	2476.36	ProSAAS	Ves	Big SAAS 1-24	ARPVKEPRSLSAASAPLVETSTPL	WT=	0.909091	0.909091	1.18182	pcd=	0.909091	0.727273		0.818182
Hypothalamus	pcd mice (adult)	5	1	2745.59	2745.55	ProSAAS	Ves	Big SAAS	ARPVKEPRSLSAASAPLVETSTPLRL	WT=	0.887324	1.09859	1.01408	pcd=	0.760563	0.676056		0.71831
Hypothalamus	pcd mice (adult)	5	1	2954.56	2954.58	ProSAAS	Ves	GAV	AVPRGEAAGAVQELARALAHLLEAERQE	WT=	1.28571	1.01786	0.696429	pcd=	0.535714	0.803571		0.669643
Hypothalamus	pcd mice (adult)	5	1	2954.59	2954.58	ProSAAS	Ves	GAV	AVPRGEAAGAVQELARALAHLLEAERQE	WT=	1	0.884615	1.11538	pcd=	0.384615	0.730769		0.557692
Hypothalamus	pcd mice (adult)	2	1	1132.59	1132.55	Protachykinin A	Ves	Neurokinin A	HKTDSFVGLM-amide	WT=	0.906977	1.11628	0.976744	pcd=	0.488372	0.488372		0.488372
Hypothalamus	pcd mice (adult)	3	2	1132.61	1132.55	Protachykinin A	Ves	Neurokinin A	HKTDSFVGLM-amide	WT=	1.34615	0.653846	1	pcd=	0.307692	0.269231		0.288462
Hypothalamus	pcd mice (adult)	2	1	1346.73	1346.74	Protachykinin A	Ves	Substance P	RPKPQQFFGLM-amide	WT=	0.873418	0.987342	1.13924	pcd=	0.721519	0.759494		0.740506
Hypothalamus	pcd mice (adult)	3	1	1346.73	1346.74	Protachykinin A	Ves	Substance P	RPKPQQFFGLM-amide	WT=	0.848485	1.06061	1.09091	pcd=	0.848485	0.636364		0.742424
Hypothalamus	pcd mice (adult)	3	2	1346.73	1346.74	Protachykinin A	Ves	Substance P	RPKPQQFFGLM-amide	WT=	0.83871	1.06452	1.09677	pcd=	0.903226	0.580645		0.741935
Hypothalamus	pcd mice (adult)	2	1	1844.83	1844.84	Protachykinin A	Ves	C-terminal flanking peptide	ALNSVAYERSAMQNYE	WT=	1.06993	0.965035	0.965035	pcd=	0.41958	0.167832		0.293706
Hypothalamus	pcd mice (adult)	3	1	1844.9	1844.84	Protachykinin A	Ves	C-terminal flanking peptide	ALNSVAYERSAMQNYE	WT=	1.07143	0.964286	0.964286	pcd=	0.428571	0.3		0.364286
Hypothalamus	pcd mice (adult)	4	2	2319.17	2319.17	Protachykinin A, isoform CRA_a	Ves	Neuropeptide gamma	(DAGHGQISHKRHKTDSFVGLM-amide)	WT=	0.9	1.125	0.975	pcd=	0.4875	0.6		0.54375
Hypothalamus	pcd mice (adult)	2	1	1209.53	1209.52	Protachykinin B	Ves	Neurokinin B	DMHDFFVGLM-amide	WT=	0.887324	1.1831	0.929577	pcd=	0.126761	0.422535		0.274648
Hypothalamus	pcd mice (adult)	4	2	2787.46	2787.48	Prothyrotropin Releasing Hormone	Ves	25-50	LLEAAQEEGAVTPDLPGLEKVQVRPE	WT=	1.20472	1.01575	0.779528	pcd=	1.03937	1.1811		1.11024
Hypothalamus	pcd mice (adult)	3	2	2787.46	2787.48	Prothyrotropin Releasing Hormone	Ves	25-50	LLEAAQEEGAVTPDLPGLEKVQVRPE	WT=	1.23387	0.991935	0.774194	pcd=	1.06452	1.18548		1.125
Hypothalamus	pcd mice (adult)	3	1	2787.49	2787.48	Prothyrotropin Releasing Hormone	Ves	25-50	LLEAAQEEGAVTPDLPGLEKVQVRPE	WT=	0.9375	1.0125	1.05	pcd=	0.975	1.0125		0.99375
Hypothalamus	pcd mice (adult)	3	2	2787.56	2787.48	Prothyrotropin Releasing Hormone	Ves	25-50	LLEAAQEEGAVTPDLPGLEKVQVRPE	WT=	1.05	0.975	0.975	pcd=	0.375	0.75		0.5625
Hypothalamus	pcd mice (adult)	5	1	2650.21	2650.23	Prothyrotropin Releasing Hormone variant	Ves	83-105 of variant	(EEKLEDEAEERGDLGEVGAWRPH)	WT=	0.90411	1.06849	1.0274	pcd=	0.821918	0.90411		0.863014
Hypothalamus	pcd mice (adult)	5	2	2650.23	2650.23	Prothyrotropin Releasing Hormone variant	Ves	83-105 of variant	(EEKLEDEAEERGDLGEVGAWRPH)	WT=	0.9	1.125	0.975	pcd=	0.2625	0.5625		0.4125
Hypothalamus	pcd mice (adult)	4	2	2650.24	2650.23	Prothyrotropin Releasing Hormone variant	Ves	83-105 of variant	(EEKLEDEAEERGDLGEVGAWRPH)	WT=	1.21429	1	0.785714	pcd=	0.964286	0.714286		0.839286
Hypothalamus	pcd mice (adult)	5	2	2650.25	2650.23	Prothyrotropin Releasing Hormone variant	Ves	83-105 of variant	(EEKLEDEAEERGDLGEVGAWRPH)	WT=	1.22093	1.01163	0.767442	pcd=	0.906977	0.837209		0.872093
Hypothalamus	pcd mice (adult)	4	1	2650.28	2650.23	Prothyrotropin Releasing Hormone variant	Ves	83-105 of variant	(EEKLEDEAEERGDLGEVGAWRPH)	WT=	0.869565	1.13043	1	pcd=	1.04348	0.956522		1
Hypothalamus	pcd mice (adult)	4	1	1634.83	1634.84	Provasopressin	Ves	C-term (154-end)	AGTRESVDSAKPRVY	WT=	0.810811	1.21622	0.972973	pcd=	3.64865	12.1622		>5
Hypothalamus	pcd mice (adult)	3	1	1634.87	1634.84	Provasopressin	Ves	C-term (154-end)	AGTRESVDSAKPRVY	WT=	0.75	1.5	0.75	pcd=	2.25	12		>5
Hypothalamus	pcd mice (adult)	4	2	1975.05	1975.05	Provasopressin	Ves	151-end	VQLAGTRESVDSAKPRVY	WT=	1.5	0.75	0.75	pcd=	0.847826	0.978261		0.913043
Hypothalamus	pcd mice (adult)	4	1	1975.06	1975.05	Provasopressin	Ves	C-term (151-end)	VQLAGTRESVDSAKPRVY	WT=	0.9	1.2	0.9	pcd=	1.5	5.4		3.45
Hypothalamus	pcd mice (adult)	3	1	1975.07	1975.05	Provasopressin	Ves	C-term (151-end)	VQLAGTRESVDSAKPRVY	WT=	0.857143	1.28571	0.857143	pcd=	1.71429	7.92857		4.82143
Hypothalamus	pcd mice (adult)	3	1	1975.07	1975.05	Provasopressin	Ves	151-end	VQLAGTRESVDSAKPRVY	WT=	0.865385	1.125	1.00962	pcd=	0.317308	0.721154		0.519231
Hypothalamus	pcd mice (adult)	10	8	6719.17	6718.27	Purkinje cell protein 4	Cyto	Entire protein after removal of N-term Met and acetylation	Ac-SERQSAGATNGKDKTSGDNDGQKKVQEEFDIDMDAPETERAAVAIQSQFRKFQKKKAGSQS	WT=	0.923077	1.15385	0.923077	pcd=	0.923077	0.807692		0.865385	Avg Mass
Hypothalamus	pcd mice (adult)	10	8	6719.17	6718.27	Purkinje cell protein 4	Cyto	Entire protein after removal of N-term Met and acetylation	Ac-SERQSAGATNGKDKTSGDNDGQKKVQEEFDIDMDAPETERAAVAIQSQFRKFQKKKAGSQS	WT=	0.923077	1.15385	0.923077	pcd=	0.923077	0.807692		0.865385	Avg Mass
Hypothalamus	pcd mice (adult)	11	8	6719.35	6718.27	Purkinje cell protein 4	Cyto	Entire protein after removal of N-term Met and acetylation	Ac-SERQSAGATNGKDKTSGDNDGQKKVQEEFDIDMDAPETERAAVAIQSQFRKFQKKKAGSQS	WT=	0.942857	1.02857	1.02857	pcd=	0.857143	0.942857		0.9	Avg Mass
Hypothalamus	pcd mice (adult)	11	8	6719.35	6718.27	Purkinje cell protein 4	Cyto	Entire protein after removal of N-term Met and acetylation	Ac-SERQSAGATNGKDKTSGDNDGQKKVQEEFDIDMDAPETERAAVAIQSQFRKFQKKKAGSQS	WT=	0.942857	1.02857	1.02857	pcd=	0.857143	0.942857		0.9	Avg Mass
Hypothalamus	pcd mice (adult)	3	1	2357.27	2357.18	Ribosomal protein S12	Cyto	N-term	Ac-AEEGIAAGGVMDVNTALQEVLKT	WT=	nd	nd	nd	pcd=	>5	>5		>5
Hypothalamus	pcd mice (adult)	3	3	1077.55	1077.59	Ribosomal protein S21	Cyto	C-term	KADGIVSKNF	WT=	nd	nd	nd	pcd=	>5	>5		>5
Hypothalamus	pcd mice (adult)	3	3	1148.61	1148.62	Ribosomal protein S21	Cyto	C-term	AKADGIVSKNF	WT=	nd	nd	nd	pcd=	>5	>5		>5
Hypothalamus	pcd mice (adult)	3	2	1148.66	1148.62	Ribosomal protein S21	Cyto	C-term	AKADGIVSKNF	WT=	1	1	1	pcd=	6.66667	3.5		>5
Hypothalamus	pcd mice (adult)	2	1	1524.76	1524.75	RNA binding motif protein 3	Cyto	N-term	Ac-SSEEGKLFVGGLNF	WT=	nd	nd	nd	pcd=	>5	>5		>5
Hypothalamus	pcd mice (adult)	3	2	1538.81	1538.81	Secretogranin II	Ves	569-582	IPVGSLKNEDTPNR	WT=	nd	nd	nd	pcd=	>5	>5		>5
Hypothalamus	pcd mice (adult)	3	2	1666.86	1666.86	Secretogranin II	Ves	569-583	IPVGSLKNEDTPNRQ	WT=	nd	nd	nd	pcd=	>5	>5		>5
Hypothalamus	pcd mice (adult)	3	3	1924.94	1924.96	Secretogranin II	Ves	300-316	ESKDQLSEDASKVITYL	WT=	1.32558	0.976744	0.697674	pcd=	1.23256	0.883721		1.05814
Hypothalamus	pcd mice (adult)	3	2	1924.95	1924.96	Secretogranin II	Ves	300-316	ESKDQLSEDASKVITYL	WT=	0.666667	1.02083	1.3125	pcd=	0.208333	0.3125		0.260417
Hypothalamus	pcd mice (adult)	3	2	1924.98	1924.96	Secretogranin II	Ves	300-316	ESKDQLSEDASKVITYL	WT=	1.06542	1.00935	0.925234	pcd=	0.785047	0.64486		0.714953
Hypothalamus	pcd mice (adult)	4	2	3376.68	3376.68	Secretogranin II	Ves	287-316	(SGQLGLPDEENRRESKDQLSEDASKVITYL)	WT=	0.803571	1.09821	1.09821	pcd=	0.776786	1.04464		0.910714
Hypothalamus	pcd mice (adult)	3	1	3649.84	3649.8	Secretogranin II	Ves	Secretoneurin (184-216)	TNEIVEEQYTPQSLATLESVFQELGKLTGPSNQ	WT=	0.956522	1	1.04348	pcd=	0.956522	0.73913		0.847826
Hypothalamus	pcd mice (adult)	4	1	3649.86	3649.8	Secretogranin II	Ves	Secretoneurin (184-216)	TNEIVEEQYTPQSLATLESVFQELGKLTGPSNQ	WT=	0.9375	1.07812	0.984375	pcd=	0.9375	0.9375		0.9375
Hypothalamus	pcd mice (adult)	4	2	3649.91	3649.8	Secretogranin II	Ves	Secretoneurin (184-216)	TNEIVEEQYTPQSLATLESVFQELGKLTGPSNQ	WT=	1	1.08333	0.916667	pcd=	po	0.833333		0.833333
Hypothalamus	pcd mice (adult)	5	3	4436.14	4436.13	Secretogranin II	Ves	527-566	VPSPVSSEDDLQEEEQLEQAIKEHLGQGSSQEMERLAKVS	WT=	1.2439	1.02439	0.731707	pcd=	2.19512	2.4878		2.34146	Apparent polymorphism - Q for P (nuc seq is GPGSS)
Hypothalamus	pcd mice (adult)	6	3	4436.14	4436.13	Secretogranin II	Ves	527-566	VPSPVSSEDDLQEEEQLEQAIKEHLGQGSSQEMERLAKVS	WT=	1.12	1.08	0.8	pcd=	2	2.24		2.12	Apparent polymorphism - Q for P (nuc seq is GPGSS)
Hypothalamus	pcd mice (adult)	5	2	4436.19	4436.13	Secretogranin II	Ves	527-566	VPSPVSSEDDLQEEEQLEQAIKEHLGQGSSQEMERLAKVS	WT=	1.18421	0.947368	0.868421	pcd=	1.5	1.5		1.5	Apparent polymorphism - Q for P (nuc seq is GPGSS)
Hypothalamus	pcd mice (adult)	6	2	4895.27	4895.44	Secretogranin II	Ves	569-610	IPVGSLKNEDTPNRQYLDEDMLLKVLEYLNQEQAEQGREHLA	WT=	0.827586	1.03448	1.13793	pcd=	0.517241	1.03448		0.775862
Hypothalamus	pcd mice (adult)	4	2	1582.76	1582.77	Secretogranin III	Ves	23-36	FPKPEGSQDKSLHN	WT=	1.21622	0.891892	0.891892	pcd=	0.891892	0.77027		0.831081
Hypothalamus	pcd mice (adult)	3	2	1582.86	1582.77	Secretogranin III	Ves	23-36	FPKPEGSQDKSLHN	WT=	1.16	0.96	0.88	pcd=	0.88	0.64		0.76
Hypothalamus	pcd mice (adult)	2	1	871.474	871.476	Splicing factor, arginine/serine-rich 1	Cyto	40-47	GAIRDIDL	WT=	nd	nd	nd	pcd=	>5	>5		>5
Hypothalamus	pcd mice (adult)	2	1	1279.63	1279.63	Splicing factor, arginine/serine-rich 3 or 7	Cyto	43-53	RNPPGFAFVEF	WT=	nd	nd	nd	pcd=	>5	>5		>5
Hypothalamus	pcd mice (adult)	2	1	855.514	855.518	Splicing factor, arginine/serine-rich 4, 5, or 6 (can't tell apart)	Cyto	105-111	RLIVENL	WT=	nd	nd	nd	pcd=	>5	>5		>5
Hypothalamus	pcd mice (adult)	3	2	2347.2	2347.2	Stathmin 1	Cyto	N-term	(Ac-ASSDIQVKELEKRASGQAFEL)	WT=	nd	nd	nd	pcd=	>5	>5		>5
Hypothalamus	pcd mice (adult)	2	1	1448.73	1448.74	Synaptosomal-associated protein (Snap91)	Memb (cyto)	748-762	SKGLGSDLDSSLASL	WT=	nd	nd	nd	pcd=	>5	>5		>5
Hypothalamus	pcd mice (adult)	5	4	3072.59	3072.65	Synaptosomal-associated protein (Snap91)	Memb (cyto)	C-term	SPSPTPATQSPKKPPAKDPLADLNIKDFL	WT=	nd	nd	nd	pcd=	>5	>5		>5
Hypothalamus	pcd mice (adult)	4	4	3072.63	3072.65	Synaptosomal-associated protein (Snap91)	Memb (cyto)	C-term	SPSPTPATQSPKKPPAKDPLADLNIKDFL	WT=	nd	nd	nd	pcd=	>5	>5		>5
Hypothalamus	pcd mice (adult)	5	5	3072.64	3072.65	Synaptosomal-associated protein (Snap91)	Memb (cyto)	C-term	SPSPTPATQSPKKPPAKDPLADLNIKDFL	WT=	nd	nd	nd	pcd=	>5	>5		>5
Hypothalamus	pcd mice (adult)	2	1	981.46	981.466	Synuclein, alpha or beta	Cyto	N-term	Ac-MDVFMKGL	WT=	1.05	0.9	1.05	pcd=	2.4	1.35		1.875
Hypothalamus	pcd mice (adult)	2	1	1199.6	1199.54	Synuclein, beta	Cyto	N-term	Ac-MDVFMKGLSM	WT=	nd	nd	nd	pcd=	>5	>5		>5
Hypothalamus	pcd mice (adult)	3	2	1603.85	1603.88	Thioredoxin 1	Cyto	N-term	VKLIESKEAFQEAL	WT=	0.75	1.2	1.05	pcd=	2.25	0.75		1.5
Hypothalamus	pcd mice (adult)	4	3	2789.5	2789.52	Thioredoxin 1	Cyto	N-term	VKLIESKEAFQEALAAAGDKLVVVDF	WT=	0.857143	0.857143	1.28571	pcd=	2.57143	1.28571		1.92857
Hypothalamus	pcd mice (adult)	4	2	1988.04	1988.04	Thymosin beta-10	Cyto	C-term	TLPTKETIEQEKRSEIS	WT=	0.934426	1.08197	0.983607	pcd=	0.836066	1.08197		0.959016
Hypothalamus	pcd mice (adult)	3	2	1988.07	1988.04	Thymosin beta-10	Cyto	C-term	TLPTKETIEQEKRSEIS	WT=	1.125	0.84375	1.03125	pcd=	1.125	1.03125		1.07812
Hypothalamus	pcd mice (adult)	6	8	4933.44	4933.52	Thymosin beta-10	Cyto	Entire protein after removal of N-terminal Met	Ac-ADKPDMGEIASFDKAKLKKTETQEKNTLPTKETIEQEKRSEIS	WT=	0.934426	0.983607	1.08197	pcd=	0.836066	1.37705		1.10656	Monoisotopic mass
Hypothalamus	pcd mice (adult)	7	8	4933.48	4933.52	Thymosin beta-10	Cyto	Entire protein after removal of N-terminal Met	Ac-ADKPDMGEIASFDKAKLKKTETQEKNTLPTKETIEQEKRSEIS	WT=	0.838235	0.948529	1.21324	pcd=	0.705882	1.32353		1.01471	Monoisotopic mass
Hypothalamus	pcd mice (adult)	9	8	4936.2	4936.49	Thymosin beta-10	Cyto	Entire protein after removal of N-terminal Met	Ac-ADKPDMGEIASFDKAKLKKTETQEKNTLPTKETIEQEKRSEIS	WT=	0.9375	1	1.0625	pcd=	0.9375	0.875		0.90625	Avg Mass
Hypothalamus	pcd mice (adult)	8	8	4936.32	4936.49	Thymosin beta-10	Cyto	Entire protein after removal of N-terminal Met	Ac-ADKPDMGEIASFDKAKLKKTETQEKNTLPTKETIEQEKRSEIS	WT=	0.954545	0.954545	1.09091	pcd=	0.818182	0.886364		0.852273	Avg Mass
Hypothalamus	pcd mice (adult)	7	8	4936.39	4936.49	Thymosin beta-10	Cyto	Entire protein after removal of N-terminal Met	Ac-ADKPDMGEIASFDKAKLKKTETQEKNTLPTKETIEQEKRSEIS	WT=	0.913043	0.978261	1.1087	pcd=	0.782609	0.847826		0.815217	Avg Mass
Hypothalamus	pcd mice (adult)	6	8	4936.89	4936.49	Thymosin beta-10	Cyto	Entire protein after removal of N-terminal Met	Ac-ADKPDMGEIASFDKAKLKKTETQEKNTLPTKETIEQEKRSEIS	WT=	0.976744	0.976744	1.04651	pcd=	0.837209	0.837209		0.837209	Avg Mass
Hypothalamus	pcd mice (adult)	3	2	1869.97	1869.93	Thymosin beta-4	Cyto	C-term	PLPSKETIEQEKQAGES	WT=	0.857143	1.10204	1.04082	pcd=	0.795918	1.10204		0.94898
Hypothalamus	pcd mice (adult)	8	9	4960.45	4960.49	Thymosin beta-4	Cyto	Entire protein after removal of N-terminal Met	Ac-SDKPDMAEIEKFDKSKLKKTETQEKNPLPSKETIEQEKQAGES	WT=	0.891304	1.04348	1.06522	pcd=	0.847826	1.21739		1.03261	monoisotopic mass
Hypothalamus	pcd mice (adult)	6	9	4960.46	4960.49	Thymosin beta-4	Cyto	Entire protein after removal of N-terminal Met	Ac-SDKPDMAEIEKFDKSKLKKTETQEKNPLPSKETIEQEKQAGES	WT=	0.737288	1.0678	1.19492	pcd=	0.686441	1.44915		1.0678	monoisotopic mass
Hypothalamus	pcd mice (adult)	9	9	4960.46	4960.49	Thymosin beta-4	Cyto	Entire protein after removal of N-terminal Met	Ac-SDKPDMAEIEKFDKSKLKKTETQEKNPLPSKETIEQEKQAGES	WT=	0.884892	1.05755	1.05755	pcd=	0.690647	1.1223		0.906475	monoisotopic mass
Hypothalamus	pcd mice (adult)	7	9	4960.47	4960.49	Thymosin beta-4	Cyto	Entire protein after removal of N-terminal Met	Ac-SDKPDMAEIEKFDKSKLKKTETQEKNPLPSKETIEQEKQAGES	WT=	0.762295	1.08197	1.15574	pcd=	0.713115	1.37705		1.04508	monoisotopic mass
Hypothalamus	pcd mice (adult)	9	9	4963.28	4963.54	Thymosin beta-4	Cyto	Entire protein after removal of N-terminal Met	Ac-SDKPDMAEIEKFDKSKLKKTETQEKNPLPSKETIEQEKQAGES	WT=	1.00935	0.981308	1.00935	pcd=	1.00935	0.785047		0.897196	Avg Mass
Hypothalamus	pcd mice (adult)	8	9	4963.35	4963.54	Thymosin beta-4	Cyto	Entire protein after removal of N-terminal Met	Ac-SDKPDMAEIEKFDKSKLKKTETQEKNPLPSKETIEQEKQAGES	WT=	1	1	1	pcd=	1	0.8		0.9	Avg Mass
Hypothalamus	pcd mice (adult)	7	9	4963.37	4963.54	Thymosin beta-4	Cyto	Entire protein after removal of N-terminal Met	Ac-SDKPDMAEIEKFDKSKLKKTETQEKNPLPSKETIEQEKQAGES	WT=	0.941176	1.05882	1	pcd=	0.941176	0.764706		0.852941	Avg Mass
Hypothalamus	pcd mice (adult)	6	9	4963.54	4963.54	Thymosin beta-4	Cyto	Entire protein after removal of N-terminal Met	Ac-SDKPDMAEIEKFDKSKLKKTETQEKNPLPSKETIEQEKQAGES	WT=	0.962264	1.01887	1.01887	pcd=	0.962264	0.849057		0.90566
Hypothalamus	pcd mice (adult)	8	9	4979.51	4979.54	Thymosin beta-4	Cyto	Met-oxide (+16) of entire protein after removal of N-terminal Met	(Ac-SDKPDMoxAEIEKFDKSKLKKTETQEKNPLPSKETIEQEKQAGES)	WT=	0.891892	0.972973	1.13514	pcd=	0.72973	0.77027		0.75
Hypothalamus	pcd mice (adult)	7	9	4979.77	4979.54	Thymosin beta-4	Cyto	Met-oxide (+16) of entire protein after removal of N-terminal Met	(Ac-SDKPDMoxAEIEKFDKSKLKKTETQEKNPLPSKETIEQEKQAGES)	WT=	0.942857	1.02857	1.02857	pcd=	0.857143	0.771429		0.814286
Hypothalamus	pcd mice (adult)	2	1	1383.7	1383.72	Tubulin alpha 1	Cyto	68-79	VDLEPTVIDEVR	WT=	nd	nd	nd	pcd=	>5	>5		>5
Hypothalamus	pcd mice (adult)	2	1	808.44	808.444	Tubulin beta	Cyto	3-7	EIVHIQA	WT=	nd	nd	nd	pcd=	>5	>5		>5
Hypothalamus	pcd mice (adult)	2	1	808.442	808.444	Tubulin beta	Cyto	3-7	EIVHIQA	WT=	nd	nd	nd	pcd=	>5	>5		>5
Hypothalamus	pcd mice (adult)	3	1	1280.67	1280.67	Tubulin beta	Cyto	N-term isoforms 2-6	MREIVH(I/L)QAGQ	WT=	1.20968	1.16129	0.629032	pcd=	1.79032	1.59677		1.69355
Hypothalamus	pcd mice (adult)	2	1	1480.71	1480.71	Tubulin beta	Cyto	Common to B2, B4, and B5 with Ile, B6 has Leu -can't tell apart (not conserved in B3 or B1)	SGPFGQ(I/L)FRPDNF	WT=	nd	nd	nd	pcd=	>5	>5		>5
Hypothalamus	pcd mice (adult)	4	2	1688.78	1688.76	Tubulin beta	Cyto	N-term isoforms 2-6	MREIVH(I/L)QAGQC+ Glutathione	WT=	nd	1.04762	0.952381	pcd=	2.04762	2		2.02381
Hypothalamus	pcd mice (adult)	3	2	1886.96	1886.96	Tubulin beta	Cyto	Common to B3 and B5 - not in Beta 2	SVVPSPKVSDTVVEPYNA	WT=	nd	nd	nd	pcd=	>5	>5		>5
Hypothalamus	pcd mice (adult)	2	2	1886.96	1886.96	Tubulin beta	Cyto	Common to B3 and B5 - not in Beta 2	SVVPSPKVSDTVVEPYNA	WT=	nd	nd	nd	pcd=	>5	>5		>5
Hypothalamus	pcd mice (adult)	2	2	1918.93	1918.93	Tubulin beta	Cyto	168-185 of beta2 - common to beta 1, 2A, 2B, 6	SVMPSPKVSDTVVEPYNA	WT=	nd	nd	nd	pcd=	>5	>5		>5
Hypothalamus	pcd mice (adult)	3	2	1918.93	1918.93	Tubulin beta	Cyto	168-185 of beta2 - common to beta 1, 2A, 2B, 6	SVMPSPKVSDTVVEPYNA	WT=	nd	nd	nd	pcd=	>5	>5		>5
Hypothalamus	pcd mice (adult)	3	2	2000.99	2001.01	Tubulin beta	Cyto	102-120	AKGHYTEGAELVDSVLDVV	WT=	nd	nd	nd	pcd=	>5	>5		>5
Hypothalamus	pcd mice (adult)	3	2	2344.21	2344.21	Tubulin beta	Cyto	55-76	AGNKYVPRAILVDLEPGTMDSV	WT=	nd	nd	nd	pcd=	>5	>5		>5
Hypothalamus	pcd mice (adult)	4	2	2450.13	2450.14	Ubiquinol-cytochrome c reductase complex 11 kDa protein	Mito	N-term (after removal of Mitochrondrial targetting peptide)	GDPKEEEEEELVDPLTTVREH	WT=	0.62069	1.31034	1.06897	pcd=	0.517241	0.517241		0.517241
Hypothalamus	pcd mice (adult)	4	2	2450.14	2450.14	Ubiquinol-cytochrome c reductase complex 11 kDa protein	Mito	N-term (after removal of Mitochrondrial targetting peptide)	GDPKEEEEEELVDPLTTVREH	WT=	0.545455	1.63636	0.818182	pcd=	0.575758	0.606061		0.590909
Hypothalamus	pcd mice (adult)	3	2	2450.14	2450.14	Ubiquinol-cytochrome c reductase complex 11 kDa protein	Mito	N-term (after removal of Mitochrondrial targetting peptide)	GDPKEEEEEELVDPLTTVREH	WT=	0.653465	1.54455	0.80198	pcd=	0.653465	0.712871		0.683168
Hypothalamus	pcd mice (adult)	4	1	2450.2	2450.14	Ubiquinol-cytochrome c reductase complex 11 kDa protein	Mito	N-term (after removal of Mitochrondrial targetting peptide)	GDPKEEEEEELVDPLTTVREH	WT=	1.53191	0.765957	0.702128	pcd=	1.2766	1.21277		1.24468
Hypothalamus	pcd mice (adult)	2	1	754.435	754.47	Ubiquinol-cytochrome c reductase iron-sulfur subunit	Mito	62-68	RPLVATV	WT=	nd	nd	nd	pcd=	>5	>5		>5
Hypothalamus	pcd mice (adult)	2	1	754.462	754.47	Ubiquinol-cytochrome c reductase iron-sulfur subunit	Mito	62-68	RPLVATV	WT=	nd	nd	nd	pcd=	>5	>5		>5
Hypothalamus	pcd mice (adult)	2	1	1058.57	1058.59	Ubiquinol-cytochrome c reductase iron-sulfur subunit	Mito	C-term of "transit peptide" (69-78)	GLNVPASVRF	WT=	nd	nd	nd	pcd=	>5	>5		>5
Hypothalamus	pcd mice (adult)	2	1	1058.59	1058.59	Ubiquinol-cytochrome c reductase iron-sulfur subunit	Mito	C-term of "transit peptide" (69-78)	GLNVPASVRF	WT=	nd	nd	nd	pcd=	>5	>5		>5
Hypothalamus	pcd mice (adult)	2	1	1171.63	1171.63	Ubiquinol-cytochrome c reductase iron-sulfur subunit	Mito	6-17	ARSGPFAPVLSA	WT=	nd	nd	nd	pcd=	>5	>5		>5
Hypothalamus	pcd mice (adult)	3	1	1239.66	1239.69	Ubiquinol-cytochrome c reductase iron-sulfur subunit	Mito	56-68	SGQAAARPLVATV	WT=	1.04082	0.428571	1.53061	pcd=	1.95918	1.10204		1.53061
Hypothalamus	pcd mice (adult)	3	1	1692.91	1692.91	Vacuolar proton pump subunit G 2	Lyso	C-term	EVRPQVHPNYRVTV	WT=	nd	nd	nd	pcd=	>5	>5		>5
Hypothalamus	pcd mice (adult)	4	1	1692.91	1692.91	Vacuolar proton pump subunit G 2	Lyso	C-term	EVRPQVHPNYRVTV	WT=	nd	nd	nd	pcd=	>5	>5		>5
Hypothalamus	pcd mice (adult)	5	2	3861.91	3861.98	VGF	Ves	N-term	(APPGRPDVFPPPLSSEHNGQVAEDAVSRPKDDGVPEV)	WT=	1.25	1.03571	0.714286	pcd=	1.42857	1.42857		1.42857
Hypothalamus	pcd mice (adult)	5	2	3862.9	3861.98	VGF	Ves	N-term	(APPGRPDVFPPPLSSEHNGQVAEDAVSRPKDDGVPEV)	WT=	1.08	1.04	0.88	pcd=	0.8	1		0.9
Hypothalamus	pcd mice (adult)	1	1	239.19						WT=	1.57143	1.2381	0.190476	pcd=	1.09524	0.333333		0.714286
Hypothalamus	pcd mice (adult)	1	1	277.129						WT=	nd	nd	nd	pcd=	>5	>5		>5
Hypothalamus	pcd mice (adult)	1	1	318.08						WT=	1	0	1	pcd=	nd	nd		<0.20
Hypothalamus	pcd mice (adult)	1	1	327.278						WT=	nd	nd	nd	pcd=	>5	>5		>5
Hypothalamus	pcd mice (adult)	1	1	366.202						WT=	0.9	0.933333	1.16667	pcd=	1.23333	0.9		1.06667
Hypothalamus	pcd mice (adult)	1	1	377.171						WT=	nd	nd	nd	pcd=	>5	>5		>5
Hypothalamus	pcd mice (adult)	1	1	463.192						WT=	1.22727	0.886364	0.886364	pcd=	0.920455	0.715909		0.818182
Hypothalamus	pcd mice (adult)	2	1	484.281						WT=	nd	nd	nd	pcd=	>5	>5		>5
Hypothalamus	pcd mice (adult)	2	2	521.277						WT=	nd	nd	nd	pcd=	>5	>5		>5
Hypothalamus	pcd mice (adult)	2	1	527.316						WT=	1	1	1	pcd=	7	2.5		4.75
Hypothalamus	pcd mice (adult)	2	1	542.189						WT=	nd	nd	nd	pcd=	>5	>5		>5
Hypothalamus	pcd mice (adult)	2	1	555.291						WT=	1.0099	0.980198	1.0099	pcd=	nd	nd		<0.20
Hypothalamus	pcd mice (adult)	1	1	555.292						WT=	1.275	1.05	0.675	pcd=	nd	nd		<0.20
Hypothalamus	pcd mice (adult)	2	1	562.267						WT=	nd	nd	nd	pcd=	>5	>5		>5
Hypothalamus	pcd mice (adult)	2	1	586.216						WT=	nd	nd	nd	pcd=	>5	>5		>5
Hypothalamus	pcd mice (adult)	2	1	598.378						WT=	nd	nd	nd	pcd=	>5	>5		>5
Hypothalamus	pcd mice (adult)	2	1	609.347						WT=	nd	nd	nd	pcd=	>5	>5		>5
Hypothalamus	pcd mice (adult)	2	1	609.348						WT=	nd	nd	nd	pcd=	>5	>5		>5
Hypothalamus	pcd mice (adult)	2	1	614.404						WT=	0.945205	1.06849	0.986301	pcd=	nd	nd		<0.20
Hypothalamus	pcd mice (adult)	2	1	627.402						WT=	nd	nd	nd	pcd=	>5	>5		>5
Hypothalamus	pcd mice (adult)	2	1	628.386						WT=	nd	nd	nd	pcd=	>5	>5		>5
Hypothalamus	pcd mice (adult)	2	1	679.395						WT=	nd	nd	nd	pcd=	>5	>5		>5
Hypothalamus	pcd mice (adult)	2	1	715.421						WT=	nd	nd	nd	pcd=	>5	>5		>5
Hypothalamus	pcd mice (adult)	2	1	718.365						WT=	1.0625	1	0.9375	pcd=	nd	nd		<0.20
Hypothalamus	pcd mice (adult)	2	2	738.332						WT=	nd	nd	nd	pcd=	>5	>5		>5
Hypothalamus	pcd mice (adult)	2	2	748.399						WT=	nd	nd	nd	pcd=	>5	>5		>5
Hypothalamus	pcd mice (adult)	2	2	773.94						WT=	nd	nd	nd	pcd=	>5	>5		>5
Hypothalamus	pcd mice (adult)	2	2	820.41						WT=	nd	nd	nd	pcd=	>5	>5		>5
Hypothalamus	pcd mice (adult)	2	1	826.406						WT=	nd	nd	nd	pcd=	>5	>5		>5
Hypothalamus	pcd mice (adult)	2	1	826.5						WT=	nd	nd	nd	pcd=	>5	>5		>5
Hypothalamus	pcd mice (adult)	2	2	830.43						WT=	nd	nd	nd	pcd=	>5	>5		>5
Hypothalamus	pcd mice (adult)	3	3	834.31						WT=	1.04348	0	0.956522	pcd=	nd	nd		<0.20
Hypothalamus	pcd mice (adult)	2	1	836.408						WT=	1.29167	0.875	0.833333	pcd=	0.625	0.833333		0.729167
Hypothalamus	pcd mice (adult)	3	1	881.524						WT=	nd	nd	nd	pcd=	>5	>5		>5
Hypothalamus	pcd mice (adult)	2	1	883.424						WT=	nd	nd	nd	pcd=	>5	>5		>5
Hypothalamus	pcd mice (adult)	3	3	911.357						WT=	1.11475	0	0.885246	pcd=	nd	nd		<0.20
Hypothalamus	pcd mice (adult)	2	1	936.434						WT=	nd	nd	nd	pcd=	>5	>5		>5
Hypothalamus	pcd mice (adult)	3	1	937.532						WT=	0.988235	0.882353	1.12941	pcd=	nd	nd		<0.20
Hypothalamus	pcd mice (adult)	1	1	956.477						WT=	1.17073	1.02439	0.804878	pcd=	0.658537	0.853659		0.756098
Hypothalamus	pcd mice (adult)	2	1	961.485						WT=	0.8	1.5	0.7	pcd=	nd	nd		<0.20
Hypothalamus	pcd mice (adult)	3	1	984.521						WT=	1.02632	0.947368	1.02632	pcd=	0.394737	0.394737		0.394737
Hypothalamus	pcd mice (adult)	3	1	989.522						WT=	0.916667	1.08333	1	pcd=	1.16667	1.08333		1.125
Hypothalamus	pcd mice (adult)	3	1	1011.58						WT=	1.07143	0	0.928571	pcd=	nd	nd		<0.20
Hypothalamus	pcd mice (adult)	2	1	1015.57						WT=	nd	nd	nd	pcd=	>5	>5		>5
Hypothalamus	pcd mice (adult)	2	1	1027.53						WT=	nd	nd	nd	pcd=	>5	>5		>5
Hypothalamus	pcd mice (adult)	3	2	1035.52						WT=	0.6	1.8	0.6	pcd=	3	2.55		2.775
Hypothalamus	pcd mice (adult)	2	1	1035.56						WT=	0.735849	1.58491	0.679245	pcd=	1.24528	0.90566		1.07547
Hypothalamus	pcd mice (adult)	2	1	1038.5						WT=	nd	nd	nd	pcd=	>5	>5		>5
Hypothalamus	pcd mice (adult)	3	1	1039.54						WT=	1.35211	0.549296	1.09859	pcd=	nd	nd		<0.20
Hypothalamus	pcd mice (adult)	2	1	1061.53						WT=	0.625	1.75	0.625	pcd=	1.0625	2		1.53125
Hypothalamus	pcd mice (adult)	4	3	1061.66						WT=	0.710526	1.02632	1.26316	pcd=	0.513158	0.868421		0.690789
Hypothalamus	pcd mice (adult)	3	1	1068.57						WT=	nd	nd	nd	pcd=	>5	>5		>5
Hypothalamus	pcd mice (adult)	3	3	1068.59						WT=	nd	nd	nd	pcd=	>5	>5		>5
Hypothalamus	pcd mice (adult)	4	2	1080.6						WT=	nd	nd	nd	pcd=	>5	>5		>5
Hypothalamus	pcd mice (adult)	3	2	1090.49						WT=	nd	nd	nd	pcd=	>5	>5		>5
Hypothalamus	pcd mice (adult)	4	3	1092.61						WT=	nd	nd	nd	pcd=	>5	>5		>5
Hypothalamus	pcd mice (adult)	3	1	1094.57						WT=	0.610169	1.0678	1.32203	pcd=	0.254237	1.22034		0.737288
Hypothalamus	pcd mice (adult)	3	1	1096.59						WT=	0.553846	1.2	1.24615	pcd=	0.461538	1.15385		0.807692
Hypothalamus	pcd mice (adult)	3	1	1097.57						WT=	0.947368	1.05263	1	pcd=	0.526316	0.263158		0.394737
Hypothalamus	pcd mice (adult)	3	1	1099.6						WT=	nd	nd	nd	pcd=	>5	>5		>5
Hypothalamus	pcd mice (adult)	3	1	1115.56						WT=	1.26316	1.05263	0.684211	pcd=	0.631579	0.421053		0.526316
Hypothalamus	pcd mice (adult)	4	2	1130.56						WT=	1.13793	0.827586	1.03448	pcd=	nd	nd		<0.20
Hypothalamus	pcd mice (adult)	3	2	1134.59						WT=	0.396226	2.09434	0.509434	pcd=	2.09434	2.20755		2.15094
Hypothalamus	pcd mice (adult)	3	1	1134.62						WT=	1.06667	0.533333	1.4	pcd=	2.13333	1.2		1.66667
Hypothalamus	pcd mice (adult)	3	1	1146.57						WT=	nd	nd	nd	pcd=	>5	>5		>5
Hypothalamus	pcd mice (adult)	3	1	1148.58						WT=	0.796875	1.26562	0.9375	pcd=	0.5625	0.609375		0.585938
Hypothalamus	pcd mice (adult)	3	1	1148.61						WT=	0.755556	0	1.24444	pcd=	nd	nd		<0.20
Hypothalamus	pcd mice (adult)	3	1	1149.59						WT=	1.0678	0.711864	1.22034	pcd=	1.11864	1.32203		1.22034
Hypothalamus	pcd mice (adult)	2	2	1153.6						WT=	nd	nd	nd	pcd=	>5	>5		>5
Hypothalamus	pcd mice (adult)	4	1	1173.59						WT=	1.2	0.525	1.275	pcd=	0.825	0.75		0.7875
Hypothalamus	pcd mice (adult)	3	1	1173.6						WT=	1.25	0.583333	1.16667	pcd=	0.666667	0.666667		0.666667
Hypothalamus	pcd mice (adult)	3	3	1182.64						WT=	nd	nd	nd	pcd=	>5	>5		>5
Hypothalamus	pcd mice (adult)	3	2	1182.65						WT=	nd	nd	nd	pcd=	>5	>5		>5
Hypothalamus	pcd mice (adult)	3	2	1187.55						WT=	nd	nd	nd	pcd=	>5	>5		>5
Hypothalamus	pcd mice (adult)	2	3	1194.61						WT=	1.39535	0	0.604651	pcd=	nd	nd		<0.20
Hypothalamus	pcd mice (adult)	4	1	1201.77						WT=	nd	nd	nd	pcd=	>5	>5		>5
[truncated: 334 more rows]

## Sheet: Cilia KO mouse
Data from Cilia knock-out mice versus wild-type mice
				Observed	Theoretical
Tissue	Project	z	#T	Mass	Mass	Precursor	Location	Peptide name	Peptide sequence	Cilia KO / WT
Hypothalamus	Cilia KO mouse	3	3	1330.71	1330.71	Hemoglobin alpha	Cyto	2-14	VLSGEDKSNIKAA	0.2
Hypothalamus	Cilia KO mouse	3	2	1330.67	1330.71	Hemoglobin alpha	Cyto	2-14	VLSGEDKSNIKAA	0.37037
Hypothalamus	Cilia KO mouse	3	1	1278.73	1278.76	tripeptidyl-peptidase I	Lyso	496-506	RPPLGFLNPRL	0.40625
Hypothalamus	Cilia KO mouse	3	3	1330.63	1330.71	Hemoglobin alpha	Cyto	2-14	VLSGEDKSNIKAA	0.581818
Striatum	Cilia KO mouse	11	8	6718.87	6718.27	Purkinje cell protein 4	Cyto	Entire protein after removal of N-term Met and acetylation	Ac-SERQSAGATNGKDKTSGDNDGQKKVQEEFDIDMDAPETERAAVAIQSQFRKFQKKKAGSQS	0.688645
Striatum	Cilia KO mouse	5	9	4963.12	4963.54	Thymosin beta-4	Cyto	Entire protein after removal of N-terminal Met	Ac-SDKPDMAEIEKFDKSKLKKTETQEKNPLPSKETIEQEKQAGES	0.701299
Striatum	Cilia KO mouse	6	8	4935.26	4936.49	Thymosin beta-10	Cyto	Entire protein after removal of N-terminal Met	Ac-ADKPDMGEIASFDKAKLKKTETQEKNTLPTKETIEQEKRSEIS	0.702128
Striatum	Cilia KO mouse	9	8	6717.28	6718.27	Purkinje cell protein 4	Cyto	Entire protein after removal of N-term Met and acetylation	Ac-SERQSAGATNGKDKTSGDNDGQKKVQEEFDIDMDAPETERAAVAIQSQFRKFQKKKAGSQS	0.72093
Striatum	Cilia KO mouse	6	9	4961.41	4963.54	Thymosin beta-4	Cyto	Entire protein after removal of N-terminal Met	Ac-SDKPDMAEIEKFDKSKLKKTETQEKNPLPSKETIEQEKQAGES	0.74359
Striatum	Cilia KO mouse	7	9	4979.79	4979.54	Thymosin beta-4	Cyto	Met-oxide (+16) of entire protein after removal of N-terminal Met	(Ac-SDKPDMoxAEIEKFDKSKLKKTETQEKNPLPSKETIEQEKQAGES)	0.775956
Striatum	Cilia KO mouse	7	8	4934.79	4936.49	Thymosin beta-10	Cyto	Entire protein after removal of N-terminal Met	Ac-ADKPDMGEIASFDKAKLKKTETQEKNTLPTKETIEQEKRSEIS	0.782946
Striatum	Cilia KO mouse	9	9	4979.78	4979.54	Thymosin beta-4	Cyto	Met-oxide (+16) of entire protein after removal of N-terminal Met	(Ac-SDKPDMoxAEIEKFDKSKLKKTETQEKNPLPSKETIEQEKQAGES)	0.784946
Striatum	Cilia KO mouse	7	9	4961.29	4963.54	Thymosin beta-4	Cyto	Entire protein after removal of N-terminal Met	Ac-SDKPDMAEIEKFDKSKLKKTETQEKNPLPSKETIEQEKQAGES	0.787879
Striatum	Cilia KO mouse	9	8	4936.23	4936.49	Thymosin beta-10	Cyto	Entire protein after removal of N-terminal Met	Ac-ADKPDMGEIASFDKAKLKKTETQEKNTLPTKETIEQEKRSEIS	0.798122
Hypothalamus	Cilia KO mouse	3	2	1143.56	1143.56	Peptidylprolyl isomerase A	Cyto	84-92	EDENFILKH	0.804688
Hypothalamus	Cilia KO mouse	9	9	4963.28	4963.54	Thymosin beta-4	Cyto	Entire protein after removal of N-terminal Met	Ac-SDKPDMAEIEKFDKSKLKKTETQEKNPLPSKETIEQEKQAGES	0.809524
Hypothalamus	Cilia KO mouse	2	2	1089.56	1089.57	Phosphatidylethanolamine-binding protein 1	Cyto	93-103	KGNDISSGTVL	0.817073
Hypothalamus	Cilia KO mouse	9	9	4963.67	4963.54	Thymosin beta-4	Cyto	Entire protein after removal of N-terminal Met	Ac-SDKPDMAEIEKFDKSKLKKTETQEKNPLPSKETIEQEKQAGES	0.837838
Hypothalamus	Cilia KO mouse	4	1	1563.82	1563.86	Vacuolar proton pump subunit G 2	Lyso	C-terminal fragment	VRPQVHPNYRVTV	0.861702
Hypothalamus	Cilia KO mouse	4	2	2152.19	2152.11	Myelin basic protein	Cyto	N-terminal fragment	Ac-ASQKRPSQRSKYLATASTM	0.867925
Hypothalamus	Cilia KO mouse	7	8	4935.46	4936.49	Thymosin beta-10	Cyto	Entire protein after removal of N-terminal Met	Ac-ADKPDMGEIASFDKAKLKKTETQEKNTLPTKETIEQEKRSEIS	0.875
Hypothalamus	Cilia KO mouse	6	9	4963.44	4963.54	Thymosin beta-4	Cyto	Entire protein after removal of N-terminal Met	Ac-SDKPDMAEIEKFDKSKLKKTETQEKNPLPSKETIEQEKQAGES	0.921053
Hypothalamus	Cilia KO mouse	3	2	1833.03	1832.99	Myelin basic protein	Cyto	N-terminal fragment	Ac-ASQKRPSQRSKYLATA	0.933333
Hypothalamus	Cilia KO mouse	7	9	4963.34	4963.54	Thymosin beta-4	Cyto	Entire protein after removal of N-terminal Met	Ac-SDKPDMAEIEKFDKSKLKKTETQEKNPLPSKETIEQEKQAGES	0.948718
Hypothalamus	Cilia KO mouse	4	3	1324.78	1324.75	Ubiquinol-cytochrome c reductase complex 11 kDa protein	Mito	C-terminal fragment with +25 on N-term	Cyano-CVAHKLFKNLK	0.972973
Hypothalamus	Cilia KO mouse	7	8	4935.55	4936.49	Thymosin beta-10	Cyto	Entire protein after removal of N-terminal Met	Ac-ADKPDMGEIASFDKAKLKKTETQEKNTLPTKETIEQEKRSEIS	0.975
Hypothalamus	Cilia KO mouse	5	2	2631.38	2631.32	Myelin basic protein	Cyto	N-terminal fragment	(Ac-ASQKRPSQRSKYLATASTMDHAR)	0.976744
Hypothalamus	Cilia KO mouse	7	9	4963.32	4963.54	Thymosin beta-4	Cyto	Entire protein after removal of N-terminal Met	Ac-SDKPDMAEIEKFDKSKLKKTETQEKNPLPSKETIEQEKQAGES	1
Hypothalamus	Cilia KO mouse	4	2	2450.17	2450.14	Ubiquinol-cytochrome c reductase complex 11 kDa protein	Mito	N-terminal fragment (after removal of mitochondrial targeting peptide)	GDPKEEEEEELVDPLTTVREH	1
Hypothalamus	Cilia KO mouse	4	2	2267.16	2267.14	Myelin basic protein	Cyto	N-terminal fragment	Ac-ASQKRPSQRSKYLATASTMD	1.03774
Hypothalamus	Cilia KO mouse	5	2	2139.11	2139.11	Cytochrome C oxidase subunit 7b	Mito	N-term fragment (after removal of Mitochrondrial targetting peptide)	SHQKRAPSFHDKYGNAILA	1.06667
Hypothalamus	Cilia KO mouse	3	1	1278.76	1278.76	tripeptidyl-peptidase I	Lyso	496-506	RPPLGFLNPRL	1.07368
Striatum	Cilia KO mouse	3	1	1903.96	1903.89	Neurogranin	Cyto	C-terminal fragment	KGPGPGGPGGAGGARGGAGGGPSGD	1.09259
Hypothalamus	Cilia KO mouse	3	1	1903.92	1903.89	Neurogranin	Cyto	C-terminal fragment	KGPGPGGPGGAGGARGGAGGGPSGD	1.10417
Hypothalamus	Cilia KO mouse	5	2	2631.36	2631.32	Myelin basic protein	Cyto	N-terminal fragment	(Ac-ASQKRPSQRSKYLATASTMDHAR)	1.10638
Hypothalamus	Cilia KO mouse	6	9	4963.44	4963.54	Thymosin beta-4	Cyto	Entire protein after removal of N-terminal Met	Ac-SDKPDMAEIEKFDKSKLKKTETQEKNPLPSKETIEQEKQAGES	1.11765
Thalamus	Cilia KO mouse	9	9	4979.46	4979.54	Thymosin beta-4	Cyto	Met-oxide (+16) of entire protein after removal of N-terminal Met	(Ac-SDKPDMoxAEIEKFDKSKLKKTETQEKNPLPSKETIEQEKQAGES)	1.12245
Hypothalamus	Cilia KO mouse	7	2	3338.84	3338.71	Myelin basic protein	Cyto	N-terminal fragment	Ac-ASQKRPSQRSKYLATASTMDHARHGFLPR	1.13861
Thalamus	Cilia KO mouse	9	9	4963.59	4963.54	Thymosin beta-4	Cyto	Entire protein after removal of N-terminal Met	Ac-SDKPDMAEIEKFDKSKLKKTETQEKNPLPSKETIEQEKQAGES	1.14706
Hypothalamus	Cilia KO mouse	4	3	1324.74	1324.75	Ubiquinol-cytochrome c reductase complex 11 kDa protein	Mito	C-terminal fragment with +25 on N-term	Cyano-CVAHKLFKNLK	1.18519
Hypothalamus	Cilia KO mouse	3	1	1805.99	1805.98	Heat shock protein 1 (chaperonin 10)	Mito	N-terminal fragment	Ac-AGQAFRKFLPLFDRV	1.1875
Hypothalamus	Cilia KO mouse	3	3	2168.13	2168.04	Phosphatidylethanolamine-binding protein 1	Cyto	C-terminal fragmnt	QAEWDDYVPKLYEQLSGK	1.25
Thalamus	Cilia KO mouse	8	9	4963.58	4963.54	Thymosin beta-4	Cyto	Entire protein after removal of N-terminal Met	Ac-SDKPDMAEIEKFDKSKLKKTETQEKNPLPSKETIEQEKQAGES	1.27273
Hypothalamus	Cilia KO mouse	4	2	2152.11	2152.11	Myelin basic protein	Cyto	N-terminal fragment	Ac-ASQKRPSQRSKYLATASTM	1.3
Thalamus	Cilia KO mouse	4	2	2152.14	2152.11	Myelin basic protein	Cyto	N-terminal fragment	Ac-ASQKRPSQRSKYLATASTM	1.31884
Hypothalamus	Cilia KO mouse	4	2	1660.81	1660.91	Myelin basic protein	Cyto	N-terminal fragment	Ac-ASQKRPSQRSKYLA	1.32558
Hypothalamus	Cilia KO mouse	7	2	3338.77	3338.71	Myelin basic protein	Cyto	N-terminal fragment	Ac-ASQKRPSQRSKYLATASTMDHARHGFLPR	1.37209
Hypothalamus	Cilia KO mouse	3	1	1095.57	1095.59	Tubulin beta	Cyto	N-terminal fragment, isoforms 2-6	MREIVH(I/L)QA	1.39683
Hypothalamus	Cilia KO mouse	3	2	1660.93	1660.91	Myelin basic protein	Cyto	N-terminal fragment	Ac-ASQKRPSQRSKYLA	1.425
Hypothalamus	Cilia KO mouse	4	3	1558.83	1558.85	Peptidylprolyl isomerase A	Cyto	26-39	ADKVPKTAENFRAL	1.45
Hypothalamus	Cilia KO mouse	3	1	2338.18	2338.15	Peptidylprolyl isomerase A	Cyto	N-terminal fragment	VNPTVFFDITADDEPLGRVSF	1.45161
Thalamus	Cilia KO mouse	4	2	2267.13	2267.14	Myelin basic protein	Cyto	N-terminal fragment	Ac-ASQKRPSQRSKYLATASTMD	1.5
Hypothalamus	Cilia KO mouse	4	2	2267.15	2267.14	Myelin basic protein	Cyto	N-terminal fragment	Ac-ASQKRPSQRSKYLATASTMD	1.54054
Hypothalamus	Cilia KO mouse	4	2	2021.12	2021.08	Myelin basic protein	Cyto	N-terminal fragment	(Ac-ASQKRPSQRSKYLATAST)	1.54839
Hypothalamus	Cilia KO mouse	4	2	1589.85	1589.86	Myelin basic protein	Cyto	N-terminal fragment	Ac-ASQKRPSQRSKYL	1.55
Hypothalamus	Cilia KO mouse	4	2	2450.11	2450.14	Ubiquinol-cytochrome c reductase complex 11 kDa protein	Mito	N-terminal fragment (after removal of mitochondrial targeting peptide)	GDPKEEEEEELVDPLTTVREH	1.55172
Hypothalamus	Cilia KO mouse	3	2	1920.09	1920.03	Myelin basic protein	Cyto	N-terminal fragment	Ac-ASQKRPSQRSKYLATAS	1.57143
Hypothalamus	Cilia KO mouse	3	2	1417.72	1417.72	Cytochrome c oxidase subunit 6b	Mito	C-terminal fragment	DDRIAEGTFPGKI	1.60833
Striatum	Cilia KO mouse	4	2	1660.95	1660.91	Myelin basic protein	Cyto	N-terminal fragment	Ac-ASQKRPSQRSKYLA	1.61261
Hypothalamus	Cilia KO mouse	3	2	1968.95	1968.95	Phosphatidylethanolamine-binding protein 1	Cyto	C-terminal fragmnt	EWDDYVPKLYEQLSGK	1.65
Hypothalamus	Cilia KO mouse	2	1	1058.57	1058.59	Ubiquinol-cytochrome c reductase iron-sulfur subunit	Mito	69-78 (C-terminal of "transit peptide"?)	GLNVPASVRF	1.71739
Hypothalamus	Cilia KO mouse	3	1	2118.19	2118.07	Phosphatidylethanolamine-binding protein 1	Cyto	48-66	NRPSSISWDGLDPGKLYTL	1.73684
Thalamus	Cilia KO mouse	3	2	1920.02	1920.03	Myelin basic protein	Cyto	N-terminal fragment	Ac-ASQKRPSQRSKYLATAS	1.76364
Hypothalamus	Cilia KO mouse	3	3	1969.02	1968.95	Phosphatidylethanolamine-binding protein 1	Cyto	C-terminal fragmnt	EWDDYVPKLYEQLSGK	1.77778
Hypothalamus	Cilia KO mouse	3	2	2168.13	2168.04	Phosphatidylethanolamine-binding protein 1	Cyto	C-terminal fragmnt	QAEWDDYVPKLYEQLSGK	1.78333
Hypothalamus	Cilia KO mouse	3	2	1456.81	1456.8	Fatty acid-binding protein 5	Cyto	N-terminal fragment	Ac-ASLKDLEGKWRL	1.78788
Hypothalamus	Cilia KO mouse	3	3	1218.63	1218.62	Peptidylprolyl isomerase A	Cyto	26-36	ADKVPKTAENF	1.79545
Hypothalamus	Cilia KO mouse	4	2	1660.99	1660.91	Myelin basic protein	Cyto	N-terminal fragment	Ac-ASQKRPSQRSKYLA	1.82857
Hypothalamus	Cilia KO mouse	3	1	1002.66	1002.63	Actin (beta or gamma)	Cyto	170-178 of gamma, 169-177 of beta	ALPHAILRL	1.84444
Hypothalamus	Cilia KO mouse	4	3	1558.76	1558.85	Peptidylprolyl isomerase A	Cyto	26-39	ADKVPKTAENFRAL	1.85714
Thalamus	Cilia KO mouse	4	2	1919.97	1920.03	Myelin basic protein	Cyto	N-terminal fragment	Ac-ASQKRPSQRSKYLATAS	1.86441
Hypothalamus	Cilia KO mouse	4	2	1920.06	1920.03	Myelin basic protein	Cyto	N-terminal fragment	Ac-ASQKRPSQRSKYLATAS	1.87879
Hypothalamus	Cilia KO mouse	3	1	991.612	991.589	Clathrin light chain A	Cyto	C-terminal fragment (210-218)	SLKQAPLVH	1.88636
Hypothalamus	Cilia KO mouse	3	2	1603.85	1603.88	Thioredoxin 1	Cyto	N-terminal fragment	VKLIESKEAFQEAL	1.91304
Hypothalamus	Cilia KO mouse	3	2	1589.96	1589.86	Myelin basic protein	Cyto	N-terminal fragment	Ac-ASQKRPSQRSKYL	1.96552
Hypothalamus	Cilia KO mouse	3	1	1903.97	1903.89	Neurogranin	Cyto	C-terminal fragment	KGPGPGGPGGAGGARGGAGGGPSGD	1.96552
Hypothalamus	Cilia KO mouse	3	2	2168.16	2168.04	Phosphatidylethanolamine-binding protein 1	Cyto	C-terminal fragment	QAEWDDYVPKLYEQLSGK	2.05455
Striatum	Cilia KO mouse	4	2	1761.98	1761.96	Myelin basic protein	Cyto	N-terminal fragment	Ac-ASQKRPSQRSKYLAT	2.05882
Hypothalamus	Cilia KO mouse	3	1	1095.59	1095.59	Tubulin beta	Cyto	N-terminal fragment, isoforms 2-6	MREIVH(I/L)QA	2.125
Hypothalamus	Cilia KO mouse	3	2	1761.98	1761.96	Myelin basic protein	Cyto	N-terminal fragment	Ac-ASQKRPSQRSKYLAT	2.18519
Hypothalamus	Cilia KO mouse	3	2	1832.95	1832.99	Myelin basic protein	Cyto	N-terminal fragment	Ac-ASQKRPSQRSKYLATA	2.21429
Hypothalamus	Cilia KO mouse	4	1	1692.89	1692.91	Vacuolar proton pump subunit G 2	Lyso	C-terminal fragment	EVRPQVHPNYRVTV	2.21429
Hypothalamus	Cilia KO mouse	3	2	1920.07	1920.03	Myelin basic protein	Cyto	N-terminal fragment	Ac-ASQKRPSQRSKYLATAS	2.21739
Hypothalamus	Cilia KO mouse	4	2	2021.14	2021.08	Myelin basic protein	Cyto	N-terminal fragment	(Ac-ASQKRPSQRSKYLATAST)	2.23077
Hypothalamus	Cilia KO mouse	3	2	2484.31	2484.28	Macrophage migration inhibitory factor	Cyto	28-50	AQATGKPAQYIAVHVVPDQLMTF	2.23913
Striatum	Cilia KO mouse	4	2	1920.08	1920.03	Myelin basic protein	Cyto	N-terminal fragment	Ac-ASQKRPSQRSKYLATAS	2.24444
Thalamus	Cilia KO mouse	4	2	2021.08	2021.08	Myelin basic protein	Cyto	N-terminal fragment	(Ac-ASQKRPSQRSKYLATAST)	2.30233
Hypothalamus	Cilia KO mouse	3	1	2338.14	2338.15	Peptidylprolyl isomerase A	Cyto	N-terminal fragment	VNPTVFFDITADDEPLGRVSF	2.30303
Hypothalamus	Cilia KO mouse	5	5	3072.7	3072.65	Synaptosomal-associated protein (Snap91)	Memb (cyto)	C-terminal fragment	SPSPTPATQSPKKPPAKDPLADLNIKDFL	2.30508
Hypothalamus	Cilia KO mouse	3	1	2886.62	2886.49	Macrophage migration inhibitory factor	Cyto	N-terminal fragment (2-27)	PMFIVNTNVPRASVPEGFLSELTQQL	2.30769
Hypothalamus	Cilia KO mouse	4	4	1547.84	1547.89	Diazepam binding inhibitor (Acyl-CoA-binding protein)	Cyto	C-terminal fragment	VEKVDELKKKYGI	2.34146
Hypothalamus	Cilia KO mouse	3	2	1145.61	1145.62	Peptidylprolyl isomerase A	Cyto	30-39	PKTAENFRAL	2.3913
Hypothalamus	Cilia KO mouse	4	2	1761.9	1761.96	Myelin basic protein	Cyto	N-terminal fragment	Ac-ASQKRPSQRSKYLAT	2.39286
Hypothalamus	Cilia KO mouse	3	2	1899.91	1899.94	Peptidylprolyl isomerase A	Cyto	84-100	EDENFILKHTGPGILSM	2.41026
Hypothalamus	Cilia KO mouse	5	5	1547.9	1547.89	Diazepam binding inhibitor (Acyl-CoA-binding protein)	Cyto	C-terminal fragment	VEKVDELKKKYGI	2.43396
Striatum	Cilia KO mouse	3	2	1920.07	1920.03	Myelin basic protein	Cyto	N-terminal fragment	Ac-ASQKRPSQRSKYLATAS	2.45333
Thalamus	Cilia KO mouse	4	2	1761.96	1761.96	Myelin basic protein	Cyto	N-terminal fragment	Ac-ASQKRPSQRSKYLAT	2.46512
Striatum	Cilia KO mouse	4	2	2152.14	2152.11	Myelin basic protein	Cyto	N-terminal fragment	Ac-ASQKRPSQRSKYLATASTM	2.51282
Hypothalamus	Cilia KO mouse	4	4	1592.85	1592.88	Cytochrome C oxidase subunit 6b	Mito	N-terminal fragment	Ac-AEDIKTKIKNYKT	2.55556
Hypothalamus	Cilia KO mouse	3	1	2118.16	2118.07	Phosphatidylethanolamine-binding protein 1	Cyto	48-66	NRPSSISWDGLDPGKLYTL	2.57143
Hypothalamus	Cilia KO mouse	3	3	2168.13	2168.04	Phosphatidylethanolamine-binding protein 1	Cyto	C-terminal fragment	QAEWDDYVPKLYEQLSGK	2.58333
Hypothalamus	Cilia KO mouse	2	1	1871.01	1870.98	Macrophage migration inhibitory factor	Cyto	11-27	PRASVPEGFLSELTQQL	2.60714
Striatum	Cilia KO mouse	3	1	1806.03	1805.98	Heat shock protein 1 (chaperonin 10)	Mito	N-terminal fragment	Ac-AGQAFRKFLPLFDRV	2.64865
Hypothalamus	Cilia KO mouse	3	2	2484.2	2484.28	Macrophage migration inhibitory factor	Cyto	28-50	AQATGKPAQYIAVHVVPDQLMTF	2.68421
Hypothalamus	Cilia KO mouse	5	5	1547.9	1547.89	Diazepam binding inhibitor (Acyl-CoA-binding protein)	Cyto	C-terminal fragment	VEKVDELKKKYGI	2.69767
Hypothalamus	Cilia KO mouse	3	2	1603.85	1603.88	Thioredoxin 1	Cyto	N-terminal fragment	VKLIESKEAFQEAL	2.74194
Hypothalamus	Cilia KO mouse	2	1	1393.76	1393.68	Tubulin beta	Cyto	Common to B2 and B5 - not in B3	GPFGQ(I/L)FRPDNF	2.75
Hypothalamus	Cilia KO mouse	3	3	1363.64	1363.73	Cytochrome C oxidase subunit 6b	Mito	N-terminal fragment	Ac-AEDIKTKIKNY	2.75
Hypothalamus	Cilia KO mouse	3	1	991.584	991.589	Clathrin light chain A	Cyto	C-terminal fragment (210-218)	SLKQAPLVH	2.8
Hypothalamus	Cilia KO mouse	2	2	1675.9	1675.9	prefoldin 1	Cyto	N-terminal fragment	Ac-AASVDLELKKAFTEL	2.82609
Hypothalamus	Cilia KO mouse	3	2	1456.81	1456.8	Fatty acid-binding protein 5	Cyto	N-terminal fragment	Ac-ASLKDLEGKWRL	2.85714
Hypothalamus	Cilia KO mouse	2	1	1058.57	1058.59	Ubiquinol-cytochrome c reductase iron-sulfur subunit	Mito	69-78 (C-terminal of "transit peptide"?)	GLNVPASVRF	2.91667
Thalamus	Cilia KO mouse	4	2	1761.89	1761.96	Myelin basic protein	Cyto	N-terminal fragment	Ac-ASQKRPSQRSKYLAT	2.91667
Hypothalamus	Cilia KO mouse	4	1	1563.88	1563.86	Vacuolar proton pump subunit G 2	Lyso	C-terminal fragment	VRPQVHPNYRVTV	2.93548
Thalamus	Cilia KO mouse	3	2	1660.92	1660.91	Myelin basic protein	Cyto	N-terminal fragment	Ac-ASQKRPSQRSKYLA	2.97059
Hypothalamus	Cilia KO mouse	3	2	1968.95	1968.95	Phosphatidylethanolamine-binding protein 1	Cyto	C-terminal fragmnt	EWDDYVPKLYEQLSGK	2.97143
Thalamus	Cilia KO mouse	3	2	1761.97	1761.96	Myelin basic protein	Cyto	N-terminal fragment	Ac-ASQKRPSQRSKYLAT	3
Hypothalamus	Cilia KO mouse	3	2	1761.92	1761.96	Myelin basic protein	Cyto	N-terminal fragment	Ac-ASQKRPSQRSKYLAT	3.025
Hypothalamus	Cilia KO mouse	5	4	3072.67	3072.65	Synaptosomal-associated protein (Snap91)	Memb (cyto)	C-terminal fragment	SPSPTPATQSPKKPPAKDPLADLNIKDFL	3.06061
Hypothalamus	Cilia KO mouse	2	1	1871.05	1870.98	Macrophage migration inhibitory factor	Cyto	11-27	PRASVPEGFLSELTQQL	3.06452
Thalamus	Cilia KO mouse	4	2	1660.86	1660.91	Myelin basic protein	Cyto	N-terminal fragment	Ac-ASQKRPSQRSKYLA	3.09375
Hypothalamus	Cilia KO mouse	3	1	1899.93	1899.95	Peptidylprolyl isomerase A	Cyto	84-100	EDENFILKHTGPGILSM	3.1
Thalamus	Cilia KO mouse	3	1	1903.94	1903.89	Neurogranin	Cyto	C-terminal fragment	KGPGPGGPGGAGGARGGAGGGPSGD	3.125
Hypothalamus	Cilia KO mouse	2	1	845.433	845.439	Hemoglobin alpha	Cyto		RVDPVNF	3.17647
Hypothalamus	Cilia KO mouse	4	2	1833	1832.99	Myelin basic protein	Cyto	N-terminal fragment	Ac-ASQKRPSQRSKYLATA	3.19643
Hypothalamus	Cilia KO mouse	4	2	2139.16	2139.11	Cytochrome C oxidase subunit 7b	Mito	N-term fragment (after removal of Mitochrondrial targetting peptide)	SHQKRAPSFHDKYGNAILA	3.21053
Hypothalamus	Cilia KO mouse	3	2	1899.94	1899.94	Peptidylprolyl isomerase A	Cyto	84-100	EDENFILKHTGPGILSM	3.21429
Hypothalamus	Cilia KO mouse	5	2	2139.15	2139.11	Cytochrome C oxidase subunit 7b	Mito	N-term fragment (after removal of Mitochrondrial targetting peptide)	SHQKRAPSFHDKYGNAILA	3.25
Hypothalamus	Cilia KO mouse	4	3	1948.02	1948.04	Peptidylprolyl isomerase A	Cyto	23-39	ELFADKVPKTAENFRAL	3.27273
Thalamus	Cilia KO mouse	4	2	1832.99	1832.99	Myelin basic protein	Cyto	N-terminal fragment	Ac-ASQKRPSQRSKYLATA	3.29412
Hypothalamus	Cilia KO mouse	3	1	1002.64	1002.63	Actin (beta or gamma)	Cyto	171-178 of gamma, 170-177 of beta	ALPHAILRL	3.31818
Hypothalamus	Cilia KO mouse	4	2	1589.86	1589.86	Myelin basic protein	Cyto	N-terminal fragment	Ac-ASQKRPSQRSKYL	3.33333
Striatum	Cilia KO mouse	4	2	1833	1832.99	Myelin basic protein	Cyto	N-terminal fragment	Ac-ASQKRPSQRSKYLATA	3.34783
Hypothalamus	Cilia KO mouse	3	1	2886.63	2886.49	Macrophage migration inhibitory factor	Cyto	N-terminal fragment (2-27)	PMFIVNTNVPRASVPEGFLSELTQQL	3.36842
Hypothalamus	Cilia KO mouse	4	3	1889.92	1889.98	Diazepam binding inhibitor (Acyl-CoA-binding protein)	Cyto	N-terminal fragment	Ac-SQAEFDKAAEEVKRLK	3.38889
Hypothalamus	Cilia KO mouse	3	2	1039.56	1039.55	Peptidylprolyl isomerase A	Cyto	91-100	KHTGPGILSM	3.42857
Hypothalamus	Cilia KO mouse	4	2	1920.04	1920.03	Myelin basic protein	Cyto	N-terminal fragment	Ac-ASQKRPSQRSKYLATAS	3.45833
Hypothalamus	Cilia KO mouse	4	4	1547.99	1547.89	Diazepam binding inhibitor (Acyl-CoA-binding protein)	Cyto	C-terminal fragment	VEKVDELKKKYGI	3.46429
Thalamus	Cilia KO mouse	3	2	1832.97	1832.99	Myelin basic protein	Cyto	N-terminal fragment	Ac-ASQKRPSQRSKYLATA	3.57692
Hypothalamus	Cilia KO mouse	4	4	1663.9	1663.91	Cytochrome c oxidase subunit 6b	Mito	N-terminal fragment	(Ac-AEDIKTKIKNYKTA)	3.59259
Hypothalamus	Cilia KO mouse	4	2	1920.04	1920.03	Myelin basic protein	Cyto	N-terminal fragment	Ac-ASQKRPSQRSKYLATAS	3.625
Hypothalamus	Cilia KO mouse	4	3	1528.78	1528.8	Peptidylprolyl isomerase A	Cyto	117-129	AKTEWLDGKHVVF	3.77778
Hypothalamus	Cilia KO mouse	4	3	1457.81	1457.77	Peptidylprolyl isomerase A	Cyto	118-129	KTEWLDGKHVVF	3.8
Hypothalamus	Cilia KO mouse	4	3	1374.69	1374.73	Peptidylprolyl isomerase A	Cyto	26-37	ADKVPKTAENFR	3.86957
Hypothalamus	Cilia KO mouse	4	3	1889.96	1889.98	Diazepam binding inhibitor (Acyl-CoA-binding protein)	Cyto	N-terminal fragment	Ac-SQAEFDKAAEEVKRLK	3.92857
Hypothalamus	Cilia KO mouse	2	1	1078.61	1078.59	Heat shock protein 1 (chaperonin 10)	Mito	N-terminal fragment	Ac-AGQAFRKFL	4
Hypothalamus	Cilia KO mouse	2	1	1058.55	1058.59	Ubiquinol-cytochrome c reductase iron-sulfur subunit	Mito	69-78 (C-terminal of "transit peptide"?)	GLNVPASVRF	4.05882
Hypothalamus	Cilia KO mouse	2	2	1675.98	1675.9	prefoldin 1	Cyto	N-terminal fragment	Ac-AASVDLELKKAFTEL	4.14286
Hypothalamus	Cilia KO mouse	3	1	2105.13	2105.13	Macrophage migration inhibitory factor	Cyto	28-47	AQATGKPAQYIAVHVVPDQL	4.18182
Hypothalamus	Cilia KO mouse	4	3	1948.02	1948.04	Peptidylprolyl isomerase A	Cyto	23-39	ELFADKVPKTAENFRAL	4.2
Hypothalamus	Cilia KO mouse	3	2	2105.12	2105.13	Macrophage migration inhibitory factor	Cyto	28-47	AQATGKPAQYIAVHVVPDQL	4.28571
Hypothalamus	Cilia KO mouse	4	2	1660.91	1660.91	Myelin basic protein	Cyto	N-terminal fragment	Ac-ASQKRPSQRSKYLA	4.325
Hypothalamus	Cilia KO mouse	3	3	1968.99	1968.95	Phosphatidylethanolamine-binding protein 1	Cyto	C-terminal fragmnt	EWDDYVPKLYEQLSGK	4.5
Hypothalamus	Cilia KO mouse	3	2	1660.89	1660.91	Myelin basic protein	Cyto	N-terminal fragment	Ac-ASQKRPSQRSKYLA	4.58333
Hypothalamus	Cilia KO mouse	4	2	2139.11	2139.11	Cytochrome C oxidase subunit 7b	Mito	N-term fragment (after removal of Mitochrondrial targetting peptide)	SHQKRAPSFHDKYGNAILA	4.75
Thalamus	Cilia KO mouse	4	2	1589.88	1589.86	Myelin basic protein	Cyto	N-terminal fragment	Ac-ASQKRPSQRSKYL	4.86364
Hypothalamus	Cilia KO mouse	5	4	3072.67	3072.65	Synaptosomal-associated protein (Snap91)	Memb (cyto)	C-terminal fragment	SPSPTPATQSPKKPPAKDPLADLNIKDFL	4.88889
Hypothalamus	Cilia KO mouse	4	2	1761.93	1761.96	Myelin basic protein	Cyto	N-terminal fragment	Ac-ASQKRPSQRSKYLAT	5
Hypothalamus	Cilia KO mouse	1	1	1042.5	1042.46	Nucleoporin-like protein 1	Nuc	526-537	SGSLSAGFGSSS	<0.20
Hypothalamus	Cilia KO mouse	2	1	905.49	905.486	Phosphatidylethanolamine-binding protein 1	Cyto	59-66	DPGKLYTL	>5.0
Hypothalamus	Cilia KO mouse	3	2	1039.53	1039.55	Peptidylprolyl isomerase A	Cyto	91-100	KHTGPGILSM	>5.0
Hypothalamus	Cilia KO mouse	3	2	1145.63	1145.62	Peptidylprolyl isomerase A	Cyto	30-39	PKTAENFRAL	>5.0
Hypothalamus	Cilia KO mouse	3	2	1270.66	1270.63	Peptidylprolyl isomerase A	Cyto	72-83	GTGGRSIYGEKF	>5.0
Hypothalamus	Cilia KO mouse	3	2	1270.6	1270.63	Peptidylprolyl isomerase A	Cyto	72-83	GTGGRSIYGEKF	>5.0
Hypothalamus	Cilia KO mouse	3	3	1273.67	1273.67	Peptidylprolyl isomerase A	Cyto	130-141	GKVKEGMNIVEA	>5.0
Hypothalamus	Cilia KO mouse	3	3	1273.66	1273.67	Peptidylprolyl isomerase A	Cyto	130-141	GKVKEGMNIVEA	>5.0
Hypothalamus	Cilia KO mouse	2	2	1287.68	1287.67	Microtubule-associated protein tau	Cyto	C-terminal fragment	ADEVSASLAKQGL	>5.0
Hypothalamus	Cilia KO mouse	2	2	1287.65	1287.67	Microtubule-associated protein tau	Cyto	C-terminal fragment	ADEVSASLAKQGL	>5.0
Hypothalamus	Cilia KO mouse	2	1	1383.72	1383.72	Tubulin alpha 1	Cyto	68-79	VDLEPTVIDEVR	>5.0
Hypothalamus	Cilia KO mouse	2	1	1383.73	1383.72	Tubulin alpha 1	Cyto	68-79	VDLEPTVIDEVR	>5.0
Hypothalamus	Cilia KO mouse	2	1	1393.71	1393.68	Tubulin beta	Cyto	Common to B2 and B5 - not in B3	GPFGQ(I/L)FRPDNF	>5.0
Hypothalamus	Cilia KO mouse	4	2	1423.81	1423.79	Hemoglobin alpha	Cyto	alpha-Hemopressin-RV12	RVDPVNFKLLSH	>5.0
Hypothalamus	Cilia KO mouse	4	2	1423.79	1423.79	Hemoglobin alpha	Cyto	alpha-Hemopressin-RV12	RVDPVNFKLLSH	>5.0
Hypothalamus	Cilia KO mouse	3	2	1450.65	1450.67	Peptidylprolyl isomerase A	Cyto	40-53	STGEKGFGYKGSSF	>5.0
Hypothalamus	Cilia KO mouse	4	3	1457.7	1457.77	Peptidylprolyl isomerase A	Cyto	118-129	KTEWLDGKHVVF	>5.0
Hypothalamus	Cilia KO mouse	2	1	1483.78	1483.74	Acylphosphatase-2	Cyto	N-terminal fragment	Ac-TELLKSVDYEVF	>5.0
Hypothalamus	Cilia KO mouse	2	1	1483.88	1483.74	Acylphosphatase-2	Cyto	N-terminal fragment	Ac-TELLKSVDYEVF	>5.0
Hypothalamus	Cilia KO mouse	2	1	1499.83	1499.82	Microtubule-associated protein 2	Cyto	C-terminal fragment	TLAEDVTAALAKQGL	>5.0
Hypothalamus	Cilia KO mouse	2	1	1499.83	1499.82	Microtubule-associated protein 2	Cyto	C-terminal fragment	TLAEDVTAALAKQGL	>5.0
Hypothalamus	Cilia KO mouse	2	1	1501.78	1501.8	Microtubule-associated protein tau	Cyto	C-terminal fragment	TLADEVSASLAKQGL	>5.0
Hypothalamus	Cilia KO mouse	4	3	1528.81	1528.8	Peptidylprolyl isomerase A	Cyto	117-129	AKTEWLDGKHVVF	>5.0
Hypothalamus	Cilia KO mouse	4	3	1558.82	1558.85	Peptidylprolyl isomerase A	Cyto	26-39	ADKVPKTAENFRAL	>5.0
Striatum	Cilia KO mouse	4	3	1558.83	1558.85	Peptidylprolyl isomerase A	Cyto	26-39	ADKVPKTAENFRAL	>5.0
Hypothalamus	Cilia KO mouse	3	1	1559.83	1559.83	Actin (beta or gamma)	Cyto	95-108	RVAPEEHPVLLTEA	>5.0
Hypothalamus	Cilia KO mouse	3	1	1559.83	1559.83	Actin (beta or gamma)	Cyto	95-108	RVAPEEHPVLLTEA	>5.0
Hypothalamus	Cilia KO mouse	2	1	1583.79	1583.82	Diazepam binding inhibitor (Acyl-CoA-binding protein)	Cyto	36-50 (Little DBI - May be active)	TVGDVNTDRPGLLDL	>5.0
Hypothalamus	Cilia KO mouse	2	1	1583.79	1583.82	Diazepam binding inhibitor (Acyl-CoA-binding protein)	Cyto	36-50 (Little DBI - May be active)	TVGDVNTDRPGLLDL	>5.0
Hypothalamus	Cilia KO mouse	3	2	1589.92	1589.86	Myelin basic protein	Cyto	N-terminal fragment	Ac-ASQKRPSQRSKYL	>5.0
Hypothalamus	Cilia KO mouse	3	2	1761.9	1761.96	Myelin basic protein	Cyto	N-terminal fragment	Ac-ASQKRPSQRSKYLAT	>5.0
Hypothalamus	Cilia KO mouse	4	2	1761.92	1761.96	Myelin basic protein	Cyto	N-terminal fragment	Ac-ASQKRPSQRSKYLAT	>5.0
Hypothalamus	Cilia KO mouse	3	2	1832.99	1832.99	Myelin basic protein	Cyto	N-terminal fragment	Ac-ASQKRPSQRSKYLATA	>5.0
Striatum	Cilia KO mouse	3	2	1833.03	1832.99	Myelin basic protein	Cyto	N-terminal fragment	Ac-ASQKRPSQRSKYLATA	>5.0
Hypothalamus	Cilia KO mouse	3	3	1839.89	1839.9	Phosphatidylethanolamine-binding protein 1	Cyto	C-terminal fragment	WDDYVPKLYEQLSGK	>5.0
Hypothalamus	Cilia KO mouse	3	3	1839.87	1839.9	Phosphatidylethanolamine-binding protein 1	Cyto	C-terminal fragment	WDDYVPKLYEQLSGK	>5.0
Hypothalamus	Cilia KO mouse	3	3	1839.89	1839.9	Phosphatidylethanolamine-binding protein 1	Cyto	C-terminal fragment	WDDYVPKLYEQLSGK	>5.0
Hypothalamus	Cilia KO mouse	3	2	1911.05	1911.01	Diazepam binding inhibitor (Acyl-CoA-binding protein)	Cyto	33-50 (Big DBI - May be active fragment)	KQATVGDVNTDRPGLLDL	>5.0
Hypothalamus	Cilia KO mouse	3	2	1910.96	1911.01	Diazepam binding inhibitor (Acyl-CoA-binding protein)	Cyto	33-50 (Big DBI - May be active fragment)	KQATVGDVNTDRPGLLDL	>5.0
Hypothalamus	Cilia KO mouse	3	2	2004.09	2004.03	Phosphatidylethanolamine-binding protein 1	Cyto	48-65	RPSSISWDGLDPGKLYTL	>5.0
Hypothalamus	Cilia KO mouse	3	2	2004.07	2004.03	Phosphatidylethanolamine-binding protein 1	Cyto	48-65	RPSSISWDGLDPGKLYTL	>5.0
Hypothalamus	Cilia KO mouse	3	2	2105.16	2105.13	Macrophage migration inhibitory factor	Cyto	28-47	AQATGKPAQYIAVHVVPDQL	>5.0
Hypothalamus	Cilia KO mouse	3	1	2105.11	2105.13	Macrophage migration inhibitory factor	Cyto	28-47	AQATGKPAQYIAVHVVPDQL	>5.0
Hypothalamus	Cilia KO mouse	3	1	2249.1	2249.11	Phosphatidylethanolamine-binding protein 1	Cyto	47-66	MNRPSSISWDGLDPGKLYTL	>5.0
Hypothalamus	Cilia KO mouse	3	1	2249.19	2249.11	Phosphatidylethanolamine-binding protein 1	Cyto	47-66	MNRPSSISWDGLDPGKLYTL	>5.0
Hypothalamus	Cilia KO mouse	3	2	2249.18	2249.11	Phosphatidylethanolamine-binding protein 1	Cyto	47-66	MNRPSSISWDGLDPGKLYTL	>5.0
Hypothalamus	Cilia KO mouse	3	2	2249.03	2249.11	Phosphatidylethanolamine-binding protein 1	Cyto	47-66	MNRPSSISWDGLDPGKLYTL	>5.0
Hypothalamus	Cilia KO mouse	3	1	2416.39	2416.25	Macrophage migration inhibitory factor	Cyto	N-term fragment (2-23)	PMFIVNTNVPRASVPEGFLSEL	>5.0
Hypothalamus	Cilia KO mouse	3	1	2416.33	2416.25	Macrophage migration inhibitory factor	Cyto	N-term fragment (2-23)	PMFIVNTNVPRASVPEGFLSEL	>5.0
Hypothalamus	Cilia KO mouse	4	3	2439.25	2439.24	Diazepam binding inhibitor (Acyl-CoA-binding protein)	Cyto	58-77	AEEVKRLKTQPTDEEMLFIY	>5.0
Hypothalamus	Cilia KO mouse	4	3	2439.27	2439.24	Diazepam binding inhibitor (Acyl-CoA-binding protein)	Cyto	58-77	AEEVKRLKTQPTDEEMLFIY	>5.0
Hypothalamus	Cilia KO mouse	3	1	2511.36	2511.33	Macrophage migration inhibitory factor	Cyto	5-27	IVNTNVPRASVPEGFLSELTQQL	>5.0
Hypothalamus	Cilia KO mouse	3	1	2511.32	2511.33	Macrophage migration inhibitory factor	Cyto	5-27	IVNTNVPRASVPEGFLSELTQQL	>5.0
Hypothalamus	Cilia KO mouse	3	1	2719.35	2719.27	Clathrin light chain A	Cyto	164-187	AEEAFVNDIDESSPGTEWERVARL	>5.0
Hypothalamus	Cilia KO mouse	3	1	2719.23	2719.27	Clathrin light chain A	Cyto	164-187	AEEAFVNDIDESSPGTEWERVARL	>5.0
Hypothalamus	Cilia KO mouse	4	3	2934.46	2934.43	Diazepam binding inhibitor (Acyl-CoA-binding protein)	Cyto	N-terminal fragment	Ac-SQAEFDKAAEEVKRLKTQPTDEEML	>5.0
Hypothalamus	Cilia KO mouse	4	3	2934.39	2934.43	Diazepam binding inhibitor (Acyl-CoA-binding protein)	Cyto	N-terminal fragment	Ac-SQAEFDKAAEEVKRLKTQPTDEEML	>5.0
Hypothalamus	Cilia KO mouse	4	3	3357.73	3357.64	Diazepam binding inhibitor (Acyl-CoA-binding protein)	Cyto	N-terminal fragment	Ac-SQAEFDKAAEEVKRLKTQPTDEEMLFIY	>5.0
Hypothalamus	Cilia KO mouse	4	3	3357.72	3357.64	Diazepam binding inhibitor (Acyl-CoA-binding protein)	Cyto	N-terminal fragment	Ac-SQAEFDKAAEEVKRLKTQPTDEEMLFIY	>5.0
Hypothalamus	Cilia KO mouse	4	3	3444.76	3444.68	Diazepam binding inhibitor (Acyl-CoA-binding protein)	Cyto	N-terminal fragment	Ac-SQAEFDKAAEEVKRLKTQPTDEEMLFIYS	>5.0
Hypothalamus	Cilia KO mouse	4	3	3444.62	3444.68	Diazepam binding inhibitor (Acyl-CoA-binding protein)	Cyto	N-terminal fragment	Ac-SQAEFDKAAEEVKRLKTQPTDEEMLFIYS	>5.0
Hypothalamus	Cilia KO mouse	5	3	3728.91	3728.79	Diazepam binding inhibitor (Acyl-CoA-binding protein)	Cyto	N-terminal fragment	Ac-SQAEFDKAAEEVKRLKTQPTDEEMLFIYSHF	>5.0
Hypothalamus	Cilia KO mouse	5	3	3728.87	3728.79	Diazepam binding inhibitor (Acyl-CoA-binding protein)	Cyto	N-terminal fragment	Ac-SQAEFDKAAEEVKRLKTQPTDEEMLFIYSHF	>5.0
Hypothalamus	Cilia KO mouse	6	4	4055.87	4055.98	Diazepam binding inhibitor (Acyl-CoA-binding protein)	Cyto	N-terminal fragment	Ac-SQAEFDKAAEEVKRLKTQPTDEEMLFIYSHFKQA	>5.0
Hypothalamus	Cilia KO mouse	6	4	4055.94	4055.98	Diazepam binding inhibitor (Acyl-CoA-binding protein)	Cyto	N-terminal fragment	Ac-SQAEFDKAAEEVKRLKTQPTDEEMLFIYSHFKQA	>5.0
Hypothalamus	Cilia KO mouse	4	1	1692.92	1692.91	Vacuolar proton pump subunit G 2	Lyso	C-terminal fragment	EVRPQVHPNYRVTV	>5.0
Hypothalamus	Cilia KO mouse	5	5	3072.53	3072.65	Synaptosomal-associated protein (Snap91)	Memb (cyto)	C-terminal fragment	SPSPTPATQSPKKPPAKDPLADLNIKDFL	>5.0
Striatum	Cilia KO mouse	4	4	3072.63	3072.65	Synaptosomal-associated protein (Snap91)	Memb (cyto)	C-terminal fragment	SPSPTPATQSPKKPPAKDPLADLNIKDFL	>5.0
Striatum	Cilia KO mouse	5	4	3072.67	3072.65	Synaptosomal-associated protein (Snap91)	Memb (cyto)	C-terminal fragment	SPSPTPATQSPKKPPAKDPLADLNIKDFL	>5.0
Hypothalamus	Cilia KO mouse	2	1	841.458	841.466	Cytochrome C oxidase subunit 5a	Mito	126-132	RPTLNEL	>5.0
Hypothalamus	Cilia KO mouse	2	1	841.447	841.466	Cytochrome C oxidase subunit 5a	Mito	126-132	RPTLNEL	>5.0
Striatum	Cilia KO mouse	2	1	1058.59	1058.59	Ubiquinol-cytochrome c reductase iron-sulfur subunit	Mito	69-78 (C-terminal of "transit peptide"?)	GLNVPASVRF	>5.0
Hypothalamus	Cilia KO mouse	2	1	1188.65	1188.66	Cytochrome C oxidase subunit 6a	Mito	46-57	FVALPGVGVSML	>5.0
Hypothalamus	Cilia KO mouse	2	1	1188.72	1188.66	Cytochrome C oxidase subunit 6a	Mito	46-57	FVALPGVGVSML	>5.0
Hypothalamus	Cilia KO mouse	2	1	1199.61	1199.58	Cytochrome C oxidase subunit 5a	Mito	57-66	NKPDIDAWEL	>5.0
Hypothalamus	Cilia KO mouse	2	1	1199.58	1199.58	Cytochrome C oxidase subunit 5a	Mito	57-66	NKPDIDAWEL	>5.0
Hypothalamus	Cilia KO mouse	2	1	1332.68	1332.7	Cytochrome C oxidase subunit 5a	Mito	96-107	NDFASAVRILEV	>5.0
Hypothalamus	Cilia KO mouse	2	1	1332.72	1332.7	Cytochrome C oxidase subunit 5a	Mito	96-107	NDFASAVRILEV	>5.0
Hypothalamus	Cilia KO mouse	2	2	1356.67	1356.71	Cytochrome C oxidase subunit 5a	Mito	C-terminal fragment	GISTPEELGLDKV	>5.0
Hypothalamus	Cilia KO mouse	2	2	1356.69	1356.71	Cytochrome C oxidase subunit 5a	Mito	C-terminal fragment	GISTPEELGLDKV	>5.0
Striatum	Cilia KO mouse	2	2	1356.72	1356.71	Cytochrome C oxidase subunit 5a	Mito	C-terminal fragment	GISTPEELGLDKV	>5.0
Hypothalamus	Cilia KO mouse	3	3	1363.64	1363.73	Cytochrome C oxidase subunit 6b	Mito	N-terminal fragment	Ac-AEDIKTKIKNY	>5.0
Hypothalamus	Cilia KO mouse	2	3	1363.74	1363.73	Cytochrome C oxidase subunit 6b	Mito	N-terminal fragment	Ac-AEDIKTKIKNY	>5.0
Hypothalamus	Cilia KO mouse	2	3	1363.75	1363.73	Cytochrome C oxidase subunit 6b	Mito	N-terminal fragment	Ac-AEDIKTKIKNY	>5.0
Striatum	Cilia KO mouse	3	3	1363.7	1363.73	Cytochrome C oxidase subunit 6b	Mito	N-terminal fragment	Ac-AEDIKTKIKNY	>5.0
Hypothalamus	Cilia KO mouse	3	3	1503.67	1503.71	ATP synthase subunit f	Mito	83-95	GKGEMDTFPTFKF	>5.0
Hypothalamus	Cilia KO mouse	3	3	1503.68	1503.71	ATP synthase subunit f	Mito	83-95	GKGEMDTFPTFKF	>5.0
Hypothalamus	Cilia KO mouse	3	2	1516.71	1516.64	Ubiquinol-cytochrome c reductase complex 11 kDa protein	Mito	N-terminal fragment	GDPKEEEEEELVD	>5.0
Hypothalamus	Cilia KO mouse	3	2	1516.66	1516.64	Ubiquinol-cytochrome c reductase complex 11 kDa protein	Mito	N-terminal fragment	GDPKEEEEEELVD	>5.0
Thalamus	Cilia KO mouse	3	2	1516.72	1516.64	Ubiquinol-cytochrome c reductase complex 11 kDa protein	Mito	N-terminal fragment	GDPKEEEEEELVD	>5.0
Hypothalamus	Cilia KO mouse	3	3	1516.7	1516.74	ATP synthase subunit f	Mito	C-terminal fragment	DDPKFEVIDKPQS	>5.0
Hypothalamus	Cilia KO mouse	3	3	1516.72	1516.74	ATP synthase subunit f	Mito	C-terminal fragment	DDPKFEVIDKPQS	>5.0
Hypothalamus	Cilia KO mouse	3	3	1516.69	1516.74	ATP synthase subunit f	Mito	C-terminal frament	DDPKFEVIDKPQS	>5.0
Hypothalamus	Cilia KO mouse	4	4	1592.85	1592.88	Cytochrome C oxidase subunit 6b	Mito	N-terminal fragment	Ac-AEDIKTKIKNYKT	>5.0
Striatum	Cilia KO mouse	4	4	1592.81	1592.88	Cytochrome C oxidase subunit 6b	Mito	N-terminal fragment	Ac-AEDIKTKIKNYKT	>5.0
Hypothalamus	Cilia KO mouse	4	4	1663.9	1663.91	Cytochrome c oxidase subunit 6b	Mito	N-terminal fragment	(Ac-AEDIKTKIKNYKTA)	>5.0
Hypothalamus	Cilia KO mouse	3	2	1674.84	1674.84	Cytochrome C oxidase subunit 6b	Mito	C-terminal fragment	AWDDRIAEGTFPGKI	>5.0
Hypothalamus	Cilia KO mouse	3	2	1674.9	1674.84	Cytochrome C oxidase subunit 6b	Mito	C-terminal fragment	AWDDRIAEGTFPGKI	>5.0
Hypothalamus	Cilia KO mouse	3	1	1674.78	1674.84	Cytochrome C oxidase subunit 6b	Mito	C-terminal fragment	AWDDRIAEGTFPGKI	>5.0
Hypothalamus	Cilia KO mouse	3	1	1674.8	1674.84	Cytochrome C oxidase subunit 6b	Mito	C-terminal fragment	AWDDRIAEGTFPGKI	>5.0
Hypothalamus	Cilia KO mouse	3	1	1806	1805.98	Heat shock protein 1 (chaperonin 10)	Mito	N-terminal fragment	Ac-AGQAFRKFLPLFDRV	>5.0
Hypothalamus	Cilia KO mouse	3	2	1861.05	1860.93	Cytochrome C oxidase subunit 6b	Mito	C-terminal fragment	VSAWDDRIAEGTFPGKI	>5.0
Hypothalamus	Cilia KO mouse	3	2	1860.93	1860.93	Cytochrome C oxidase subunit 6b	Mito	C-terminal fragment	VSAWDDRIAEGTFPGKI	>5.0
Hypothalamus	Cilia KO mouse	4	3	2137.01	2137.06	ATP synthase subunit f	Mito	C-terminal fragment	PTFKFDDPKFEVIDKPQS	>5.0
Hypothalamus	Cilia KO mouse	4	3	2137.05	2137.06	ATP synthase subunit f	Mito	C-terminal fragment	PTFKFDDPKFEVIDKPQS	>5.0
Hypothalamus	Cilia KO mouse	3	2	2180.2	2180.17	Cytochrome C oxidase subunit 5a	Mito	C-terminal fragment, 126-145	RPTLNELGISTPEELGLDKV	>5.0
Hypothalamus	Cilia KO mouse	3	1	2180.23	2180.17	Cytochrome C oxidase subunit 5a	Mito	C-terminal fragment, 126-145	RPTLNELGISTPEELGLDKV	>5.0
Hypothalamus	Cilia KO mouse	3	1	2180.15	2180.17	Cytochrome C oxidase subunit 5a	Mito	C-terminal fragment, 126-145	RPTLNELGISTPEELGLDKV	>5.0
Hypothalamus	Cilia KO mouse	3	2	2180.2	2180.17	Cytochrome C oxidase subunit 5a	Mito	C-terminal fragment, 126-145	RPTLNELGISTPEELGLDKV	>5.0
Hypothalamus	Cilia KO mouse	3	2	2293.22	2293.25	Cytochrome C oxidase subunit 5a	Mito	C-terminal fragment, 125-145	LRPTLNELGISTPEELGLDKV	>5.0
Hypothalamus	Cilia KO mouse	3	2	2293.27	2293.25	Cytochrome C oxidase subunit 5a	Mito	C-terminal fragment, 125-145	LRPTLNELGISTPEELGLDKV	>5.0
Hypothalamus	Cilia KO mouse	1	1	1042.5	1042.46	Nucleoporin-like protein 1	Nuc	526-537	SGSLSAGFGSSS	>5.0
Hypothalamus	Cilia KO mouse	2	1	1420.75	1420.73	PC4 and SFRS1-interacting protein (Lens epithelium-derived growth factor)	Nuc	N-terminal fragment	Ac-TRDFKPGDLIFA	>5.0
Hypothalamus	Cilia KO mouse	2	1	1420.74	1420.73	PC4 and SFRS1-interacting protein (Lens epithelium-derived growth factor)	Nuc	N-terminal fragment	Ac-TRDFKPGDLIFA	>5.0
Hypothalamus	Cilia KO mouse	3	2	2283.23	2283.21	Histidine triad nucleotide-binding protein 1	Nuc	N-terminal fragment	Ac-ADEIAKAQVAQPGGDTIFGKII	>5.0
Hypothalamus	Cilia KO mouse	3	2	2283.25	2283.21	Histidine triad nucleotide-binding protein 1	Nuc	N-terminal fragment	Ac-ADEIAKAQVAQPGGDTIFGKII	>5.0
Hypothalamus	Cilia KO mouse	2	1	951.552	951.527	Propeptidyl-amidating-monooxygenase	Ves	Cleaved pro peptide	FRSPLSVF	0.2
Hypothalamus	Cilia KO mouse	2	1	713.303	713.332	Proenkephalin	Ves	Des-Tyr heptapeptide	GGFMRF	0.209877
Hypothalamus	Cilia KO mouse	1	1	573.245	573.226	Proenkephalin	Ves	Met-Enkephalin	YGGFM	0.236364
Hypothalamus	Cilia KO mouse	3	1	1663.76	1663.79	Proopiomelanocortin	Ves	Alpha-MSH	Ac-SYSMEHFRWGKPV-amide	0.25
Hypothalamus	Cilia KO mouse	3	1	2505.27	2505.26	Proopiomelanocortin	Ves	CLIP	RPVKVYPNVAENESAEAFPLEF	0.25
Hypothalamus	Cilia KO mouse	2	1	1939.89	1939.86	Proopiomelanocortin	Ves	J-peptide	AEEEAVWGDGSPEPSPRE-amide	0.311111
Hypothalamus	Cilia KO mouse	3	1	1939.85	1939.86	Proopiomelanocortin	Ves	J-peptide	AEEEAVWGDGSPEPSPRE-amide	0.4
Hypothalamus	Cilia KO mouse	3	2	2585.26	2585.23	Proopiomelanocortin	Ves	Phosphorylated CLIP	RPVKVYPNVAENE-phosphoS-AEAFPLEF	0.414815
Thalamus	Cilia KO mouse	2	1	1243.56	1243.56	Prosomatostatin	Ves	Somatostatin 28-14	SANSNPAMAPRE	0.417476
Hypothalamus	Cilia KO mouse	2	1	713.324	713.332	Proenkephalin	Ves	Des-Tyr heptapeptide	GGFMRF	0.434211
Hypothalamus	Cilia KO mouse	2	1	1663.81	1663.79	Proopiomelanocortin	Ves	Alpha-MSH	Ac-SYSMEHFRWGKPV-amide	0.438095
Hypothalamus	Cilia KO mouse	2	1	1446.67	1446.68	Promelanin concentrating hormone	Ves	Neuropeptide EI	EIGDEENSAKFPI-amide	0.463768
Hypothalamus	Cilia KO mouse	3	1	2202.08	2202.12	Chromogranin A	Ves	392-410	(AYGFRDPGPQLRRGWRPSS)	0.492308
Hypothalamus	Cilia KO mouse	3	1	1671.88	1671.91	Proneurotensin	Ves	Neurotensin	pELYENKPRRPYIL	0.5
Hypothalamus	Cilia KO mouse	1	1	573.234	573.226	Proenkephalin	Ves	Met-Enkephalin	YGGFM	0.560976
Hypothalamus	Cilia KO mouse	5	2	2650.25	2650.23	Prothyrotropin Releasing Hormone variant	Ves	83-105 of variant	(EEKLEDEAEERGDLGEVGAWRPH)	0.574468
Hypothalamus	Cilia KO mouse	3	1	1671.91	1671.91	Proneurotensin	Ves	Neurotensin	pELYENKPRRPYIL	0.618182
Hypothalamus	Cilia KO mouse	2	1	1812.02	1812.01	ProSAAS	Ves	Little SAAS	SLSAASAPLVETSTPLRL	0.648148
Hypothalamus	Cilia KO mouse	2	1	2400.13	2400.15	Chromogranin B	Ves	516-535	LGALFNPYFDPLQWKNSDFE	0.669903
Hypothalamus	Cilia KO mouse	3	1	1910.94	1910.93	Chromogranin B	Ves	438-454	LLDEGHYPVRESPIDTA	0.672727
Hypothalamus	Cilia KO mouse	3	1	1754.97	1754.98	ProSAAS	Ves	Big LEN	LENPSPQAPARRLLPP	0.673913
Hypothalamus	Cilia KO mouse	5	2	2745.56	2745.55	ProSAAS	Ves	Big SAAS	ARPVKEPRSLSAASAPLVETSTPLRL	0.7
Hypothalamus	Cilia KO mouse	3	3	1951.16	1951.12	CART (Cocaine- and amphetamine-regulated transcript)	Ves	33-50	APGAMLQIEALQEVLKKL	0.703125
Hypothalamus	Cilia KO mouse	5	2	2650.32	2650.23	Prothyrotropin Releasing Hormone variant	Ves	83-105 of variant	(EEKLEDEAEERGDLGEVGAWRPH)	0.703704
Hypothalamus	Cilia KO mouse	4	2	2787.43	2787.48	Prothyrotropin Releasing Hormone	Ves	25-50	LLEAAQEEGAVTPDLPGLEKVQVRPE	0.711538
Hypothalamus	Cilia KO mouse	2	2	1446.69	1446.68	Promelanin concentrating hormone	Ves	Neuropeptide EI	EIGDEENSAKFPI-amide	0.717391
Hypothalamus	Cilia KO mouse	4	3	1227.67	1227.68	Prodynorphin	Ves	Alpha-neoendorphin	YGGFLRKYPK	0.723404
Hypothalamus	Cilia KO mouse	4	2	2745.63	2745.55	ProSAAS	Ves	Big SAAS	ARPVKEPRSLSAASAPLVETSTPLRL	0.736264
Hypothalamus	Cilia KO mouse	3	1	1631.86	1631.84	Cerebellin 1 precursor protein	Ves	Cerebellin	SGSAKVAFSAIRSTNH	0.738095
Hypothalamus	Cilia KO mouse	2	1	1346.72	1346.74	Protachykinin A	Ves	Substance P	RPKPQQFFGLM-amide	0.742424
Hypothalamus	Cilia KO mouse	2	1	1209.56	1209.52	Protachykinin B	Ves	Neurokinin B	DMHDFFVGLM-amide	0.75
Hypothalamus	Cilia KO mouse	4	1	2179.12	2179.07	Chromogranin B	Ves	phosphorylated 357-374	GLQYRGRGpSEEDRAPRPR	0.75
Hypothalamus	Cilia KO mouse	5	2	3862	3861.98	VGF	Ves	N-terminal fragment	(APPGRPDVFPPPLSSEHNGQVAEDAVSRPKDDGVPEV)	0.756098
Hypothalamus	Cilia KO mouse	3	2	1975.11	1975.05	Provasopressin	Ves	151-end	VQLAGTRESVDSAKPRVY	0.757895
Hypothalamus	Cilia KO mouse	2	1	1542.79	1542.81	ProSAAS	Ves	Little SAAS 1-16	SLSAASAPLVETSTPL	0.764706
Hypothalamus	Cilia KO mouse	3	1	1346.73	1346.74	Protachykinin A	Ves	Substance P	RPKPQQFFGLM-amide	0.77551
Hypothalamus	Cilia KO mouse	2	1	1542.81	1542.81	ProSAAS	Ves	Little SAAS 1-16	SLSAASAPLVETSTPL	0.8
Hypothalamus	Cilia KO mouse	5	3	4536.13	4534.98	Proenkephalin	Ves	143-186	(DADEGDTLANSSDLLKELLGTGDNRAKDSHQQESTNNDEDMS)	0.804124
Hypothalamus	Cilia KO mouse	2	1	1844.88	1844.84	Protachykinin A	Ves	C-terminal flanking peptide	ALNSVAYERSAMQNYE	0.805825
Hypothalamus	Cilia KO mouse	4	2	2745.49	2745.55	ProSAAS	Ves	Big SAAS	ARPVKEPRSLSAASAPLVETSTPLRL	0.825
Hypothalamus	Cilia KO mouse	4	3	1227.67	1227.68	Prodynorphin	Ves	Alpha-neoendorphin	YGGFLRKYPK	0.835052
Hypothalamus	Cilia KO mouse	3	1	1812	1812.01	ProSAAS	Ves	Little SAAS	SLSAASAPLVETSTPLRL	0.836735
Hypothalamus	Cilia KO mouse	4	2	3432.45	3432.65	Proneuropeptide Y	Ves	C-terminal region	SSPETLISDLLMKESTENAPRTRLEDPSMW	0.843137
Hypothalamus	Cilia KO mouse	3	1	2202.1	2202.12	Chromogranin A	Ves	392-410	(AYGFRDPGPQLRRGWRPSS)	0.849057
Hypothalamus	Cilia KO mouse	3	1	2585.29	2585.23	Proopiomelanocortin	Ves	Phosphorylated CLIP	RPVKVYPNVAENE-phosphoS-AEAFPLEF	0.85
Hypothalamus	Cilia KO mouse	3	2	2787.5	2787.48	Prothyrotropin Releasing Hormone	Ves	25-50	LLEAAQEEGAVTPDLPGLEKVQVRPE	0.851852
Hypothalamus	Cilia KO mouse	2	2	1446.71	1446.68	Promelanin concentrating hormone	Ves	Neuropeptide EI	EIGDEENSAKFPI-amide	0.862069
Hypothalamus	Cilia KO mouse	4	3	1582.81	1582.77	Secretogranin III	Ves	23-36	FPKPEGSQDKSLHN	0.869159
Hypothalamus	Cilia KO mouse	4	2	2787.48	2787.48	Prothyrotropin Releasing Hormone	Ves	25-50	LLEAAQEEGAVTPDLPGLEKVQVRPE	0.884615
Striatum	Cilia KO mouse	5	1	2954.64	2954.58	ProSAAS	Ves	GAV	AVPRGEAAGAVQELARALAHLLEAERQE	0.886179
Hypothalamus	Cilia KO mouse	5	1	2954.59	2954.58	ProSAAS	Ves	GAV	AVPRGEAAGAVQELARALAHLLEAERQE	0.890625
Hypothalamus	Cilia KO mouse	3	2	1924.96	1924.96	Secretogranin II	Ves	300-316	ESKDQLSEDASKVITYL	0.893617
Hypothalamus	Cilia KO mouse	3	3	1951.19	1951.12	CART (Cocaine- and amphetamine-regulated transcript)	Ves	33-50	APGAMLQIEALQEVLKKL	0.898305
Hypothalamus	Cilia KO mouse	4	1	2954.6	2954.58	ProSAAS	Ves	GAV	AVPRGEAAGAVQELARALAHLLEAERQE	0.901639
Hypothalamus	Cilia KO mouse	3	1	1754.97	1754.98	ProSAAS	Ves	Big LEN	LENPSPQAPARRLLPP	0.903846
Hypothalamus	Cilia KO mouse	3	2	3649.73	3649.8	Secretogranin II	Ves	Secretoneurin (184-216)	TNEIVEEQYTPQSLATLESVFQELGKLTGPSNQ	0.913043
Hypothalamus	Cilia KO mouse	2	1	2316.29	2316.23	ProSAAS	Ves	PEN	SVDQDLGPEVPPENVLGALLRV	0.921875
Hypothalamus	Cilia KO mouse	3	2	2585.28	2585.23	Proopiomelanocortin	Ves	Phosphorylated CLIP	RPVKVYPNVAENE-phosphoS-AEAFPLEF	0.930769
Hypothalamus	Cilia KO mouse	4	2	1582.75	1582.77	Secretogranin III	Ves	23-36	FPKPEGSQDKSLHN	0.9375
Thalamus	Cilia KO mouse	3	1	1754.94	1754.98	ProSAAS	Ves	Big LEN	LENPSPQAPARRLLPP	0.945055
Hypothalamus	Cilia KO mouse	5	2	3861.88	3861.98	VGF	Ves	N-terminal fragment	(APPGRPDVFPPPLSSEHNGQVAEDAVSRPKDDGVPEV)	0.945455
Hypothalamus	Cilia KO mouse	3	1	1812.01	1812.01	ProSAAS	Ves	Little SAAS	SLSAASAPLVETSTPLRL	0.962963
Hypothalamus	Cilia KO mouse	3	1	3649.75	3649.8	Secretogranin II	Ves	Secretoneurin (184-216)	TNEIVEEQYTPQSLATLESVFQELGKLTGPSNQ	0.963303
Hypothalamus	Cilia KO mouse	3	1	2061.09	2061.06	ProSAAS	Ves	PEN-20	SVDQDLGPEVPPENVLGALL	0.965517
Hypothalamus	Cilia KO mouse	3	1	2316.21	2316.23	ProSAAS	Ves	PEN	SVDQDLGPEVPPENVLGALLRV	0.967213
Hypothalamus	Cilia KO mouse	3	3	1924.97	1924.96	Secretogranin II	Ves	300-316	ESKDQLSEDASKVITYL	0.968421
Hypothalamus	Cilia KO mouse	3	2	1346.71	1346.74	Protachykinin A	Ves	Substance P	RPKPQQFFGLM-amide	0.973684
Hypothalamus	Cilia KO mouse	3	2	2366.14	2366.12	Cystatin C precursor	Ves	N-terminal peptide after signal peptide removal	ATPKQGPRMLGAPEEADANEEGV	0.978723
Hypothalamus	Cilia KO mouse	3	1	3432.56	3432.65	Proneuropeptide Y	Ves	C-terminal region	SSPETLISDLLMKESTENAPRTRLEDPSMW	0.980392
Hypothalamus	Cilia KO mouse	2	1	2061.09	2061.06	ProSAAS	Ves	PEN-20	SVDQDLGPEVPPENVLGALL	0.983051
Hypothalamus	Cilia KO mouse	3	1	1265.69	1265.67	Cerebellin 4	Ves	66-77	SKVAFSAVRSTN	1
Hypothalamus	Cilia KO mouse	2	1	2061.1	2061.06	ProSAAS	Ves	PEN-20	SVDQDLGPEVPPENVLGALL	1
Hypothalamus	Cilia KO mouse	3	1	1494.8	1494.78	Cerebellin 1 precursor protein	Ves	Cerebellin 1-15	SGSAKVAFSAIRSTN	1.01087
Hypothalamus	Cilia KO mouse	3	1	1494.83	1494.78	Cerebellin 1 precursor protein	Ves	Cerebellin 1-15	SGSAKVAFSAIRSTN	1.01235
Hypothalamus	Cilia KO mouse	3	2	2787.49	2787.48	Prothyrotropin Releasing Hormone	Ves	25-50	LLEAAQEEGAVTPDLPGLEKVQVRPE	1.01439
Hypothalamus	Cilia KO mouse	3	2	2787.49	2787.48	Prothyrotropin Releasing Hormone	Ves	25-50	LLEAAQEEGAVTPDLPGLEKVQVRPE	1.01587
Hypothalamus	Cilia KO mouse	4	2	1582.8	1582.77	Secretogranin III	Ves	23-36	FPKPEGSQDKSLHN	1.01786
Hypothalamus	Cilia KO mouse	2	1	1542.81	1542.81	ProSAAS	Ves	Little SAAS 1-16	SLSAASAPLVETSTPL	1.01887
Hypothalamus	Cilia KO mouse	4	1	2179.11	2179.07	Chromogranin B	Ves	phosphorylated 357-374	GLQYRGRGpSEEDRAPRPR	1.01923
Hypothalamus	Cilia KO mouse	3	1	1631.81	1631.84	Cerebellin 1 precursor protein	Ves	Cerebellin	SGSAKVAFSAIRSTNH	1.02
Hypothalamus	Cilia KO mouse	3	2	1346.67	1346.74	Protachykinin A	Ves	Substance P	RPKPQQFFGLM-amide	1.02439
Hypothalamus	Cilia KO mouse	3	2	3649.82	3649.8	Secretogranin II	Ves	Secretoneurin (184-216)	TNEIVEEQYTPQSLATLESVFQELGKLTGPSNQ	1.02941
Hypothalamus	Cilia KO mouse	4	2	3432.9	3432.65	Proneuropeptide Y	Ves	C-terminal region	SSPETLISDLLMKESTENAPRTRLEDPSMW	1.03571
Hypothalamus	Cilia KO mouse	2	1	2316.28	2316.23	ProSAAS	Ves	PEN	SVDQDLGPEVPPENVLGALLRV	1.03922
Hypothalamus	Cilia KO mouse	2	1	1812	1812.01	ProSAAS	Ves	Little SAAS	SLSAASAPLVETSTPLRL	1.05263
Hypothalamus	Cilia KO mouse	3	1	2610.34	2610.31	Prohormone convertase 2	Ves	C-terminal fragment	pyroE-ELEEELDEAVERSLQSILRKN	1.06195
Hypothalamus	Cilia KO mouse	5	3	4405.09	4405.12	Secretogranin II	Ves	527-566	VPSPVSSEDDLQEEEQLEQAIKEHLGPGSSQEMERLAKVS	1.06522
Hypothalamus	Cilia KO mouse	2	1	1265.7	1265.67	Cerebellin 4	Ves	66-77	SKVAFSAVRSTN	1.07143
Hypothalamus	Cilia KO mouse	3	1	2316.28	2316.23	ProSAAS	Ves	PEN	SVDQDLGPEVPPENVLGALLRV	1.08621
Hypothalamus	Cilia KO mouse	3	2	2787.53	2787.48	Prothyrotropin Releasing Hormone	Ves	25-50	LLEAAQEEGAVTPDLPGLEKVQVRPE	1.09322
Hypothalamus	Cilia KO mouse	2	1	1209.58	1209.52	Protachykinin B	Ves	Neurokinin B	DMHDFFVGLM-amide	1.11111
Hypothalamus	Cilia KO mouse	3	1	3432.77	3432.65	Proneuropeptide Y	Ves	C-terminal region	SSPETLISDLLMKESTENAPRTRLEDPSMW	1.12214
Hypothalamus	Cilia KO mouse	3	1	2061.1	2061.06	ProSAAS	Ves	PEN-20	SVDQDLGPEVPPENVLGALL	1.12245
Hypothalamus	Cilia KO mouse	3	1	3649.84	3649.8	Secretogranin II	Ves	Secretoneurin (184-216)	TNEIVEEQYTPQSLATLESVFQELGKLTGPSNQ	1.13821
Hypothalamus	Cilia KO mouse	2	1	1453.83	1453.81	ProSAAS	Ves	Little SAAS 5-18	ASAPLVETSTPLRL	1.14634
Hypothalamus	Cilia KO mouse	3	2	1924.99	1924.96	Secretogranin II	Ves	300-316	ESKDQLSEDASKVITYL	1.14706
Hypothalamus	Cilia KO mouse	3	1	2557.39	2557.32	VGF	Ves	NERP-1 (285-310)	LEGSFLGGSEAGERLLQQGLAQVEA-amide	1.14894
Hypothalamus	Cilia KO mouse	2	1	1265.73	1265.67	Cerebellin 4	Ves	66-77	SKVAFSAVRSTN	1.15
Hypothalamus	Cilia KO mouse	4	1	3432.79	3432.65	Proneuropeptide Y	Ves	C-terminal region	SSPETLISDLLMKESTENAPRTRLEDPSMW	1.15
Hypothalamus	Cilia KO mouse	2	1	1446.74	1446.68	Promelanin concentrating hormone	Ves	Neuropeptide EI	EIGDEENSAKFPI-amide	1.15094
Hypothalamus	Cilia KO mouse	3	1	2610.34	2610.31	Prohormone convertase 2	Ves	C-terminal fragment	pyroE-ELEEELDEAVERSLQSILRKN	1.16071
Hypothalamus	Cilia KO mouse	2	1	2400.14	2400.15	Chromogranin B	Ves	516-535	LGALFNPYFDPLQWKNSDFE	1.16667
Hypothalamus	Cilia KO mouse	3	1	2557.38	2557.32	VGF	Ves	NERP-1 (285-310)	LEGSFLGGSEAGERLLQQGLAQVEA-amide	1.16667
Hypothalamus	Cilia KO mouse	3	2	2366.15	2366.12	Cystatin C precursor	Ves	N-terminal peptide after signal peptide removal	ATPKQGPRMLGAPEEADANEEGV	1.1875
Hypothalamus	Cilia KO mouse	5	3	4536.11	4534.98	Proenkephalin	Ves	143-186	(DADEGDTLANSSDLLKELLGTGDNRAKDSHQQESTNNDEDMS)	1.18919
Hypothalamus	Cilia KO mouse	4	1	3432.78	3432.65	Proneuropeptide Y	Ves	C-terminal region	SSPETLISDLLMKESTENAPRTRLEDPSMW	1.19565
Hypothalamus	Cilia KO mouse	4	4	2166.25	2166.24	CART (Cocaine- and amphetamine-regulated transcript)	Ves	33-52	APGAMLQIEALQEVLKKLKS	1.2
Hypothalamus	Cilia KO mouse	3	1	1910.97	1910.93	Chromogranin B	Ves	438-454	LLDEGHYPVRESPIDTA	1.21875
Hypothalamus	Cilia KO mouse	3	3	1925	1924.96	Secretogranin II	Ves	300-316	ESKDQLSEDASKVITYL	1.2375
Hypothalamus	Cilia KO mouse	5	1	2954.57	2954.58	ProSAAS	Ves	GAV	AVPRGEAAGAVQELARALAHLLEAERQE	1.26531
Hypothalamus	Cilia KO mouse	2	1	1844.78	1844.84	Protachykinin A	Ves	C-terminal flanking peptide	ALNSVAYERSAMQNYE	1.27778
Hypothalamus	Cilia KO mouse	4	1	2954.68	2954.58	ProSAAS	Ves	GAV	AVPRGEAAGAVQELARALAHLLEAERQE	1.28788
Hypothalamus	Cilia KO mouse	4	3	1582.83	1582.77	Secretogranin III	Ves	23-36	FPKPEGSQDKSLHN	1.30769
Hypothalamus	Cilia KO mouse	2	1	1346.71	1346.74	Protachykinin A	Ves	Substance P	RPKPQQFFGLM-amide	1.31148
Hypothalamus	Cilia KO mouse	2	1	1453.85	1453.81	ProSAAS	Ves	Little SAAS 5-18	ASAPLVETSTPLRL	1.31818
Hypothalamus	Cilia KO mouse	5	3	4405.03	4405.12	Secretogranin II	Ves	527-566	VPSPVSSEDDLQEEEQLEQAIKEHLGPGSSQEMERLAKVS	1.4
Hypothalamus	Cilia KO mouse	3	1	1346.7	1346.74	Protachykinin A	Ves	Substance P	RPKPQQFFGLM-amide	1.42857
Hypothalamus	Cilia KO mouse	3	3	2899.51	2899.52	Proopiomelanocortin	Ves	Ac-β-endorphin1-26	Ac-YGGFMTSEKSQTPLVTLFKNAIIKNA	1.48315
Hypothalamus	Cilia KO mouse	4	2	1563.86	1563.8	Provasopressin	Ves	C-terminal fragment	GTRESVDSAKPRVY	1.66667
Hypothalamus	Cilia KO mouse	3	2	1975.08	1975.05	Provasopressin	Ves	151-end	VQLAGTRESVDSAKPRVY	1.7
Hypothalamus	Cilia KO mouse	2	2	1317.69	1317.64	Promelanin concentrating hormone	Ves	Neuropeptide EI 2-13	IGDEENSAKFPI-amide	1.75833
Hypothalamus	Cilia KO mouse	3	1	1532.83	1532.9	ProSAAS	Ves	129-143	PDAPAAQLARALLRA	1.83333
Hypothalamus	Cilia KO mouse	2	1	1939.87	1939.86	Proopiomelanocortin	Ves	J-peptide	AEEEAVWGDGSPEPSPRE-amide	1.96
Hypothalamus	Cilia KO mouse	2	1	896.536	896.508	ProSAAS	Ves	144-152	RLDPAALAA	2
Hypothalamus	Cilia KO mouse	3	1	1939.9	1939.86	Proopiomelanocortin	Ves	J-peptide	AEEEAVWGDGSPEPSPRE-amide	2.12121
Hypothalamus	Cilia KO mouse	2	1	2497.13	2497.1	Proenkephalin	Ves	238-261	FAESLPSDEEGENYSKEVPEIE	2.25926
Hypothalamus	Cilia KO mouse	3	1	1532.91	1532.9	ProSAAS	Ves	129-143	PDAPAAQLARALLRA	2.35484
Hypothalamus	Cilia KO mouse	3	1	1679.76	1679.8	Proopiomelanocortin	Ves	Alpha-MSH (oxidized)	Ac-SYS-Mox-EHFRWGKPV-amide	2.5
Hypothalamus	Cilia KO mouse	3	1	1663.75	1663.79	Proopiomelanocortin	Ves	Alpha-MSH	Ac-SYSMEHFRWGKPV-amide	2.6
Hypothalamus	Cilia KO mouse	3	1	2505.26	2505.26	Proopiomelanocortin	Ves	CLIP	RPVKVYPNVAENESAEAFPLEF	2.68
Hypothalamus	Cilia KO mouse	3	2	2505.2	2505.26	Proopiomelanocortin	Ves	CLIP	RPVKVYPNVAENESAEAFPLEF	2.7
Thalamus	Cilia KO mouse	3	2	724.437	724.423	ProSAAS	Ves	36-41	(PVKEPR)	3.13793
Hypothalamus	Cilia KO mouse	3	2	2018.08	2018.03	Secretogranin II	Ves	Secretoneurin fragment	ATLESVFQELGKLTGPSNQ	3.43243
Hypothalamus	Cilia KO mouse	2	1	1663.78	1663.79	Proopiomelanocortin	Ves	Alpha-MSH	Ac-SYSMEHFRWGKPV-amide	3.48276
Hypothalamus	Cilia KO mouse	3	2	2018.01	2018.03	Secretogranin II	Ves	Secretoneurin fragment	ATLESVFQELGKLTGPSNQ	3.77143
Hypothalamus	Cilia KO mouse	2	1	876.349	876.395	Proenkephalin	Ves	Heptapeptide	YGGFMRF	<0.20
Hypothalamus	Cilia KO mouse	2	1	876.374	876.395	Proenkephalin	Ves	Heptapeptide	YGGFMRF	<0.20
Striatum	Cilia KO mouse	2	1	876.384	876.395	Proenkephalin	Ves	Heptapeptide	YGGFMRF	<0.20
Hypothalamus	Cilia KO mouse	2	1	951.483	951.527	Propeptidyl-amidating-monooxygenase	Ves	Cleaved pro peptide	FRSPLSVF	<0.20
Hypothalamus	Cilia KO mouse	3	2	2505.25	2505.26	Proopiomelanocortin	Ves	CLIP	RPVKVYPNVAENESAEAFPLEF	<0.20
Hypothalamus	Cilia KO mouse	3	3	2899.6	2899.52	Proopiomelanocortin	Ves	Ac-β-endorphin1-26	Ac-YGGFMTSEKSQTPLVTLFKNAIIKNA	<0.20
Hypothalamus	Cilia KO mouse	2	1	896.499	896.508	ProSAAS	Ves	144-152	RLDPAALAA	>5.0
Hypothalamus	Cilia KO mouse	2	1	1295.72	1295.74	ProSAAS	Ves	Little SAAS 7-18	APLVETSTPLRL	>5.0
Hypothalamus	Cilia KO mouse	2	1	1295.79	1295.74	ProSAAS	Ves	Little SAAS 7-18	APLVETSTPLRL	>5.0
Hypothalamus	Cilia KO mouse	2	1	1366.71	1366.72	ProSAAS	Ves	GAV 1-14	AVPRGEAAGAVQEL	>5.0
Hypothalamus	Cilia KO mouse	2	1	1366.72	1366.72	ProSAAS	Ves	GAV 1-14	AVPRGEAAGAVQEL	>5.0
Hypothalamus	Cilia KO mouse	4	2	1563.79	1563.8	Provasopressin	Ves	C-terminal fragment	GTRESVDSAKPRVY	>5.0
Hypothalamus	Cilia KO mouse	3	1	1778.01	1777.98	ProSAAS	Ves	GAV 1-18	AVPRGEAAGAVQELARAL	>5.0
Hypothalamus	Cilia KO mouse	3	1	1777.98	1777.98	ProSAAS	Ves	GAV 1-18	AVPRGEAAGAVQELARAL	>5.0
Hypothalamus	Cilia KO mouse	3	1	2353.25	2353.24	ProSAAS	Ves	121-143	PPLAPDDDPDAPAAQLARALLRA	>5.0
Hypothalamus	Cilia KO mouse	3	1	2353.32	2353.24	ProSAAS	Ves	121-143	PPLAPDDDPDAPAAQLARALLRA	>5.0
Hypothalamus	Cilia KO mouse	3	2	2360.17	2360.17	Proopiomelanocortin	Ves	Acetyl beta-endorphin 1-21	Ac-YGGFMTSEKSQTPLVTLFKNA	>5.0
Hypothalamus	Cilia KO mouse	3	2	2360.28	2360.17	Proopiomelanocortin	Ves	Acetyl beta-endorphin 1-21	Ac-YGGFMTSEKSQTPLVTLFKNA	>5.0
Hypothalamus	Cilia KO mouse	2	1	2497.06	2497.1	Proenkephalin	Ves	238-261	FAESLPSDEEGENYSKEVPEIE	>5.0
Hypothalamus	Cilia KO mouse	2	1	877.109						0.209302
Hypothalamus	Cilia KO mouse	2	1	877.118						0.214286
Hypothalamus	Cilia KO mouse	3	2	1330.73						0.377358
Hypothalamus	Cilia KO mouse	1	1	399.246						0.380952
Hypothalamus	Cilia KO mouse	4	2	1832.03						0.425532
Striatum	Cilia KO mouse	3	1	1727.93						0.45
Striatum	Cilia KO mouse	1	1	259.102						0.458333
Striatum	Cilia KO mouse	3	1	2060.12						0.501475
Thalamus	Cilia KO mouse	2	1	1512.79						0.590909
Striatum	Cilia KO mouse	3	1	1809.01						0.659574
Striatum	Cilia KO mouse	4	1	2245.11						0.673835
Striatum	Cilia KO mouse	3	1	1767.9						0.674157
Striatum	Cilia KO mouse	9	9	5553.22						0.67451
Striatum	Cilia KO mouse	1	1	209.098						0.68932
Striatum	Cilia KO mouse	3	1	2142.11						0.715789
Hypothalamus	Cilia KO mouse	3	1	1619.85						0.727273
Striatum	Cilia KO mouse	3	1	1870.95						0.729167
Striatum	Cilia KO mouse	4	1	2160.08						0.730496
Striatum	Cilia KO mouse	3	1	2108.11						0.742268
Striatum	Cilia KO mouse	10	11	6257.52						0.770833
Striatum	Cilia KO mouse	9	10	5599.25						0.782609
Striatum	Cilia KO mouse	5	4	1753.95						0.791328
Striatum	Cilia KO mouse	3	1	2160.1						0.81746
Striatum	Cilia KO mouse	3	1	2245.15						0.818841
Hypothalamus	Cilia KO mouse	3	2	1659.94						0.826087
Hypothalamus	Cilia KO mouse	4	2	2151.2						0.851064
Hypothalamus	Cilia KO mouse	4	2	2266.12						0.851064
Hypothalamus	Cilia KO mouse	4	1	1994.91						0.877551
Hypothalamus	Cilia KO mouse	5	2	2370.27						0.897959
Hypothalamus	Cilia KO mouse	3	2	1870.13						0.915254
Hypothalamus	Cilia KO mouse	3	2	1476.83						0.916667
Hypothalamus	Cilia KO mouse	4	2	2020.14						0.938776
Hypothalamus	Cilia KO mouse	3	2	1659.94						0.939394
Hypothalamus	Cilia KO mouse	3	1	1315.71						0.941176
Hypothalamus	Cilia KO mouse	3	1	1619.86						0.947368
Thalamus	Cilia KO mouse	4	1	1544.79						0.990196
Hypothalamus	Cilia KO mouse	5	2	2825.44						1
Thalamus	Cilia KO mouse	11	7	8565.14						1
Hypothalamus	Cilia KO mouse	3	2	1870						1.01429
Hypothalamus	Cilia KO mouse	4	1	1994.99						1.02222
Hypothalamus	Cilia KO mouse	4	2	1476.78						1.02857
Thalamus	Cilia KO mouse	12	7	8564.92						1.04412
Striatum	Cilia KO mouse	3	1	1973.07						1.04478
Thalamus	Cilia KO mouse	3	1	1544.84						1.04494
Thalamus	Cilia KO mouse	4	2	1476.73						1.07143
Hypothalamus	Cilia KO mouse	4	2	1476.79						1.08571
Hypothalamus	Cilia KO mouse	5	2	2475.28						1.08889
Hypothalamus	Cilia KO mouse	4	1	2245.07						1.11111
Hypothalamus	Cilia KO mouse	5	2	2404.22						1.11818
Hypothalamus	Cilia KO mouse	2	1	2078.07						1.175
Hypothalamus	Cilia KO mouse	3	1	1688.79						1.19048
Thalamus	Cilia KO mouse	13	7	8564.98						1.19118
Hypothalamus	Cilia KO mouse	4	3	3036.64						1.20354
Hypothalamus	Cilia KO mouse	4	2	2266.23						1.21212
Thalamus	Cilia KO mouse	3	2	1476.79						1.21622
Hypothalamus	Cilia KO mouse	3	1	1315.73						1.21739
Hypothalamus	Cilia KO mouse	3	2	1476.8						1.23333
Thalamus	Cilia KO mouse	4	2	2168.1						1.28
Thalamus	Cilia KO mouse	4	2	2282.15						1.3
Hypothalamus	Cilia KO mouse	4	2	2151.16						1.32353
Hypothalamus	Cilia KO mouse	3	1	2245.09						1.32558
Hypothalamus	Cilia KO mouse	4	1	2160.04						1.33333
Hypothalamus	Cilia KO mouse	4	1	2160.04						1.36364
Hypothalamus	Cilia KO mouse	3	1	2160.1						1.39535
Hypothalamus	Cilia KO mouse	3	1	2160.07						1.4
Hypothalamus	Cilia KO mouse	2	1	2078.09						1.40476
Hypothalamus	Cilia KO mouse	4	1	2245.05						1.42857
Hypothalamus	Cilia KO mouse	5	2	2404.21						1.42857
Hypothalamus	Cilia KO mouse	3	3	1284.7						1.44118
Thalamus	Cilia KO mouse	4	2	1659.91						1.45333
Hypothalamus	Cilia KO mouse	5	2	2517.26						1.4898
Striatum	Cilia KO mouse	3	2	1476.85						1.49784
Hypothalamus	Cilia KO mouse	5	2	2517.24						1.55882
Striatum	Cilia KO mouse	1	1	224.143						1.5914
Thalamus	Cilia KO mouse	3	1	859.508						1.59574
Hypothalamus	Cilia KO mouse	5	2	2517.29						1.60976
Hypothalamus	Cilia KO mouse	4	2	1659.91						1.625
Thalamus	Cilia KO mouse	3	1	792.468						1.63462
Hypothalamus	Cilia KO mouse	3	3	1284.76						1.68182
Hypothalamus	Cilia KO mouse	4	1	3248.63						1.70833
Thalamus	Cilia KO mouse	4	2	1760.94						1.7619
Hypothalamus	Cilia KO mouse	5	2	2370.2						1.78049
Thalamus	Cilia KO mouse	3	2	880.507						1.78261
Hypothalamus	Cilia KO mouse	5	2	2517.29						1.79412
Hypothalamus	Cilia KO mouse	3	1	1688.82						1.87879
Hypothalamus	Cilia KO mouse	4	2	2525.36						1.90196
Hypothalamus	Cilia KO mouse	3	1	2245.1						1.95652
Striatum	Cilia KO mouse	5	3	3730.77						1.97101
Hypothalamus	Cilia KO mouse	5	2	2475.18						2
Hypothalamus	Cilia KO mouse	2	2	1216.54						2
Hypothalamus	Cilia KO mouse	4	2	2525.23						2.05263
Hypothalamus	Cilia KO mouse	4	2	3248.84						2.0678
Striatum	Cilia KO mouse	4	2	1476.81						2.07018
Hypothalamus	Cilia KO mouse	5	2	2825.41						2.08
Thalamus	Cilia KO mouse	4	2	1475.82						2.09434
Hypothalamus	Cilia KO mouse	4	3	2352.2						2.16667
Striatum	Cilia KO mouse	4	1	1830.01						2.24113
Striatum	Cilia KO mouse	6	4	3524.01						2.34667
Thalamus	Cilia KO mouse	4	1	1829.99						2.36986
Thalamus	Cilia KO mouse	4	2	1312.7						2.41667
Hypothalamus	Cilia KO mouse	4	2	1936.97						2.44444
Hypothalamus	Cilia KO mouse	4	3	1446.78						2.45833
Hypothalamus	Cilia KO mouse	4	2	3248.7						2.47826
Hypothalamus	Cilia KO mouse	3	1	1899.9						2.55882
Thalamus	Cilia KO mouse	4	1	2160.03						2.62963
Hypothalamus	Cilia KO mouse	2	2	1216.63						2.64516
Hypothalamus	Cilia KO mouse	4	2	2020.12						2.66667
Hypothalamus	Cilia KO mouse	4	1	3248.73						2.66667
Hypothalamus	Cilia KO mouse	4	2	2475.25						2.72093
Hypothalamus	Cilia KO mouse	3	2	2475.19						2.78571
Striatum	Cilia KO mouse	6	4	3666.09						2.81944
Hypothalamus	Cilia KO mouse	3	2	2475.3						2.84091
Hypothalamus	Cilia KO mouse	4	2	1936.95						2.85
Hypothalamus	Cilia KO mouse	2	1	769.425						3
Hypothalamus	Cilia KO mouse	4	1	1887.03						3.22222
Striatum	Cilia KO mouse	4	2	2475.3						3.28333
Hypothalamus	Cilia KO mouse	5	2	2217.15						3.625
Hypothalamus	Cilia KO mouse	4	2	2475.31						3.63889
Hypothalamus	Cilia KO mouse	3	1	1027.53						3.65
Hypothalamus	Cilia KO mouse	4	2	1659.91						3.6875
Hypothalamus	Cilia KO mouse	4	3	1446.72						4.0625
Hypothalamus	Cilia KO mouse	3	1	1027.58						4.2
Hypothalamus	Cilia KO mouse	4	2	2217.04						4.21429
Hypothalamus	Cilia KO mouse	4	3	1374.76						4.47826
Hypothalamus	Cilia KO mouse	4	1	1887.04						4.66667
Hypothalamus	Cilia KO mouse	3	2	1336.7						4.82143
Hypothalamus	Cilia KO mouse	3	1	1329.68						4.84615
Hypothalamus	Cilia KO mouse	3	1	2352.21						5
Hypothalamus	Cilia KO mouse	1	1	399.232						<0.20
Hypothalamus	Cilia KO mouse	4	3	3036.65						<0.20
Hypothalamus	Cilia KO mouse	2	1	905.451						>5.0
Thalamus	Cilia KO mouse	4	2	2475.19						>5.0
Thalamus	Cilia KO mouse	5	2	2475.23						>5.0
Hypothalamus	Cilia KO mouse	2	1	1078.55						>5.0
Hypothalamus	Cilia KO mouse	3	1	1329.73						>5.0
Hypothalamus	Cilia KO mouse	5	3	2233.15						>5.0
Hypothalamus	Cilia KO mouse	5	1	1616.95						>5.0
Hypothalamus	Cilia KO mouse	3	1	2352.25						>5.0
Hypothalamus	Cilia KO mouse	4	2	2217.04						>5.0
Hypothalamus	Cilia KO mouse	5	2	2217.14						>5.0
Hypothalamus	Cilia KO mouse	5	3	2233.18						>5.0
Hypothalamus	Cilia KO mouse	5	1	1616.97						>5.0
Hypothalamus	Cilia KO mouse	1	1	669.375						>5.0
Hypothalamus	Cilia KO mouse	4	4	1191.62						>5.0
Hypothalamus	Cilia KO mouse	2	1	1208.7						>5.0
Hypothalamus	Cilia KO mouse	3	2	1279.61						>5.0
Hypothalamus	Cilia KO mouse	3	1	1298.72						>5.0
Hypothalamus	Cilia KO mouse	4	2	1371.62						>5.0
Hypothalamus	Cilia KO mouse	3	1	1423.85						>5.0
Hypothalamus	Cilia KO mouse	3	2	1450.67						>5.0
Hypothalamus	Cilia KO mouse	3	3	1604.72						>5.0
Hypothalamus	Cilia KO mouse	5	4	1615.86						>5.0
Hypothalamus	Cilia KO mouse	4	2	1705.94						>5.0
Hypothalamus	Cilia KO mouse	3	2	1761.85						>5.0
Hypothalamus	Cilia KO mouse	3	1	1761.9						>5.0
Hypothalamus	Cilia KO mouse	3	1	1775.96						>5.0
Hypothalamus	Cilia KO mouse	3	1	1860.97						>5.0
Hypothalamus	Cilia KO mouse	2	1	1918.95						>5.0
Hypothalamus	Cilia KO mouse	3	3	1922						>5.0
Hypothalamus	Cilia KO mouse	2	1	1966.98						>5.0
Hypothalamus	Cilia KO mouse	3	1	1967.02						>5.0
Hypothalamus	Cilia KO mouse	3	1	2041.1						>5.0
Hypothalamus	Cilia KO mouse	3	2	2045.09						>5.0
Hypothalamus	Cilia KO mouse	4	1	2137.14						>5.0
Hypothalamus	Cilia KO mouse	3	1	2137.27						>5.0
Hypothalamus	Cilia KO mouse	6	6	2142.15						>5.0
Hypothalamus	Cilia KO mouse	4	3	2233.2						>5.0
Hypothalamus	Cilia KO mouse	4	1	2282.16						>5.0
Hypothalamus	Cilia KO mouse	3	1	2282.19						>5.0
Hypothalamus	Cilia KO mouse	3	2	2337.19						>5.0
Hypothalamus	Cilia KO mouse	4	3	2352.11						>5.0
Hypothalamus	Cilia KO mouse	5	2	2505.35						>5.0
Hypothalamus	Cilia KO mouse	3	3	2543.22						>5.0
Hypothalamus	Cilia KO mouse	2	1	2571.21						>5.0
Hypothalamus	Cilia KO mouse	5	3	2810.37						>5.0
Hypothalamus	Cilia KO mouse	4	3	2943.53						>5.0
Hypothalamus	Cilia KO mouse	1	1	669.367						>5.0
Hypothalamus	Cilia KO mouse	2	1	769.452						>5.0
Hypothalamus	Cilia KO mouse	4	4	1191.7						>5.0
Hypothalamus	Cilia KO mouse	2	1	1208.65						>5.0
Hypothalamus	Cilia KO mouse	3	2	1279.65						>5.0
Hypothalamus	Cilia KO mouse	3	1	1298.69						>5.0
Hypothalamus	Cilia KO mouse	4	2	1371.75						>5.0
Hypothalamus	Cilia KO mouse	3	1	1423.79						>5.0
Hypothalamus	Cilia KO mouse	3	3	1604.71						>5.0
Hypothalamus	Cilia KO mouse	5	4	1615.89						>5.0
Hypothalamus	Cilia KO mouse	4	2	1705.95						>5.0
Hypothalamus	Cilia KO mouse	3	1	1761.8						>5.0
Hypothalamus	Cilia KO mouse	3	2	1761.89						>5.0
Hypothalamus	Cilia KO mouse	3	1	1775.96						>5.0
Hypothalamus	Cilia KO mouse	3	1	1860.94						>5.0
Hypothalamus	Cilia KO mouse	2	1	1919						>5.0
Hypothalamus	Cilia KO mouse	3	3	1922						>5.0
Hypothalamus	Cilia KO mouse	3	1	1967						>5.0
Hypothalamus	Cilia KO mouse	2	1	1967.01						>5.0
Hypothalamus	Cilia KO mouse	3	1	2041.15						>5.0
Hypothalamus	Cilia KO mouse	3	2	2045.16						>5.0
Hypothalamus	Cilia KO mouse	4	1	2137.18						>5.0
Hypothalamus	Cilia KO mouse	3	1	2137.21						>5.0
Hypothalamus	Cilia KO mouse	6	6	2142.14						>5.0
Hypothalamus	Cilia KO mouse	4	3	2233.1						>5.0
Hypothalamus	Cilia KO mouse	4	1	2282.16						>5.0
Hypothalamus	Cilia KO mouse	3	1	2282.23						>5.0
Hypothalamus	Cilia KO mouse	3	2	2337.25						>5.0
Hypothalamus	Cilia KO mouse	5	2	2505.37						>5.0
Hypothalamus	Cilia KO mouse	3	3	2543.21						>5.0
Hypothalamus	Cilia KO mouse	2	1	2571.19						>5.0
Hypothalamus	Cilia KO mouse	5	3	2810.34						>5.0
Hypothalamus	Cilia KO mouse	4	3	2943.5						>5.0
Striatum	Cilia KO mouse	3	2	1431.75						>5.0
Striatum	Cilia KO mouse	5	3	3729.88						>5.0
Thalamus	Cilia KO mouse	3	2	945.55						>5.0
Thalamus	Cilia KO mouse	3	2	1558.79						>5.0
Thalamus	Cilia KO mouse	4	2	1558.81						>5.0
Thalamus	Cilia KO mouse	3	2	1912.95						>5.0
Thalamus	Cilia KO mouse	5	2	2491.23						>5.0
Thalamus	Cilia KO mouse	4	2	2491.24						>5.0
Thalamus	Cilia KO mouse	2	2	1216.58						>5.0

## Sheet: Cpe<fat> mouse
Data from Cpe<fat/fat> mice versus wild-type mice
Data previously reported (Zhang et al, J Neurochem. 107:1596-613, 2008). Some peptides previously listed as "unidentified" have been identified and are included here
				Observed	Theoretical
Tissue	Project	z	#T	Mass	Mass	Precursor	Location	Peptide name	Peptide sequence	Fat / WT
Hypothalamus	WT vs Fat	3	1	896.479	896.49	Tubulin beta	Cyto	N-terminal fragment, isoforms 2-6	MREIVH(I/L)	0.57
Hypothalamus	WT vs Fat	3	1	896.493	896.49	Tubulin beta	Cyto	N-terminal fragment, isoforms 2-6	MREIVH(I/L)	1.23457
Hypothalamus	WT vs Fat	2	1	940.398	940.44	Plasminogen activator inhibitor 1 RNA-binding protein	Cyto	N-terminal fragment	PGHLQEGFG	0.92
Hypothalamus	WT vs Fat	2	1	940.431	940.44	Plasminogen activator inhibitor 1 RNA-binding protein	Cyto	N-terminal fragment	PGHLQEGFG	0.952381
Hypothalamus	WT vs Fat	2	1	981.431	981.466	Synuclein, alpha or beta	Cyto	N-terminal fragment	Ac-MDVFMKGL	0.58
Hypothalamus	WT vs Fat	2	1	981.442	981.466	Synuclein, alpha or beta	Cyto	N-terminal fragment	Ac-MDVFMKGL	0.775194
Hypothalamus	WT vs Fat	3	2	991.554	991.589	Clathrin light chain A	Cyto	C-terminal fragment (210-218)	SLKQAPLVH	0.64
Hypothalamus	WT vs Fat	3	1	991.652	991.589	Clathrin light chain A	Cyto	C-terminal fragment (210-218)	SLKQAPLVH	1.20482
Hypothalamus	WT vs Fat	3	2	991.572	991.589	Clathrin light chain A	Cyto	C-terminal fragment (210-218)	SLKQAPLVH	1.23457
Hypothalamus	WT vs Fat	3	1	991.521	991.589	Clathrin light chain A	Cyto	C-terminal fragment (210-218)	SLKQAPLVH	<0.20
Hypothalamus	WT vs Fat	3	1	1002.63	1002.64	Actin (beta or gamma)	Cyto	170-178 of gamma, 169-177 of beta	ALPHAILRL	0.79
Hypothalamus	WT vs Fat	3	1	1002.63	1002.64	Actin (beta or gamma)	Cyto	170-178 of gamma, 169-177 of beta	ALPHAILRL	1.21951
Hypothalamus	WT vs Fat	1	1	1033.49	1033.53	Macrophage migration inhibitory factor	Cyto	N-terminal fragment	PMFIVNTNV	3.91
Hypothalamus	WT vs Fat	1	1	1033.39	1033.53	Macrophage migration inhibitory factor	Cyto	N-terminal fragment	PMFIVNTNV	<0.20
Hypothalamus	WT vs Fat	3	2	1039.56	1039.55	Peptidylprolyl isomerase A	Cyto	91-100	KHTGPGILSM	0.75
Hypothalamus	WT vs Fat	3	2	1039.54	1039.55	Peptidylprolyl isomerase A	Cyto	91-100	KHTGPGILSM	1.31579
Hypothalamus	WT vs Fat	3	1	1095.56	1095.59	Tubulin beta	Cyto	N-terminal fragment, isoforms 2-6	MREIVH(I/L)QA	0.62
Hypothalamus	WT vs Fat	3	1	1095.59	1095.59	Tubulin beta	Cyto	N-terminal fragment, isoforms 2-6	MREIVH(I/L)QA	1.36986
Hypothalamus	WT vs Fat	1	1	1151.57	1151.59	Peptidylprolyl isomerase A	Cyto	2-11	VNPTVFFDIT	2.78
Hypothalamus	WT vs Fat	2	1	1210.55	1210.65	Hemoglobin beta	Cyto	VV-Hemorphin-7	VVYPWTQRY	>5.0
Hypothalamus	WT vs Fat	2	1	1210.55	1210.65	Hemoglobin beta	Cyto	VV-Hemorphin-7	VVYPWTQRY	>5.0
Hypothalamus	WT vs Fat	3	1	1280.66	1280.67	Tubulin beta	Cyto	N-terminal fragment, isoforms 2-6	MREIVH(I/L)QAGQ	1.0989
Hypothalamus	WT vs Fat	3	1	1280.7	1280.67	Tubulin beta	Cyto	N-terminal fragment, isoforms 2-6	MREIVH(I/L)QAGQ	1.12
Hypothalamus	WT vs Fat	3	1	1280.66	1280.67	Tubulin beta	Cyto	N-terminal fragment, isoforms 2-6	MREIVH(I/L)QAGQ	1.31
Hypothalamus	WT vs Fat	3	1	1280.67	1280.67	Tubulin beta	Cyto	N-terminal fragment, isoforms 2-6	MREIVH(I/L)QAGQ	2
Hypothalamus	WT vs Fat	3	1	1280.67	1280.67	Tubulin beta	Cyto	N-terminal fragment, isoforms 2-6	MREIVH(I/L)QAGQ	2.21
Hypothalamus	WT vs Fat	3	1	1280.64	1280.67	Tubulin beta	Cyto	N-terminal fragment, isoforms 2-6	MREIVH(I/L)QAGQ	5
Hypothalamus	WT vs Fat	2	2	1414.72	1414.78	Elongation factor 1 beta 2	Cyto	N-terminal fragment	GFGDLKTPAGLQVL	2.17
Hypothalamus	WT vs Fat	4	3	1457.79	1457.77	Peptidylprolyl isomerase A	Cyto	118-129	KTEWLDGKHVVF	0.67
Hypothalamus	WT vs Fat	4	3	1457.78	1457.77	Peptidylprolyl isomerase A	Cyto	118-129	KTEWLDGKHVVF	1.51515
Hypothalamus	WT vs Fat	4	3	1558.91	1558.85	Peptidylprolyl isomerase A	Cyto	26-39	ADKVPKTAENFRAL	0.69
Hypothalamus	WT vs Fat	4	3	1558.91	1558.85	Peptidylprolyl isomerase A	Cyto	26-39	ADKVPKTAENFRAL	1.17647
Hypothalamus	WT vs Fat	4	2	1589.9	1589.86	Myelin basic protein	Cyto	N-terminal fragment	Ac-ASQKRPSQRSKYL	0.35
Hypothalamus	WT vs Fat	4	2	1589.88	1589.86	Myelin basic protein	Cyto	N-terminal fragment	Ac-ASQKRPSQRSKYL	0.714286
Hypothalamus	WT vs Fat	3	3	1603.89	1603.88	Thioredoxin 1	Cyto	N-terminal fragment	VKLIESKEAFQEAL	1.16822
Hypothalamus	WT vs Fat	3	3	1603.92	1603.88	Thioredoxin 1	Cyto	N-terminal fragment	VKLIESKEAFQEAL	3.41
Hypothalamus	WT vs Fat	3	3	1636.75	1636.82	Eukaryotic translation initiation factor 5A	Cyto	C-terminal fragment	(SAMoxTEEAAVAIKAMAK) +16 (Mox in cells on first M, but this could be either)	0.75
Hypothalamus	WT vs Fat	3	3	1636.74	1636.82	Eukaryotic translation initiation factor 5A	Cyto	C-terminal fragment	(SAMoxTEEAAVAIKAMAK) +16 (Mox in cells on first M, but this could be either)	1.21951
Hypothalamus	WT vs Fat	4	2	1660.91	1660.91	Myelin basic protein	Cyto	N-terminal fragment	Ac-ASQKRPSQRSKYLA	0.578035
Hypothalamus	WT vs Fat	4	2	1660.91	1660.91	Myelin basic protein	Cyto	N-terminal fragment	Ac-ASQKRPSQRSKYLA	0.76
Hypothalamus	WT vs Fat	4	2	1688.78	1688.76	Tubulin beta	Cyto	N-terminal fragment, isoforms 2-6	MREIVH(I/L)QAGQC+ Glutathione	0.86
Hypothalamus	WT vs Fat	4	2	1688.81	1688.76	Tubulin beta	Cyto	N-terminal fragment, isoforms 2-6	MREIVH(I/L)QAGQC+ Glutathione	2.27273
Hypothalamus	WT vs Fat	4	2	1761.98	1761.96	Myelin basic protein	Cyto	N-terminal fragment	Ac-ASQKRPSQRSKYLAT	0.32
Hypothalamus	WT vs Fat	4	2	1761.98	1761.96	Myelin basic protein	Cyto	N-terminal fragment	Ac-ASQKRPSQRSKYLAT	0.649351
Hypothalamus	WT vs Fat	3	2	1833.06	1832.99	Myelin basic protein	Cyto	N-terminal fragment	Ac-ASQKRPSQRSKYLATA	0.34
Hypothalamus	WT vs Fat	4	2	1833.02	1832.99	Myelin basic protein	Cyto	N-terminal fragment	Ac-ASQKRPSQRSKYLATA	0.37
Hypothalamus	WT vs Fat	4	2	1832.99	1832.99	Myelin basic protein	Cyto	N-terminal fragment	Ac-ASQKRPSQRSKYLATA	0.51
Hypothalamus	WT vs Fat	4	2	1832.98	1832.99	Myelin basic protein	Cyto	N-terminal fragment	Ac-ASQKRPSQRSKYLATA	0.680272
Hypothalamus	WT vs Fat	3	2	1832.95	1832.99	Myelin basic protein	Cyto	N-terminal fragment	Ac-ASQKRPSQRSKYLATA	0.892857
Hypothalamus	WT vs Fat	3	3	1869.86	1869.93	Thymosin beta-4	Cyto	C-terminal fragment	PLPSKETIEQEKQAGES	0.69
Hypothalamus	WT vs Fat	3	3	1869.87	1869.93	Thymosin beta-4	Cyto	C-terminal fragment	PLPSKETIEQEKQAGES	0.8
Hypothalamus	WT vs Fat	2	2	1919.99	1920	Elongation factor 1 beta 2	Cyto	N-terminal fragment	GFGDLKTPAGLQVLNDYL	1.08225
Hypothalamus	WT vs Fat	4	2	1920.05	1920.03	Myelin basic protein	Cyto	N-terminal fragment	Ac-ASQKRPSQRSKYLATAS	0.28
Hypothalamus	WT vs Fat	3	2	1920.02	1920.03	Myelin basic protein	Cyto	N-terminal fragment	Ac-ASQKRPSQRSKYLATAS	0.564972
Hypothalamus	WT vs Fat	4	2	1920.04	1920.03	Myelin basic protein	Cyto	N-terminal fragment	Ac-ASQKRPSQRSKYLATAS	0.684932
Hypothalamus	WT vs Fat	3	2	1919.99	1920.03	Myelin basic protein	Cyto	N-terminal fragment	Ac-ASQKRPSQRSKYLATAS	<0.20
Hypothalamus	WT vs Fat	4	2	1988.07	1988.04	Thymosin beta-10	Cyto	C-terminal fragment	TLPTKETIEQEKRSEIS	0.558659
Hypothalamus	WT vs Fat	4	2	1987.95	1988.04	Thymosin beta-10	Cyto	C-terminal fragment	TLPTKETIEQEKRSEIS	2.44
Hypothalamus	WT vs Fat	4	2	2021	2021.08	Myelin basic protein	Cyto	N-terminal fragment	(Ac-ASQKRPSQRSKYLATAST)	0.574
Hypothalamus	WT vs Fat	4	2	2021.07	2021.08	Myelin basic protein	Cyto	N-terminal fragment	(Ac-ASQKRPSQRSKYLATAST)	1.18
Hypothalamus	WT vs Fat	3	2	2105.19	2105.13	Macrophage migration inhibitory factor	Cyto	28-47	AQATGKPAQYIAVHVVPDQL	1.05
Hypothalamus	WT vs Fat	3	2	2105.18	2105.13	Macrophage migration inhibitory factor	Cyto	28-47	AQATGKPAQYIAVHVVPDQL	1.16279
Hypothalamus	WT vs Fat	3	2	2105.18	2105.13	Macrophage migration inhibitory factor	Cyto	28-47	AQATGKPAQYIAVHVVPDQL	4.2
Hypothalamus	WT vs Fat	4	2	2152.01	2152.11	Myelin basic protein	Cyto	N-terminal fragment	Ac-ASQKRPSQRSKYLATASTM	0.3
Hypothalamus	WT vs Fat	4	2	2152.17	2152.11	Myelin basic protein	Cyto	N-terminal fragment	Ac-ASQKRPSQRSKYLATASTM	0.396825
Hypothalamus	WT vs Fat	4	2	2229.05	2229.15	FK506-binding protein 1A (FKBP12)	Cyto	N-terminal fragment	GVQVETISPGDGRTFPKRGQT	1
Hypothalamus	WT vs Fat	4	2	2229.14	2229.15	FK506-binding protein 1A (FKBP12)	Cyto	N-terminal fragment	GVQVETISPGDGRTFPKRGQT	1.44928
Hypothalamus	WT vs Fat	4	2	2267.21	2267.14	Myelin basic protein	Cyto	N-terminal fragment	Ac-ASQKRPSQRSKYLATASTMD	0.869565
Hypothalamus	WT vs Fat	2	1	2338.19	2338.15	Peptidylprolyl isomerase A	Cyto	N-terminal fragment	VNPTVFFDITADDEPLGRVSF	0.73
Hypothalamus	WT vs Fat	2	1	2338.19	2338.15	Peptidylprolyl isomerase A	Cyto	N-terminal fragment	VNPTVFFDITADDEPLGRVSF	0.75
Hypothalamus	WT vs Fat	2	1	2338.15	2338.15	Peptidylprolyl isomerase A	Cyto	N-terminal fragment	VNPTVFFDITADDEPLGRVSF	1.71
Hypothalamus	WT vs Fat	2	1	2338.14	2338.15	Peptidylprolyl isomerase A	Cyto	N-terminal fragment	VNPTVFFDITADDEPLGRVSF	1.73611
Hypothalamus	WT vs Fat	2	1	2338.16	2338.15	Peptidylprolyl isomerase A	Cyto	N-terminal fragment	VNPTVFFDITADDEPLGRVSF	3.75
Hypothalamus	WT vs Fat	2	1	2338.11	2338.15	Peptidylprolyl isomerase A	Cyto	N-terminal fragment	VNPTVFFDITADDEPLGRVSF	4.39
Hypothalamus	WT vs Fat	3	1	2372.16	2372.11	Calmodulin-3	Cyto	N-terminal fragment	Ac-ADQLTEEQIAEFKEAFSLFD	0.98
Hypothalamus	WT vs Fat	2	1	2372.1	2372.11	Calmodulin-3	Cyto	N-terminal fragment	Ac-ADQLTEEQIAEFKEAFSLFD	1.03
Hypothalamus	WT vs Fat	3	2	2507.18	2507.13	Dynein light chain 2	Cyto	N-terminal fragment	Ac-SDRKAVIKNADMSEDMQQDAVD	1.28
Hypothalamus	WT vs Fat	3	2	2507.22	2507.13	Dynein light chain 2	Cyto	N-terminal fragment	Ac-SDRKAVIKNADMSEDMQQDAVD	1.92
Hypothalamus	WT vs Fat	3	2	2615.25	2615.23	Calmodulin-3	Cyto	N-terminal fragment	Ac-ADQLTEEQIAEFKEAFSLFDKD	0.94
Hypothalamus	WT vs Fat	2	2	2615.24	2615.23	Calmodulin-3	Cyto	N-terminal fragment	Ac-ADQLTEEQIAEFKEAFSLFDKD	0.95
Hypothalamus	WT vs Fat	6	2	2631.3	2631.32	Myelin basic protein	Cyto	N-terminal fragment	(Ac-ASQKRPSQRSKYLATASTMDHAR)	0.63
Hypothalamus	WT vs Fat	6	2	2631.42	2631.32	Myelin basic protein	Cyto	N-terminal fragment	(Ac-ASQKRPSQRSKYLATASTMDHAR)	1.13636
Hypothalamus	WT vs Fat	3	1	2886.5	2886.49	Macrophage migration inhibitory factor	Cyto	N-terminal fragment (2-27)	PMFIVNTNVPRASVPEGFLSELTQQL	1.61
Hypothalamus	WT vs Fat	9	9	4963.78	4963.54	Thymosin beta-4	Cyto	Entire protein after removal of N-terminal Met	Ac-SDKPDMAEIEKFDKSKLKKTETQEKNPLPSKETIEQEKQAGES	0.74
Hypothalamus	WT vs Fat	9	9	4963.73	4963.54	Thymosin beta-4	Cyto	Entire protein after removal of N-terminal Met	Ac-SDKPDMAEIEKFDKSKLKKTETQEKNPLPSKETIEQEKQAGES	0.806452
Hypothalamus	WT vs Fat	9	9	4963.72	4963.54	Thymosin beta-4	Cyto	Entire protein after removal of N-terminal Met	Ac-SDKPDMAEIEKFDKSKLKKTETQEKNPLPSKETIEQEKQAGES	1.26
Hypothalamus	WT vs Fat	9	9	4964.06	4963.54	Thymosin beta-4	Cyto	Entire protein after removal of N-terminal Met	Ac-SDKPDMAEIEKFDKSKLKKTETQEKNPLPSKETIEQEKQAGES	1.32
Hypothalamus	WT vs Fat	8	9	4963.85	4963.54	Thymosin beta-4	Cyto	Entire protein after removal of N-terminal Met	Ac-SDKPDMAEIEKFDKSKLKKTETQEKNPLPSKETIEQEKQAGES	1.54
Hypothalamus	WT vs Fat	7	9	4963.95	4963.54	Thymosin beta-4	Cyto	Entire protein after removal of N-terminal Met	Ac-SDKPDMAEIEKFDKSKLKKTETQEKNPLPSKETIEQEKQAGES	1.6
Hypothalamus	WT vs Fat	4	1	1692.96	1692.91	Vacuolar proton pump subunit G 2	Lyso	C-terminal fragment	EVRPQVHPNYRVTV	0.74
Hypothalamus	WT vs Fat	4	1	1692.9	1692.91	Vacuolar proton pump subunit G 2	Lyso	C-terminal fragment	EVRPQVHPNYRVTV	1.21951
Hypothalamus	WT vs Fat	3	1	2056.1	2056.01	Cathepsin D	Lyso	138-155	YTVFDRDNNRVGFANAVV	0.7
Hypothalamus	WT vs Fat	3	1	2056.2	2056.01	Cathepsin D	Lyso	138-155	YTVFDRDNNRVGFANAVV	1.33511
Hypothalamus	WT vs Fat	3	1	2056.09	2056.01	Cathepsin D	Lyso	138-155	YTVFDRDNNRVGFANAVV	1.64
Hypothalamus	WT vs Fat	3	2	1286.65	1286.69	ATP synthase subunit f	Mito	C-terminal fragment	PKFEVIDKPQS	1.33333
Hypothalamus	WT vs Fat	3	3	1324.75	1324.75	Ubiquinol-cytochrome c reductase complex 11 kDa protein	Mito	C-terminal fragment with +25 on N-term	Cyano-CVAHKLFKNLK	0.48
Hypothalamus	WT vs Fat	4	3	1324.78	1324.75	Ubiquinol-cytochrome c reductase complex 11 kDa protein	Mito	C-terminal fragment with +25 on N-term	Cyano-CVAHKLFKNLK	0.66
Hypothalamus	WT vs Fat	5	3	1324.73	1324.75	Ubiquinol-cytochrome c reductase complex 11 kDa protein	Mito	C-terminal fragment with +25 on N-term	Cyano-CVAHKLFKNLK	0.84
Hypothalamus	WT vs Fat	3	3	1324.72	1324.75	Ubiquinol-cytochrome c reductase complex 11 kDa protein	Mito	C-terminal fragment with +25 on N-term	Cyano-CVAHKLFKNLK	1.49254
Hypothalamus	WT vs Fat	5	3	1324.76	1324.75	Ubiquinol-cytochrome c reductase complex 11 kDa protein	Mito	C-terminal fragment with +25 on N-term	Cyano-CVAHKLFKNLK	1.69492
Hypothalamus	WT vs Fat	4	3	1324.72	1324.75	Ubiquinol-cytochrome c reductase complex 11 kDa protein	Mito	C-terminal fragment with +25 on N-term	Cyano-CVAHKLFKNLK	1.72414
Hypothalamus	WT vs Fat	2	2	1374.6	1374.63	Cytochrome c oxidase subunit 2	Mito	C-terminal fragmnt	KYFENWSASMI	<0.20
Hypothalamus	WT vs Fat	2	2	1374.6	1374.63	Cytochrome c oxidase subunit 2	Mito	C-terminal fragmnt	KYFENWSASMI	<0.20
Hypothalamus	WT vs Fat	3	2	1396.72	1396.75	Voltage-dependent anion channel protein 1 (VDAC-1)	Mito	C-terminal fragment	AGGHKLGLGLEFQA	0.77
Hypothalamus	WT vs Fat	3	2	1396.7	1396.75	Voltage-dependent anion channel protein 1 (VDAC-1)	Mito	C-terminal fragment	AGGHKLGLGLEFQA	1.2987
Hypothalamus	WT vs Fat	2	2	1540.76	1540.85	Peroxiredoxin 5	Mito	N-terminal fragment of splice variant	APIKVGDAIPSVEVF	0.94
Hypothalamus	WT vs Fat	2	2	1540.76	1540.85	Peroxiredoxin 5	Mito	N-terminal fragment of splice variant	APIKVGDAIPSVEVF	1.20482
Hypothalamus	WT vs Fat	2	2	1540.79	1540.85	Peroxiredoxin 5	Mito	N-terminal fragment of splice variant	APIKVGDAIPSVEVF	2
Hypothalamus	WT vs Fat	4	2	2139.17	2139.11	Cytochrome C oxidase subunit 7b	Mito	N-term fragment (after removal of Mitochrondrial targetting peptide)	SHQKRAPSFHDKYGNAILA	0.52
Hypothalamus	WT vs Fat	5	2	2139.15	2139.11	Cytochrome C oxidase subunit 7b	Mito	N-term fragment (after removal of Mitochrondrial targetting peptide)	SHQKRAPSFHDKYGNAILA	0.53
Hypothalamus	WT vs Fat	6	3	2138.99	2139.11	Cytochrome C oxidase subunit 7b	Mito	N-term fragment (after removal of Mitochrondrial targetting peptide)	SHQKRAPSFHDKYGNAILA	0.91
Hypothalamus	WT vs Fat	6	3	2139.11	2139.11	Cytochrome C oxidase subunit 7b	Mito	N-term fragment (after removal of Mitochrondrial targetting peptide)	SHQKRAPSFHDKYGNAILA	0.952381
Hypothalamus	WT vs Fat	5	3	2139.13	2139.11	Cytochrome C oxidase subunit 7b	Mito	N-term fragment (after removal of Mitochrondrial targetting peptide)	SHQKRAPSFHDKYGNAILA	1.03
Hypothalamus	WT vs Fat	5	3	2139.13	2139.11	Cytochrome C oxidase subunit 7b	Mito	N-term fragment (after removal of Mitochrondrial targetting peptide)	SHQKRAPSFHDKYGNAILA	1.14943
Hypothalamus	WT vs Fat	5	2	2139.13	2139.11	Cytochrome C oxidase subunit 7b	Mito	N-term fragment (after removal of Mitochrondrial targetting peptide)	SHQKRAPSFHDKYGNAILA	1.20482
Hypothalamus	WT vs Fat	4	2	2139.13	2139.11	Cytochrome C oxidase subunit 7b	Mito	N-term fragment (after removal of Mitochrondrial targetting peptide)	SHQKRAPSFHDKYGNAILA	1.35135
Hypothalamus	WT vs Fat	4	2	2450.2	2450.14	Ubiquinol-cytochrome c reductase complex 11 kDa protein	Mito	N-terminal fragment (after removal of mitochondrial targeting peptide)	GDPKEEEEEELVDPLTTVREH	1.1
Hypothalamus	WT vs Fat	4	2	2450.32	2450.14	Ubiquinol-cytochrome c reductase complex 11 kDa protein	Mito	N-terminal fragment (after removal of mitochondrial targeting peptide)	GDPKEEEEEELVDPLTTVREH	1.14811
Hypothalamus	WT vs Fat	3	2	2450.19	2450.14	Ubiquinol-cytochrome c reductase complex 11 kDa protein	Mito	N-terminal fragment (after removal of mitochondrial targeting peptide)	GDPKEEEEEELVDPLTTVREH	1.37
Hypothalamus	WT vs Fat	1	1	573.214	573.226	Proenkephalin	Ves	Met-Enkephalin	YGGFM	<0.20
Hypothalamus	WT vs Fat	1	1	573.22	573.226	Proenkephalin	Ves	Met-Enkephalin	YGGFM	<0.20
Hypothalamus	WT vs Fat	1	1	573.237	573.226	Proenkephalin	Ves	Met-Enkephalin	YGGFM	<0.20
Hypothalamus	WT vs Fat	1	1	573.227	573.226	Proenkephalin	Ves	Met-Enkephalin	YGGFM	<0.20
Hypothalamus	Fat/fat	2	0	676.398	676.402	Proenkephalin	Ves	Des-Tyr Leu-enkephalin precursor	GGFLKR	>5.0
Hypothalamus	Fat/fat	2	0	694.359	694.358	Proenkephalin	Ves	Des-Tyr Met-enkephalin precursor	GGFMKR	>5.0
Hypothalamus	Fat/fat	2	0	711.372	711.37	Proenkephalin	Ves	Leu-enk R	YGGFLR	>5.0
Hypothalamus	Fat/fat	2	0	729.339	729.327	Proenkephalin	Ves	Arg6 Met-enkephalin	YGGFMR	>5.0
Hypothalamus	WT vs Fat	2	2	745.45	745.474	Proneurotensin	Ves	Neuromedin N	KIPYIL	<0.20
Hypothalamus	WT vs Fat	2	2	745.449	745.474	Proneurotensin	Ves	Neuromedin N	KIPYIL	<0.20
Hypothalamus	WT vs Fat	2	2	745.449	745.474	Proneurotensin	Ves	Neuromedin N	KIPYIL	<0.20
Hypothalamus	WT vs Fat	2	2	745.461	745.474	Proneurotensin	Ves	Neuromedin N	KIPYIL	<0.20
Hypothalamus	Fat/fat	2	0	839.466	839.465	Proenkephalin	Ves	Leu-enk KR	YGGFLKR	>5.0
Hypothalamus	Fat/fat	2	0	839.456	839.465	Proenkephalin	Ves	Leu-enk KR	YGGFLKR	>5.0
Hypothalamus	Fat/fat	2	0	857.42	857.422	Proenkephalin	Ves	Met-enk KR	YGGFMKR	>5.0
Hypothalamus	WT vs Fat	2	1	876.4	876.395	Proenkephalin	Ves	Heptapeptide	YGGFMRF	0.77
Hypothalamus	WT vs Fat	2	1	876.377	876.395	Proenkephalin	Ves	Heptapeptide	YGGFMRF	0.84
Hypothalamus	WT vs Fat	2	1	876.394	876.395	Proenkephalin	Ves	Heptapeptide	YGGFMRF	0.877193
Hypothalamus	WT vs Fat	2	1	876.383	876.395	Proenkephalin	Ves	Heptapeptide	YGGFMRF	1.19
Hypothalamus	WT vs Fat	2	1	876.387	876.395	Proenkephalin	Ves	Heptapeptide	YGGFMRF	1.54083
Hypothalamus	Fat/fat	2	0	885.427	885.428	Proenkephalin	Ves	Met-Enkephalin Arg-Arg	YGGFMRR	>5.0
Hypothalamus	Fat/fat	2	0	889.537	889.527	CART (Cocaine- and amphetamine-regulated transcript)	Ves	82-88	IPIYEKK	>5.0
Hypothalamus	WT vs Fat	2	1	929.438	929.451	Proenkephalin	Ves	Octapeptide	YGGFMRSL	0.21
Hypothalamus	WT vs Fat	2	1	929.422	929.451	Proenkephalin	Ves	Octapeptide	YGGFMRSL	<0.20
Hypothalamus	WT vs Fat	2	1	929.441	929.451	Proenkephalin	Ves	Octapeptide	YGGFMRSL	<0.20
Hypothalamus	WT vs Fat	2	1	929.41	929.451	Proenkephalin	Ves	Octapeptide	YGGFMRSL	<0.20
Hypothalamus	WT vs Fat	2	1	951.507	951.527	Propeptidyl-amidating-monooxygenase	Ves	Cleaved pro peptide	FRSPLSVF	0.22
Hypothalamus	WT vs Fat	2	1	951.499	951.527	Propeptidyl-amidating-monooxygenase	Ves	Cleaved pro peptide	FRSPLSVF	0.291
Hypothalamus	WT vs Fat	2	1	951.515	951.527	Propeptidyl-amidating-monooxygenase	Ves	Cleaved pro peptide	FRSPLSVF	0.348432
Hypothalamus	WT vs Fat	2	1	951.508	951.527	Propeptidyl-amidating-monooxygenase	Ves	Cleaved pro peptide	FRSPLSVF	0.414938
Hypothalamus	WT vs Fat	2	1	951.509	951.527	Propeptidyl-amidating-monooxygenase	Ves	Cleaved pro peptide	FRSPLSVF	<0.20
Hypothalamus	WT vs Fat	3	1	980.482	980.556	Prodynorphin	Ves	Dynorphin A8	YGGFLRRI	0.24
Hypothalamus	WT vs Fat	3	1	980.498	980.556	Prodynorphin	Ves	Dynorphin A8	YGGFLRRI	<0.20
Hypothalamus	WT vs Fat	3	1	980.556	980.556	Prodynorphin	Ves	Dynorphin A8	YGGFLRRI	<0.20
Hypothalamus	WT vs Fat	3	1	980.556	980.556	Prodynorphin	Ves	Dynorphin A8	YGGFLRRI	<0.20
Hypothalamus	WT vs Fat	3	1	983.538	983.496	Proenkephalin	Ves	Metorphamide	YGGFMRRV-amide	<0.20
Hypothalamus	WT vs Fat	3	1	983.525	983.496	Proenkephalin	Ves	Metorphamide	YGGFMRRV-amide	<0.20
Hypothalamus	WT vs Fat	2	1	1006.45	1006.44	Prooxytocin	Ves	Oxytocin	CYIQNCPLG-amide	0.259
Hypothalamus	WT vs Fat	1	1	1006.42	1006.44	Prooxytocin	Ves	Oxytocin	CYIQNCPLG-amide	<0.20
Hypothalamus	WT vs Fat	2	1	1006.43	1006.44	Prooxytocin	Ves	Oxytocin	CYIQNCPLG-amide	<0.20
Hypothalamus	WT vs Fat	1	1	1006.43	1006.44	Prooxytocin	Ves	Oxytocin	CYIQNCPLG-amide	<0.20
Hypothalamus	WT vs Fat	2	1	1006.43	1006.44	Prooxytocin	Ves	Oxytocin	CYIQNCPLG-amide	<0.20
Hypothalamus	WT vs Fat	2	1	1006.45	1006.44	Prooxytocin	Ves	Oxytocin	CYIQNCPLG-amide	<0.20
Hypothalamus	Fat/fat	2	0	1021.52	1021.52	Protachykinin A	Ves	61-69	ALNSVAYER	>5.0
Hypothalamus	WT vs Fat	2	1	1022.5	1022.5	ProSAAS	Ves	Little LEN	LENPSPQAPA	<0.20
Hypothalamus	WT vs Fat	2	1	1022.48	1022.5	ProSAAS	Ves	Little LEN	LENPSPQAPA	<0.20
Hypothalamus	WT vs Fat	3	3	1027.56	1027.55	Prodynorphin	Ves	Dynorphin A10-17	PKLKWDNQ	<0.20
Hypothalamus	WT vs Fat	3	3	1027.58	1027.55	Prodynorphin	Ves	Dynorphin A10-17	PKLKWDNQ	<0.20
Hypothalamus	WT vs Fat	4	3	1029.67	1029.66	Proneurotensin	Ves	142-149, Neuromedin N-KR	KIPYILKR	>5.0
Hypothalamus	Fat/fat	3	0	1029.66	1029.66	Proneurotensin	Ves	142-149, Neuromedin N-KR	KIPYILKR	>5.0
Hypothalamus	WT vs Fat	2	1	1041.55	1041.52	Chromogranin B	Ves	438-446	LLDEGHYPV	<0.20
Hypothalamus	WT vs Fat	2	1	1041.51	1041.52	Chromogranin B	Ves	438-446	LLDEGHYPV	<0.20
Hypothalamus	WT vs Fat	1	1	1041.48	1041.52	Chromogranin B	Ves	438-446	LLDEGHYPV	<0.20
Hypothalamus	WT vs Fat	2	1	1041.52	1041.52	Chromogranin B	Ves	438-446	LLDEGHYPV	<0.20
Hypothalamus	WT vs Fat	3	2	1057.6	1057.62	Prohormone convertase 2	Ves	C-terminal fragment	SLQSILRKN	0.4
Hypothalamus	WT vs Fat	3	2	1057.63	1057.62	Prohormone convertase 2	Ves	C-terminal fragment	SLQSILRKN	0.675676
Hypothalamus	WT vs Fat	3	2	1099.56	1099.58	Prodynorphin	Ves	Beta-neoendorphin	YGGFLRKYP	0.23
Hypothalamus	WT vs Fat	3	2	1099.56	1099.58	Prodynorphin	Ves	Beta-neoendorphin	YGGFLRKYP	0.278552
Hypothalamus	WT vs Fat	2	2	1102.54	1102.57	Prohormone convertase 1	Ves	619-628	GVEKMVNVVE	<0.20
Hypothalamus	WT vs Fat	2	1	1116.57	1116.59	Chromogranin B	Ves	588-597	SFARAPQLDL	0.24
Hypothalamus	WT vs Fat	2	1	1116.6	1116.59	Chromogranin B	Ves	588-597	SFARAPQLDL	0.4
Hypothalamus	WT vs Fat	2	1	1116.56	1116.59	Chromogranin B	Ves	588-597	SFARAPQLDL	<0.20
Hypothalamus	WT vs Fat	3	2	1132.63	1132.55	Protachykinin A	Ves	Neurokinin A	HKTDSFVGLM-amide	0.21
Hypothalamus	WT vs Fat	3	2	1132.6	1132.55	Protachykinin A	Ves	Neurokinin A	HKTDSFVGLM-amide	0.28169
Hypothalamus	WT vs Fat	1	1	1153.48	1153.45	Proenkephalin	Ves	221-228	PEWWMDYQ	0.344828
Hypothalamus	WT vs Fat	2	1	1157.53	1157.52	Secretogranin II	Ves	287-297	SGQLGLPDEEN	0.205
Hypothalamus	WT vs Fat	2	1	1184.55	1184.63	ProSAAS	Ves	Little SAAS 5-16	ASAPLVETSTPL	<0.20
Hypothalamus	WT vs Fat	2	1	1184.57	1184.63	ProSAAS	Ves	Little SAAS 5-16	ASAPLVETSTPL	<0.20
Hypothalamus	WT vs Fat	1	1	1184.59	1184.63	ProSAAS	Ves	Little SAAS 5-16	ASAPLVETSTPL	<0.20
Hypothalamus	WT vs Fat	1	1	1184.6	1184.63	ProSAAS	Ves	Little SAAS 5-16	ASAPLVETSTPL	<0.20
Hypothalamus	WT vs Fat	2	1	1197.5	1197.5	Prothyrotropin Releasing Hormone	Ves	160-169	SFPWMESDVT	0.291545
Hypothalamus	WT vs Fat	1	1	1197.5	1197.5	Prothyrotropin Releasing Hormone	Ves	160-169	SFPWMESDVT	<0.20
Hypothalamus	WT vs Fat	2	1	1197.51	1197.5	Prothyrotropin Releasing Hormone	Ves	160-169	SFPWMESDVT	<0.20
Hypothalamus	WT vs Fat	2	1	1197.5	1197.5	Prothyrotropin Releasing Hormone	Ves	160-169	SFPWMESDVT	<0.20
Hypothalamus	WT vs Fat	2	1	1197.5	1197.5	Prothyrotropin Releasing Hormone	Ves	160-169	SFPWMESDVT	<0.20
Hypothalamus	WT vs Fat	2	1	1197.5	1197.5	Prothyrotropin Releasing Hormone	Ves	160-169	SFPWMESDVT	<0.20
Hypothalamus	WT vs Fat	2	1	1197.5	1197.5	Prothyrotropin Releasing Hormone	Ves	160-169	SFPWMESDVT	<0.20
Hypothalamus	WT vs Fat	2	1	1209.53	1209.52	Protachykinin B	Ves	Neurokinin B	DMHDFFVGLM-amide	0.363
Hypothalamus	WT vs Fat	2	1	1209.53	1209.52	Protachykinin B	Ves	Neurokinin B	DMHDFFVGLM-amide	0.564972
Hypothalamus	WT vs Fat	2	1	1209.52	1209.52	Protachykinin B	Ves	Neurokinin B	DMHDFFVGLM-amide	<0.20
Hypothalamus	WT vs Fat	2	1	1209.56	1209.52	Protachykinin B	Ves	Neurokinin B	DMHDFFVGLM-amide	<0.20
Hypothalamus	WT vs Fat	2	1	1209.58	1209.52	Protachykinin B	Ves	Neurokinin B	DMHDFFVGLM-amide	<0.20
Hypothalamus	WT vs Fat	4	2	1213.65	1213.64	Proenkephalin	Ves	187-196, Octapeptide-KR	YGGFMRSLKR	>5.0
Hypothalamus	Fat/fat	3	0	1213.62	1213.64	Proenkephalin	Ves	187-196, Octapeptide-KR	YGGFMRSLKR	>5.0
Hypothalamus	Fat/fat	3	0	1213.66	1213.64	Proenkephalin	Ves	187-196, Octapeptide-KR	YGGFMRSLKR	>5.0
Hypothalamus	WT vs Fat	2	1	1217.59	1217.59	Prothyrotropin Releasing Hormone	Ves	63-74	GDLGAALDSWIT	0.289017
Hypothalamus	WT vs Fat	1	1	1217.5	1217.59	Prothyrotropin Releasing Hormone	Ves	63-74	GDLGAALDSWIT	0.333333
Hypothalamus	WT vs Fat	1	1	1217.55	1217.59	Prothyrotropin Releasing Hormone	Ves	63-74	GDLGAALDSWIT	<0.20
Hypothalamus	WT vs Fat	2	1	1217.6	1217.59	Prothyrotropin Releasing Hormone	Ves	63-74	GDLGAALDSWIT	<0.20
Hypothalamus	WT vs Fat	2	1	1219.55	1219.6	Chromogranin A	Ves	392-402	AYGFRDPGPQL	0.421941
Hypothalamus	WT vs Fat	2	1	1219.6	1219.6	Chromogranin A	Ves	392-402	AYGFRDPGPQL	<0.20
Hypothalamus	WT vs Fat	2	1	1219.59	1219.6	Chromogranin A	Ves	392-402	AYGFRDPGPQL	<0.20
Hypothalamus	WT vs Fat	4	3	1227.72	1227.68	Prodynorphin	Ves	Alpha-neoendorphin	YGGFLRKYPK	0.24
Hypothalamus	WT vs Fat	4	3	1227.7	1227.68	Prodynorphin	Ves	Alpha-neoendorphin	YGGFLRKYPK	0.248756
Hypothalamus	WT vs Fat	4	3	1227.7	1227.68	Prodynorphin	Ves	Alpha-neoendorphin	YGGFLRKYPK	0.36
Hypothalamus	Fat/fat	3	1	1235.66	1235.71	Propeptidyl-amidating-monooxygenase	Ves	Cleaved pro peptide	(FRSPLSVFKR)	>5.0
Hypothalamus	Fat/fat	3	0	1235.74	1235.71	Propeptidyl-amidating-monooxygenase	Ves	Cleaved pro peptide	FRSPLSVFKR	>5.0
Hypothalamus	WT vs Fat	2	1	1242.63	1242.63	ProVasoactive Intestinal Peptide	Ves	111-122	ISSSISEDPVPI	<0.20
Hypothalamus	WT vs Fat	2	2	1257.6	1257.61	Proenkephalin	Ves	197-207	SPQLEDEAKEL	<0.20
Hypothalamus	WT vs Fat	3	1	1265.67	1265.67	Cerebellin 4	Ves	66-77	SKVAFSAVRSTN	0.662252
Hypothalamus	WT vs Fat	3	1	1265.63	1265.67	Cerebellin 4	Ves	66-77	SKVAFSAVRSTN	0.94
Hypothalamus	WT vs Fat	3	2	1265.7	1265.67	Cerebellin 4	Ves	66-77	SKVAFSAVRSTN	0.96
Hypothalamus	WT vs Fat	3	2	1265.65	1265.67	Cerebellin 4	Ves	66-77	SKVAFSAVRSTN	1.04167
Hypothalamus	WT vs Fat	2	2	1278.52	1278.64	Prohormone convertase 2	Ves	94-104 (within pro region)	IKMALQQEGFD	0.237
Hypothalamus	WT vs Fat	2	2	1278.64	1278.64	Prohormone convertase 2	Ves	94-104 (within pro region)	IKMALQQEGFD	0.429185
Hypothalamus	WT vs Fat	2	2	1278.56	1278.64	Prohormone convertase 2	Ves	94-104 (within pro region)	IKMALQQEGFD	<0.20
Hypothalamus	WT vs Fat	3	1	1292.66	1292.63	Prothyrotropin Releasing Hormone	Ves	95-106	GDLGEVGAWRPH	0.333333
Hypothalamus	WT vs Fat	3	1	1292.65	1292.63	Prothyrotropin Releasing Hormone	Ves	95-106	GDLGEVGAWRPH	<0.20
Hypothalamus	Fat/fat	3	0	1334.73	1334.7	ProSAAS	Ves	Little LEN-RR	LENPSPQAPARR	>5.0
Hypothalamus	Fat/fat	3	0	1334.7	1334.7	ProSAAS	Ves	Little LEN-RR	LENPSPQAPARR	>5.0
Hypothalamus	WT vs Fat	4	2	1337.66	1337.64	Proopiomelanocortin	Ves	gamma-1-MSH	KYVMGHFRWD	<0.20
Hypothalamus	WT vs Fat	4	2	1337.66	1337.64	Proopiomelanocortin	Ves	gamma-1-MSH	KYVMGHFRWD	<0.20
Hypothalamus	WT vs Fat	3	2	1337.63	1337.64	Proopiomelanocortin	Ves	gamma-1-MSH	KYVMGHFRWD	<0.20
Hypothalamus	WT vs Fat	3	2	1337.65	1337.64	Proopiomelanocortin	Ves	gamma-1-MSH	KYVMGHFRWD	<0.20
Hypothalamus	WT vs Fat	3	2	1346.73	1346.74	Protachykinin A	Ves	Substance P	RPKPQQFFGLM-amide	0.2
Hypothalamus	WT vs Fat	3	2	1346.77	1346.74	Protachykinin A	Ves	Substance P	RPKPQQFFGLM-amide	0.31746
Hypothalamus	WT vs Fat	3	2	1346.77	1346.74	Protachykinin A	Ves	Substance P	RPKPQQFFGLM-amide	0.320513
Hypothalamus	WT vs Fat	3	2	1346.74	1346.74	Protachykinin A	Ves	Substance P	RPKPQQFFGLM-amide	<0.20
Hypothalamus	WT vs Fat	3	2	1346.79	1346.74	Protachykinin A	Ves	Substance P	RPKPQQFFGLM-amide	<0.20
Hypothalamus	WT vs Fat	2	2	1346.7	1346.74	Protachykinin A	Ves	Substance P	RPKPQQFFGLM-amide	<0.20
Hypothalamus	WT vs Fat	3	2	1346.72	1346.74	Protachykinin A	Ves	Substance P	RPKPQQFFGLM-amide	<0.20
Hypothalamus	WT vs Fat	3	2	1346.72	1346.74	Protachykinin A	Ves	Substance P	RPKPQQFFGLM-amide	<0.20
Hypothalamus	WT vs Fat	2	2	1385.66	1385.67	Proenkephalin	Ves	197-208	SPQLEDEAKELQ	<0.20
Hypothalamus	WT vs Fat	2	2	1385.67	1385.67	Proenkephalin	Ves	197-208	SPQLEDEAKELQ	<0.20
Hypothalamus	WT vs Fat	2	2	1385.65	1385.67	Proenkephalin	Ves	197-208	SPQLEDEAKELQ	<0.20
Hypothalamus	WT vs Fat	3	2	1385.69	1385.67	Proenkephalin	Ves	197-208	SPQLEDEAKELQ	<0.20
Hypothalamus	WT vs Fat	4	2	1400.78	1400.78	Chromogranin B	Ves	588-599	SFARAPQLDLKR	>5.0
Hypothalamus	WT vs Fat	3	2	1407.76	1407.75	Cerebellin 1 precursor protein	Ves	Cerebellin 2-15	GSAKVAFSAIRSTN	0.82
Hypothalamus	WT vs Fat	3	2	1407.74	1407.75	Cerebellin 1 precursor protein	Ves	Cerebellin 2-15	GSAKVAFSAIRSTN	0.877193
Hypothalamus	WT vs Fat	2	1	1437.76	1437.76	ProSAAS	Ves	GAV 1-15	AVPRGEAAGAVQELA	<0.20
Hypothalamus	WT vs Fat	2	2	1446.62	1446.68	Promelanin concentrating hormone	Ves	Neuropeptide EI	EIGDEENSAKFPI-amide	0.27
Hypothalamus	WT vs Fat	2	2	1446.66	1446.68	Promelanin concentrating hormone	Ves	Neuropeptide EI	EIGDEENSAKFPI-amide	<0.20
Hypothalamus	WT vs Fat	2	2	1446.68	1446.68	Promelanin concentrating hormone	Ves	Neuropeptide EI	EIGDEENSAKFPI-amide	<0.20
Hypothalamus	WT vs Fat	3	2	1446.69	1446.68	Promelanin concentrating hormone	Ves	Neuropeptide EI	EIGDEENSAKFPI-amide	<0.20
Hypothalamus	WT vs Fat	3	2	1446.7	1446.68	Promelanin concentrating hormone	Ves	Neuropeptide EI	EIGDEENSAKFPI-amide	<0.20
Hypothalamus	WT vs Fat	3	2	1446.73	1446.68	Promelanin concentrating hormone	Ves	Neuropeptide EI	EIGDEENSAKFPI-amide	<0.20
Hypothalamus	WT vs Fat	3	2	1450.74	1450.75	Cerebellin 4	Ves	64-77	ANSKVAFSAVRSTN	1.06
Hypothalamus	WT vs Fat	3	2	1450.75	1450.75	Cerebellin 4	Ves	64-77	ANSKVAFSAVRSTN	1.31579
Hypothalamus	WT vs Fat	2	1	1453.82	1453.81	ProSAAS	Ves	Little SAAS 5-18	ASAPLVETSTPLRL	0.42
Hypothalamus	WT vs Fat	2	1	1453.82	1453.81	ProSAAS	Ves	Little SAAS 5-18	ASAPLVETSTPLRL	0.436
Hypothalamus	WT vs Fat	2	1	1453.75	1453.81	ProSAAS	Ves	Little SAAS 5-18	ASAPLVETSTPLRL	0.862069
Hypothalamus	WT vs Fat	2	1	1465.61	1465.64	Proenkephalin	Ves	218-228	VGRPEWWMDYQ	<0.20
Hypothalamus	WT vs Fat	2	1	1465.64	1465.64	Proenkephalin	Ves	218-228	VGRPEWWMDYQ	<0.20
Hypothalamus	WT vs Fat	2	1	1465.65	1465.64	Proenkephalin	Ves	218-228	VGRPEWWMDYQ	<0.20
Hypothalamus	WT vs Fat	2	1	1465.7	1465.64	Proenkephalin	Ves	218-228	VGRPEWWMDYQ	<0.20
Hypothalamus	WT vs Fat	2	1	1465.63	1465.64	Proenkephalin	Ves	218-228	VGRPEWWMDYQ	<0.20
Hypothalamus	Fat/fat	3	0	1468.75	1468.76	Proenkephalin	Ves	199-210 w/ pE	pyroE-LEDEAKELQKR	>5.0
Hypothalamus	Fat/fat	2	0	1481.72	1481.7	Prothyrotropin Releasing Hormone	Ves	160-171	SFPWMESDVTKR	>5.0
Hypothalamus	WT vs Fat	5	4	1481.83	1481.84	Mast cell protease 4 (MMCP-4)	Ves		KVEKQIVHPKYN	0.892857
Hypothalamus	WT vs Fat	5	4	1481.86	1481.84	Mast cell protease 4 (MMCP-4)	Ves		KVEKQIVHPKYN	0.95
Hypothalamus	WT vs Fat	3	1	1494.8	1494.78	Cerebellin 1 precursor protein	Ves	Cerebellin 1-15	SGSAKVAFSAIRSTN	0.598802
Hypothalamus	WT vs Fat	3	2	1494.79	1494.78	Cerebellin 1 precursor protein	Ves	Cerebellin 1-15	SGSAKVAFSAIRSTN	0.69
Hypothalamus	WT vs Fat	3	2	1494.78	1494.78	Cerebellin 1 precursor protein	Ves	Cerebellin 1-15	SGSAKVAFSAIRSTN	0.73
Hypothalamus	WT vs Fat	3	1	1494.8	1494.78	Cerebellin 1 precursor protein	Ves	Cerebellin 1-15	SGSAKVAFSAIRSTN	0.79
Hypothalamus	WT vs Fat	3	2	1494.8	1494.78	Cerebellin 1 precursor protein	Ves	Cerebellin 1-15	SGSAKVAFSAIRSTN	1.04167
Hypothalamus	WT vs Fat	3	2	1494.77	1494.78	Cerebellin 1 precursor protein	Ves	Cerebellin 1-15	SGSAKVAFSAIRSTN	1.42
Hypothalamus	WT vs Fat	3	2	1494.74	1494.78	Cerebellin 1 precursor protein	Ves	Cerebellin 1-15	SGSAKVAFSAIRSTN	1.63934
Hypothalamus	WT vs Fat	3	2	1521.72	1521.79	Cerebellin 4	Ves	63-77	AANSKVAFSAVRSTN	0.98
Hypothalamus	WT vs Fat	3	2	1521.82	1521.79	Cerebellin 4	Ves	63-77	AANSKVAFSAVRSTN	1.07527
Hypothalamus	WT vs Fat	2	1	1542.79	1542.81	ProSAAS	Ves	Little SAAS 1-16	SLSAASAPLVETSTPL	<0.20
Hypothalamus	WT vs Fat	2	1	1542.81	1542.81	ProSAAS	Ves	Little SAAS 1-16	SLSAASAPLVETSTPL	<0.20
Hypothalamus	WT vs Fat	1	1	1542.9	1542.81	ProSAAS	Ves	Little SAAS 1-16	SLSAASAPLVETSTPL	<0.20
Hypothalamus	WT vs Fat	3	1	1542.81	1542.81	ProSAAS	Ves	Little SAAS 1-16	SLSAASAPLVETSTPL	<0.20
Hypothalamus	WT vs Fat	2	1	1542.81	1542.81	ProSAAS	Ves	Little SAAS 1-16	SLSAASAPLVETSTPL	<0.20
Hypothalamus	WT vs Fat	1	1	1542.78	1542.81	ProSAAS	Ves	Little SAAS 1-16	SLSAASAPLVETSTPL	<0.20
Hypothalamus	WT vs Fat	3	1	1542.82	1542.81	ProSAAS	Ves	Little SAAS 1-16	SLSAASAPLVETSTPL	<0.20
Hypothalamus	WT vs Fat	2	1	1542.79	1542.81	ProSAAS	Ves	Little SAAS 1-16	SLSAASAPLVETSTPL	<0.20
Hypothalamus	WT vs Fat	2	1	1542.82	1542.81	ProSAAS	Ves	Little SAAS 1-16	SLSAASAPLVETSTPL	<0.20
Hypothalamus	WT vs Fat	4	2	1544.74	1544.81	Cerebellin 1 precursor protein	Ves	Cerebellin 2-16	GSAKVAFSAIRSTNH	0.79
Hypothalamus	WT vs Fat	4	2	1544.77	1544.81	Cerebellin 1 precursor protein	Ves	Cerebellin 2-16	GSAKVAFSAIRSTNH	0.806452
Hypothalamus	Fat/fat	3	0	1551.7	1551.73	Protachykinin B	Ves	Neurokinin B -GKR	DMHDFFVGLMGKR	>5.0
Hypothalamus	WT vs Fat	3	2	1556.83	1556.82	Provasopressin	Ves	151-165	VQLAGTRESVDSAKP	<0.20
Hypothalamus	WT vs Fat	3	2	1556.86	1556.82	Provasopressin	Ves	151-165	VQLAGTRESVDSAKP	<0.20
Hypothalamus	WT vs Fat	2	1	1559.81	1559.81	ProSAAS	Ves	Little SAAS 1-16 +17 (ammonium adduct?)	SLSAASAPLVETSTPL +17	<0.20
Hypothalamus	WT vs Fat	2	1	1559.83	1559.81	ProSAAS	Ves	Little SAAS 1-16 +17 (ammonium adduct?)	SLSAASAPLVETSTPL +17	<0.20
Hypothalamus	WT vs Fat	2	1	1559.8	1559.81	ProSAAS	Ves	Little SAAS 1-16 +17 (ammonium adduct?)	SLSAASAPLVETSTPL +17	<0.20
Hypothalamus	WT vs Fat	4	1	1566.86	1566.83	Mast cell protease -3 or -4 (MMCP-3 or MMCP-4)	Ves	N-terminal fragment	IIGGVESRPHSRPY	0.69
Hypothalamus	WT vs Fat	4	1	1566.81	1566.83	Mast cell protease -3 or -4 (MMCP-3 or MMCP-4)	Ves	N-terminal fragment	IIGGVESRPHSRPY	0.806452
Hypothalamus	WT vs Fat	4	1	1580.93	1580.88	Procholecystokinin	Ves	46-60	AVLRTDGEPRARLGA	0.46
Hypothalamus	WT vs Fat	4	3	1582.83	1582.77	Secretogranin III	Ves	23-36	FPKPEGSQDKSLHN	<0.20
Hypothalamus	WT vs Fat	4	3	1582.74	1582.77	Secretogranin III	Ves	23-36	FPKPEGSQDKSLHN	<0.20
Hypothalamus	WT vs Fat	2	1	1609.67	1609.67	Prodynorphin	Ves	Dynorphin B (15-28)	SQENPNTYSEDLDV	0.649351
Hypothalamus	WT vs Fat	4	2	1621.81	1621.78	Proopiomelanocortin	Ves	Des-acetyl-MSH	SYSMEHFRWGKPV-amide	<0.20
Hypothalamus	WT vs Fat	4	2	1621.85	1621.78	Proopiomelanocortin	Ves	Des-acetyl-MSH	SYSMEHFRWGKPV-amide	<0.20
Hypothalamus	WT vs Fat	4	2	1621.8	1621.78	Proopiomelanocortin	Ves	Des-acetyl-MSH	SYSMEHFRWGKPV-amide	<0.20
Hypothalamus	WT vs Fat	3	2	1631.83	1631.84	Cerebellin 1 precursor protein	Ves	Cerebellin	SGSAKVAFSAIRSTNH	0.74
Hypothalamus	WT vs Fat	4	2	1631.9	1631.84	Cerebellin 1 precursor protein	Ves	Cerebellin	SGSAKVAFSAIRSTNH	0.74
Hypothalamus	WT vs Fat	3	2	1631.84	1631.84	Cerebellin 1 precursor protein	Ves	Cerebellin	SGSAKVAFSAIRSTNH	0.869565
Hypothalamus	WT vs Fat	4	2	1631.84	1631.84	Cerebellin 1 precursor protein	Ves	Cerebellin	SGSAKVAFSAIRSTNH	1.11111
Hypothalamus	WT vs Fat	4	2	1631.89	1631.84	Cerebellin 1 precursor protein	Ves	Cerebellin	SGSAKVAFSAIRSTNH	1.26582
Hypothalamus	WT vs Fat	4	2	1631.89	1631.84	Cerebellin 1 precursor protein	Ves	Cerebellin	SGSAKVAFSAIRSTNH	1.58
Hypothalamus	WT vs Fat	4	2	1631.88	1631.84	Cerebellin 1 precursor protein	Ves	Cerebellin	SGSAKVAFSAIRSTNH	1.84
Hypothalamus	WT vs Fat	5	3	1634.86	1634.84	Provasopressin	Ves	154-end	AGTRESVDSAKPRVY	0.34
Hypothalamus	WT vs Fat	4	2	1634.86	1634.84	Provasopressin	Ves	154-end	AGTRESVDSAKPRVY	0.38
Hypothalamus	WT vs Fat	4	2	1634.87	1634.84	Provasopressin	Ves	154-end	AGTRESVDSAKPRVY	0.613497
Hypothalamus	WT vs Fat	2	1	1639.75	1639.77	ProPACAP	Ves	111-128	GAGENLGGSAVDDPAPLT	0.208333
Hypothalamus	WT vs Fat	2	1	1639.79	1639.77	ProPACAP	Ves	111-128	GAGENLGGSAVDDPAPLT	<0.20
Hypothalamus	WT vs Fat	2	1	1639.81	1639.77	ProPACAP	Ves	111-128	GAGENLGGSAVDDPAPLT	<0.20
Hypothalamus	WT vs Fat	3	1	1645.83	1645.79	Proopiomelanocortin	Ves	Dehydro alpha-MSH	Ac-dehydroS-YSMEHFRWGKPV-amide	<0.20
Hypothalamus	WT vs Fat	3	1	1645.83	1645.79	Proopiomelanocortin	Ves	Dehydro alpha-MSH	Ac-dehydroS-YSMEHFRWGKPV-amide	<0.20
Hypothalamus	Fat/fat	2	0	1647.75	1647.79	Secretogranin II	Ves		TEKNEQINEEMKR	>5.0
Hypothalamus	WT vs Fat	3	1	1663.86	1663.79	Proopiomelanocortin	Ves	Alpha-MSH	Ac-SYSMEHFRWGKPV-amide	0.25
Hypothalamus	WT vs Fat	3	1	1663.82	1663.79	Proopiomelanocortin	Ves	Alpha-MSH	Ac-SYSMEHFRWGKPV-amide	1.49
Hypothalamus	WT vs Fat	3	1	1663.85	1663.79	Proopiomelanocortin	Ves	Alpha-MSH	Ac-SYSMEHFRWGKPV-amide	<0.20
Hypothalamus	WT vs Fat	3	1	1663.79	1663.79	Proopiomelanocortin	Ves	Alpha-MSH	Ac-SYSMEHFRWGKPV-amide	<0.20
Hypothalamus	WT vs Fat	2	1	1663.81	1663.79	Proopiomelanocortin	Ves	Alpha-MSH	Ac-SYSMEHFRWGKPV-amide	<0.20
Hypothalamus	Fat/fat	3	0	1669.87	1669.86	Proenkephalin	Ves	197-210	SPQLEDEAKELQKR	>5.0
Hypothalamus	WT vs Fat	3	1	1671.96	1671.91	Proneurotensin	Ves	Neurotensin	pELYENKPRRPYIL	0.2
Hypothalamus	WT vs Fat	3	1	1671.96	1671.91	Proneurotensin	Ves	Neurotensin	pELYENKPRRPYIL	<0.20
Hypothalamus	WT vs Fat	3	1	1671.99	1671.91	Proneurotensin	Ves	Neurotensin	pELYENKPRRPYIL	<0.20
Hypothalamus	WT vs Fat	2	1	1671.85	1671.91	Proneurotensin	Ves	Neurotensin	pELYENKPRRPYIL	<0.20
Hypothalamus	WT vs Fat	3	1	1671.98	1671.91	Proneurotensin	Ves	Neurotensin	pELYENKPRRPYIL	<0.20
Hypothalamus	WT vs Fat	4	2	1671.86	1671.91	Proneurotensin	Ves	Neurotensin	pELYENKPRRPYIL	<0.20
Hypothalamus	WT vs Fat	4	2	1671.92	1671.91	Proneurotensin	Ves	Neurotensin	pELYENKPRRPYIL	<0.20
Hypothalamus	WT vs Fat	3	2	1676.79	1676.82	Chromogranin A	Ves	358-371	WSRMDQLAKELTAE	<0.20
Hypothalamus	WT vs Fat	3	2	1676.83	1676.82	Chromogranin A	Ves	358-371	WSRMDQLAKELTAE	<0.20
Hypothalamus	WT vs Fat	3	1	1679.75	1679.8	Proopiomelanocortin	Ves	Alpha-MSH (oxidized)	Ac-SYS-Mox-EHFRWGKPV-amide	<0.20
Hypothalamus	WT vs Fat	3	1	1679.86	1679.8	Proopiomelanocortin	Ves	Alpha-MSH (oxidized)	Ac-SYS-Mox-EHFRWGKPV-amide	<0.20
Hypothalamus	Fat/fat	4	0	1688.91	1688.93	Protachykinin A	Ves	Substance P -GKR	RPKPQQFFGLMGKR	>5.0
Hypothalamus	Fat/fat	4	0	1749.86	1749.84	Proenkephalin	Ves	218-230	VGRPEWWMDYQKR	>5.0
Hypothalamus	WT vs Fat	3	1	1755.03	1754.98	ProSAAS	Ves	Big LEN	LENPSPQAPARRLLPP	1.68
Hypothalamus	WT vs Fat	2	1	1754.97	1754.98	ProSAAS	Ves	Big LEN	LENPSPQAPARRLLPP	1.73
Hypothalamus	WT vs Fat	3	1	1754.99	1754.98	ProSAAS	Ves	Big LEN	LENPSPQAPARRLLPP	1.73
Hypothalamus	WT vs Fat	3	1	1755	1754.98	ProSAAS	Ves	Big LEN	LENPSPQAPARRLLPP	2.17391
Hypothalamus	WT vs Fat	3	1	1755	1754.98	ProSAAS	Ves	Big LEN	LENPSPQAPARRLLPP	2.27
Hypothalamus	WT vs Fat	2	1	1754.99	1754.98	ProSAAS	Ves	Big LEN	LENPSPQAPARRLLPP	2.34
Hypothalamus	WT vs Fat	3	1	1755	1754.98	ProSAAS	Ves	Big LEN	LENPSPQAPARRLLPP	2.53807
Hypothalamus	Fat/fat	3	1	1754.95	1754.98	ProSAAS	Ves	Big LEN	LENPSPQAPARRLLPP	>5.0
Hypothalamus	WT vs Fat	4	1	1807.04	1807.04	Procholecystokinin	Ves	46-62	AVLRTDGEPRARLGALL	<0.20
Hypothalamus	WT vs Fat	4	1	1807.04	1807.04	Procholecystokinin	Ves	46-62	AVLRTDGEPRARLGALL	<0.20
Hypothalamus	WT vs Fat	4	2	1807.98	1807.98	Pronociceptin/orphanin FQ	Ves	Nociceptin	FGGFTGARKSARKLANQ	<0.20
Hypothalamus	WT vs Fat	4	2	1808.01	1807.98	Pronociceptin/orphanin FQ	Ves	Nociceptin	FGGFTGARKSARKLANQ	<0.20
Hypothalamus	WT vs Fat	5	3	1808.01	1807.98	Pronociceptin/orphanin FQ	Ves	Nociceptin	FGGFTGARKSARKLANQ	<0.20
Hypothalamus	WT vs Fat	5	3	1808.03	1807.98	Pronociceptin/orphanin FQ	Ves	Nociceptin	FGGFTGARKSARKLANQ	<0.20
Hypothalamus	WT vs Fat	2	1	1812	1812.01	ProSAAS	Ves	Little SAAS	SLSAASAPLVETSTPLRL	0.23
Hypothalamus	WT vs Fat	2	1	1812	1812.01	ProSAAS	Ves	Little SAAS	SLSAASAPLVETSTPLRL	0.26
Hypothalamus	WT vs Fat	3	1	1812.01	1812.01	ProSAAS	Ves	Little SAAS	SLSAASAPLVETSTPLRL	0.26
Hypothalamus	WT vs Fat	3	1	1812.01	1812.01	ProSAAS	Ves	Little SAAS	SLSAASAPLVETSTPLRL	0.39
Hypothalamus	WT vs Fat	3	1	1812.02	1812.01	ProSAAS	Ves	Little SAAS	SLSAASAPLVETSTPLRL	0.452489
Hypothalamus	WT vs Fat	2	1	1812	1812.01	ProSAAS	Ves	Little SAAS	SLSAASAPLVETSTPLRL	0.543
Hypothalamus	WT vs Fat	3	1	1812.01	1812.01	ProSAAS	Ves	Little SAAS	SLSAASAPLVETSTPLRL	0.656
Hypothalamus	WT vs Fat	3	1	1812.02	1812.01	ProSAAS	Ves	Little SAAS	SLSAASAPLVETSTPLRL	0.657895
Hypothalamus	WT vs Fat	2	1	1812	1812.01	ProSAAS	Ves	Little SAAS	SLSAASAPLVETSTPLRL	0.833333
Hypothalamus	WT vs Fat	2	1	1811.98	1812.01	ProSAAS	Ves	Little SAAS	SLSAASAPLVETSTPLRL	<0.20
Hypothalamus	WT vs Fat	2	1	1811.99	1812.01	ProSAAS	Ves	Little SAAS	SLSAASAPLVETSTPLRL	>5.0
Hypothalamus	Fat/fat	3	0	1816.93	1816.91	Promelanin concentrating hormone	Ves	22-37, Neuropeptide EI intermediate	EIGDEENSAKFPIGRR	>5.0
Hypothalamus	WT vs Fat	3	1	1839.92	1839.9	Chromogranin B	Ves	438-453	LLDEGHYPVRESPIDT	<0.20
Hypothalamus	WT vs Fat	3	1	1839.92	1839.9	Chromogranin B	Ves	438-453	LLDEGHYPVRESPIDT	<0.20
Hypothalamus	WT vs Fat	2	1	1844.83	1844.84	Protachykinin A	Ves	C-terminal flanking peptide	ALNSVAYERSAMQNYE	1.84843
Hypothalamus	WT vs Fat	2	1	1844.84	1844.84	Protachykinin A	Ves	C-terminal flanking peptide	ALNSVAYERSAMQNYE	1.91939
Hypothalamus	WT vs Fat	3	1	1844.86	1844.84	Protachykinin A	Ves	C-terminal flanking peptide	ALNSVAYERSAMQNYE	2.04082
Hypothalamus	WT vs Fat	2	1	1844.86	1844.84	Protachykinin A	Ves	C-terminal flanking peptide	ALNSVAYERSAMQNYE	2.5
Hypothalamus	WT vs Fat	3	1	1844.86	1844.84	Protachykinin A	Ves	C-terminal flanking peptide	ALNSVAYERSAMQNYE	2.65957
Hypothalamus	WT vs Fat	3	1	1844.89	1844.84	Protachykinin A	Ves	C-terminal flanking peptide	ALNSVAYERSAMQNYE	2.67
Hypothalamus	WT vs Fat	2	1	1844.86	1844.84	Protachykinin A	Ves	C-terminal flanking peptide	ALNSVAYERSAMQNYE	2.68
Hypothalamus	WT vs Fat	3	1	1844.88	1844.84	Protachykinin A	Ves	C-terminal flanking peptide	ALNSVAYERSAMQNYE	2.68
Hypothalamus	WT vs Fat	2	1	1844.86	1844.84	Protachykinin A	Ves	C-terminal flanking peptide	ALNSVAYERSAMQNYE	3.92
Hypothalamus	WT vs Fat	3	1	1844.9	1844.84	Protachykinin A	Ves	C-terminal flanking peptide	ALNSVAYERSAMQNYE	>5.0
Hypothalamus	WT vs Fat	2	1	1847.69	1847.71	Prodynorphin	Ves	183-199	DEDGGQDGDQVGHEDLY	<0.20
Hypothalamus	WT vs Fat	2	1	1847.74	1847.71	Prodynorphin	Ves	183-199	DEDGGQDGDQVGHEDLY	<0.20
Hypothalamus	WT vs Fat	4	1	1878.17	1878.08	Procholecystokinin	Ves	46-63	AVLRTDGEPRARLGALLA	<0.20
Hypothalamus	WT vs Fat	4	1	1878.07	1878.08	Procholecystokinin	Ves	46-63	AVLRTDGEPRARLGALLA	<0.20
Hypothalamus	WT vs Fat	3	1	1910.94	1910.93	Chromogranin B	Ves	438-454	LLDEGHYPVRESPIDTA	0.3
Hypothalamus	WT vs Fat	3	1	1911	1910.93	Chromogranin B	Ves	438-454	LLDEGHYPVRESPIDTA	0.357143
Hypothalamus	WT vs Fat	3	1	1910.96	1910.93	Chromogranin B	Ves	438-454	LLDEGHYPVRESPIDTA	<0.20
Hypothalamus	WT vs Fat	3	1	1910.96	1910.93	Chromogranin B	Ves	438-454	LLDEGHYPVRESPIDTA	<0.20
Hypothalamus	WT vs Fat	3	1	1910.98	1910.93	Chromogranin B	Ves	438-454	LLDEGHYPVRESPIDTA	<0.20
Hypothalamus	WT vs Fat	4	3	1911.98	1911.99	Chromogranin B	Ves	313-330	PSPKESKEADVATVRLGE	0.67
Hypothalamus	WT vs Fat	4	3	1911.98	1911.99	Chromogranin B	Ves	313-330	PSPKESKEADVATVRLGE	<0.20
Hypothalamus	WT vs Fat	3	1	1914.01	1914.01	VGF	Ves	489-507	NAPPEPVPPPRAAPAPTHV	0.419
Hypothalamus	WT vs Fat	3	1	1913.93	1914.01	VGF	Ves	489-507	NAPPEPVPPPRAAPAPTHV	<0.20
Hypothalamus	WT vs Fat	3	1	1914.03	1914.01	VGF	Ves	489-507	NAPPEPVPPPRAAPAPTHV	<0.20
Hypothalamus	WT vs Fat	3	1	1914.04	1914.01	VGF	Ves	489-507	NAPPEPVPPPRAAPAPTHV	<0.20
Hypothalamus	Fat/fat	3	0	1923.98	1923.96	ProPACAP	Ves	111-130	GAGENLGGSAVDDPAPLTKR	>5.0
Hypothalamus	WT vs Fat	3	3	1925.01	1924.96	Secretogranin II	Ves	300-316	ESKDQLSEDASKVITYL	<0.20
Hypothalamus	WT vs Fat	3	3	1925.02	1924.96	Secretogranin II	Ves	300-316	ESKDQLSEDASKVITYL	<0.20
Hypothalamus	WT vs Fat	3	3	1924.91	1924.96	Secretogranin II	Ves	300-316	ESKDQLSEDASKVITYL	<0.20
Hypothalamus	WT vs Fat	3	3	1924.83	1924.96	Secretogranin II	Ves	300-316	ESKDQLSEDASKVITYL	<0.20
Hypothalamus	WT vs Fat	2	1	1939.87	1939.86	Proopiomelanocortin	Ves	J-peptide	AEEEAVWGDGSPEPSPRE-amide	<0.20
Hypothalamus	WT vs Fat	3	1	1939.92	1939.86	Proopiomelanocortin	Ves	J-peptide	AEEEAVWGDGSPEPSPRE-amide	<0.20
Hypothalamus	WT vs Fat	3	1	1939.94	1939.86	Proopiomelanocortin	Ves	J-peptide	AEEEAVWGDGSPEPSPRE-amide	<0.20
Hypothalamus	WT vs Fat	2	1	1939.85	1939.86	Proopiomelanocortin	Ves	J-peptide	AEEEAVWGDGSPEPSPRE-amide	<0.20
Hypothalamus	WT vs Fat	3	1	1939.9	1939.86	Proopiomelanocortin	Ves	J-peptide	AEEEAVWGDGSPEPSPRE-amide	<0.20
Hypothalamus	Fat/fat	3	0	1961.02	1961.02	Chromogranin A	Ves	358-373	WSRMDQLAKELTAEKR	>5.0
Hypothalamus	WT vs Fat	3	2	1975.12	1975.05	Provasopressin	Ves	151-end	VQLAGTRESVDSAKPRVY	0.66
Hypothalamus	WT vs Fat	3	2	1975.07	1975.05	Provasopressin	Ves	151-end	VQLAGTRESVDSAKPRVY	0.71
Hypothalamus	WT vs Fat	4	2	1975.11	1975.05	Provasopressin	Ves	151-end	VQLAGTRESVDSAKPRVY	0.73
Hypothalamus	WT vs Fat	4	2	1975.11	1975.05	Provasopressin	Ves	151-end	VQLAGTRESVDSAKPRVY	0.892
Hypothalamus	WT vs Fat	3	2	1975.12	1975.05	Provasopressin	Ves	151-end	VQLAGTRESVDSAKPRVY	0.96
Hypothalamus	WT vs Fat	3	2	1975.16	1975.05	Provasopressin	Ves	151-end	VQLAGTRESVDSAKPRVY	0.980392
Hypothalamus	WT vs Fat	4	2	1975.12	1975.05	Provasopressin	Ves	151-end	VQLAGTRESVDSAKPRVY	1.04167
Hypothalamus	WT vs Fat	4	2	1975.08	1975.05	Provasopressin	Ves	151-end	VQLAGTRESVDSAKPRVY	1.05263
Hypothalamus	WT vs Fat	3	2	1975.2	1975.05	Provasopressin	Ves	151-end	VQLAGTRESVDSAKPRVY	1.16279
Hypothalamus	WT vs Fat	4	1	1977.08	1977.08	ProSAAS	Ves	Upstream of PEN	GRILTGSSEPEAAPAPRRL	0.9
Hypothalamus	WT vs Fat	4	1	1977.1	1977.08	ProSAAS	Ves	Upstream of PEN	GRILTGSSEPEAAPAPRRL	0.961538
Hypothalamus	WT vs Fat	4	2	1994.94	1994.94	Chromogranin A	Ves	374-390	LEGEDDPDRSMKLSFRT	0.23
Hypothalamus	WT vs Fat	4	2	1994.97	1994.94	Chromogranin A	Ves	374-390	LEGEDDPDRSMKLSFRT	0.238663
Hypothalamus	WT vs Fat	4	1	2022.99	2022.97	Chromogranin B	Ves	phosphorylated 357-373	GLQYRGRGpSEEDRAPRP	<0.20
Hypothalamus	WT vs Fat	4	1	2022.98	2022.97	Chromogranin B	Ves	phosphorylated 357-373	GLQYRGRGpSEEDRAPRP	<0.20
Hypothalamus	Fat/fat	3	0	2034.18	2034.18	Procholecystokinin	Ves	46-64	AVLRTDGEPRARLGALLAR	>5.0
Hypothalamus	WT vs Fat	2	1	2061.07	2061.06	ProSAAS	Ves	PEN-20	SVDQDLGPEVPPENVLGALL	<0.20
Hypothalamus	WT vs Fat	2	1	2061.06	2061.06	ProSAAS	Ves	PEN-20	SVDQDLGPEVPPENVLGALL	<0.20
Hypothalamus	WT vs Fat	2	1	2061.05	2061.06	ProSAAS	Ves	PEN-20	SVDQDLGPEVPPENVLGALL	<0.20
Hypothalamus	WT vs Fat	6	1	2099.12	2099.07	Chromogranin B	Ves	357-374	GLQYRGRGSEEDRAPRPR	0.67
Hypothalamus	WT vs Fat	5	1	2099.11	2099.07	Chromogranin B	Ves	357-374	GLQYRGRGSEEDRAPRPR	0.71
Hypothalamus	WT vs Fat	5	1	2099.08	2099.07	Chromogranin B	Ves	357-374	GLQYRGRGSEEDRAPRPR	0.854701
Hypothalamus	WT vs Fat	6	1	2099.12	2099.07	Chromogranin B	Ves	357-374	GLQYRGRGSEEDRAPRPR	0.934579
Hypothalamus	Fat/fat	3	0	2124.21	2124.2	ProSAAS	Ves	Little SAAS-RR, 42-61	SLSAASAPLVETSTPLRLRR	>5.0
Hypothalamus	Fat/fat	3	0	2124.19	2124.2	ProSAAS	Ves	Little SAAS-RR, 42-61	SLSAASAPLVETSTPLRLRR	>5.0
Hypothalamus	Fat/fat	3	0	2151.03	2151.04	Chromogranin A	Ves	374-391	LEGEDDPDRSMKLSFRTR	>5.0
Hypothalamus	WT vs Fat	4	4	2166.18	2166.24	CART (Cocaine- and amphetamine-regulated transcript)	Ves	33-52	APGAMLQIEALQEVLKKLKS	<0.20
Hypothalamus	WT vs Fat	4	4	2166.22	2166.24	CART (Cocaine- and amphetamine-regulated transcript)	Ves	33-52	APGAMLQIEALQEVLKKLKS	<0.20
Hypothalamus	WT vs Fat	5	3	2170.22	2170.2	VGF	Ves	487-507	KKNAPPEPVPPPRAAPAPTHV	<0.20
Hypothalamus	WT vs Fat	5	3	2170.21	2170.2	VGF	Ves	487-507	KKNAPPEPVPPPRAAPAPTHV	<0.20
Hypothalamus	WT vs Fat	4	1	2179	2179.07	Chromogranin B	Ves	phosphorylated 357-374	GLQYRGRGpSEEDRAPRPR	0.469484
[truncated: 377 more rows]

## Sheet: PC2 KO mouse
Data from prohormone convertase 2 knock-out mice versus wild-type mice
[truncated: 695 more rows]

[truncated: 3 more sheets: WT vs WT mice, Data for Heat Map 1, Data for Heat Map 2]
